# Supplementary material for: The immune factors driving DNA methylation variation in human blood
Source: Nat Commun. 2022 Oct 6;13:5895. doi: 10.1038/s41467-022-33511-6 (PMC9537159; doi:10.1038/s41467-022-33511-6)
Supplement: Supplementary file 4 — Supplementary Data 1 [file 41467_2022_33511_MOESM4_ESM.xlsx]

## Sheet: Data S1
Supplementary Data 1. Candidate intrinsic and environmental factors tested for association with the blood DNA methylome of adults.
Variable	Category	Type	Number of significant CpG sites							BACON inflation factor	Bias
			Total effect	Direct effect (16 cells)	Direct effect (IDOL-Ext)	Direct effect (6 cells)	Direct effect (IDOL)	Direct effect (Houseman)	Cell-mediated effect
Age	Demographics	Continuous	97219	35701	29530	118885	131142	135500	7090	0.899109	-0.102622	Age
Sex	Demographics	Binary	23002	17067	26688	18030	19287	19205	1385	1.46084	0.736504	Sex
Housing shared with a partner	Demographics	Binary	0	0	-	-	-	-	-	1.00668	-0.0621778	Lives_with_partner
Housing shared with children	Demographics	Binary	0	0	-	-	-	-	-	0.860507	-0.106056	Lives_with_children
Physical activity at work	Demographics	Binary	0	0	-	-	-	-	-	0.928811	0.293391	Physically_active_job
Physical activity at home	Demographics	Categorical	0	0	-	-	-	-	-	0.950068	-0.152723	Physical_activity
Hours of physical activity per week	Demographics	Continuous	0	1	-	-	-	-	-	0.91465	0.479892	Hours_of_physical_activity_per_week
Birth delivery route (vaginal delivery or caesarian section)	Early life event	Binary	0	0	-	-	-	-	-	0.916595	-0.188453	Caesarean_delivery
Premature birth	Early life event	Binary	0	0	-	-	-	-	-	1.02788	-0.32797	Born_prematurely
Birth weight	Early life event	Continuous	0	0	-	-	-	-	-	0.905955	0.270892	Birth_weight
Birth length	Early life event	Continuous	0	0	-	-	-	-	-	0.920806	0.230779	Birth_length
Infant feeding (maternal breastfeeding or formula milk)	Early life event	Binary	0	0	-	-	-	-	-	0.90664	-0.0960057	Baby_diet
Birth in a large city	Early life event	Binary	0	0	-	-	-	-	-	0.908691	-0.168903	Born_in_city
Birth in a major city	Early life event	Binary	0	0	-	-	-	-	-	0.929044	0.196821	Born_in_major_city
Childhood in a large city	Early life event	Binary	0	0	-	-	-	-	-	0.9164	-0.372109	Childhood_in_city
Number of places of residence during childhood	Early life event	Continuous	0	0	-	-	-	-	-	1.00987	0.0203061	Moves_during_childhood
Hours of sleep per day	Affective state	Continuous	0	0	-	-	-	-	-	0.930559	0.182669	Hours_of_sleep_per_day
Difficulties to fall asleep or to remain asleep	Affective state	Categorical	0	0	-	-	-	-	-	0.960989	-0.00955303	Trouble_sleeping
Feeling lack of energy or enthusiasm during the last two weeks	Affective state	Binary	0	0	-	-	-	-	-	1.04595	-0.0756624	Recently_listless
Feeling depressed during the last two weeks	Affective state	Binary	0	0	-	-	-	-	-	0.988191	0.290635	Recently_depressed
Feeling fatigue during the last two weeks	Affective state	Binary	0	0	-	-	-	-	-	0.986392	-0.149116	Recent_fatigued
Feeling low self esteem during the last two weeks	Affective state	Binary	0	0	-	-	-	-	-	1.0615	0.0481499	Recent_low_self_esteem
Major negative life event in last 12 months	Affective state	Binary	0	0	-	-	-	-	-	0.905447	-0.255851	Crisis_last_year
Salt consumption	Nutritional habits	Binary	0	0	-	-	-	-	-	0.967752	0.410516	Salts_food
Meat monthly consumption	Nutritional habits	Categorical	0	1	-	-	-	-	-	0.93204	-0.123171	Meat_consumption
Fish monthly consumption	Nutritional habits	Categorical	0	1	-	-	-	-	-	1.00921	-0.138025	Fish_consumption
Egg monthly consumption	Nutritional habits	Categorical	0	0	-	-	-	-	-	0.890478	0.0150723	Egg_consumption
Monthly consumption of raw vegetables	Nutritional habits	Categorical	0	0	-	-	-	-	-	0.971487	-0.247521	Raw_vegetables_consumption
Monthly consumption of cooked vegetables	Nutritional habits	Categorical	0	1	-	-	-	-	-	0.9758	-0.14333	Cooked_vegetables_consumption
Starch monthly consumption	Nutritional habits	Categorical	0	0	-	-	-	-	-	1.00103	-0.0615705	Carbs_consumption
Pulse monthly consumption	Nutritional habits	Categorical	0	0	-	-	-	-	-	0.932422	-0.0881003	Pulse_consumption
Monthly consumption of raw fruits	Nutritional habits	Categorical	1	1	-	-	-	-	-	1.01458	-0.254084	Raw_fruits_consumption
Monthly consumption of cooked fruits	Nutritional habits	Categorical	0	0	-	-	-	-	-	0.899536	-0.110378	Cooked_fruits_consumption
Milk monthly consumption	Nutritional habits	Categorical	0	0	-	-	-	-	-	0.879185	-0.0981344	Milk_consumption
Cheese monthly consumption	Nutritional habits	Categorical	0	0	-	-	-	-	-	0.897712	-0.00347459	Cheese_consumption
Charcuterie monthly consumption	Nutritional habits	Categorical	0	0	-	-	-	-	-	0.954276	0.160445	Charcuterie_consumption
Sweet monthly consumption	Nutritional habits	Categorical	0	0	-	-	-	-	-	1.04737	0.0307665	Sweets_consumpion
Pastry monthly consumption	Nutritional habits	Categorical	0	0	-	-	-	-	-	0.953931	-0.0154789	Pastry_consumption
Fried food monthly consumption	Nutritional habits	Categorical	0	0	-	-	-	-	-	0.983141	0.2057	Fried_food_consumption
Dessert monthly consumption	Nutritional habits	Categorical	0	0	-	-	-	-	-	0.964199	-0.0975893	Dessert_consumption
Soda monthly consumption	Nutritional habits	Categorical	0	0	-	-	-	-	-	0.967976	-0.00243658	Soda_consumption
Bread monthly consumption	Nutritional habits	Categorical	0	0	-	-	-	-	-	0.91259	0.131235	Bread_consumption
Alcohol monthly consumption	Nutritional habits	Categorical	7	2	-	-	-	-	-	0.983442	0.157612	Alchohol_consumption
Wine glasses per week	Nutritional habits	Continuous	0	0	-	-	-	-	-	1.03679	0.396815	Wine_glasses_per_week
Beer glasses per week	Nutritional habits	Continuous	0	0	-	-	-	-	-	0.98959	-0.407109	Beer_glasses_per_week
Diet type	Nutritional habits	Categorical	0	0	-	-	-	-	-	1.01099	-0.0263408	Dietary_habits
Sampling hour	Sampling scheme	Continuous	36	0	0	5	4	2	-	1.05012	0.308935	Hour_of_sampling
Highest school diploma	Socio-professional status	Categorical	0	0	-	-	-	-	-	0.956291	0.0283741	Education
Years of education	Socio-professional status	Continuous	0	0	-	-	-	-	-	0.947436	0.324131	Years_of_education
Net monthly income	Socio-professional status	Categorical	0	0	-	-	-	-	-	0.920008	0.0893555	Income
Working time (day or night)	Socio-professional status	Categorical	0	0	-	-	-	-	-	0.964423	0.163799	Time_of_work
Professional exposure to noise	Socio-professional status	Categorical	0	0	-	-	-	-	-	0.950206	-0.319918	Noise_exposure
House owner	Socio-professional status	Binary	0	0	-	-	-	-	-	1.0056	0.377724	Owns_house
Unemployed	Socio-professional status	Binary	0	0	-	-	-	-	-	0.869193	-0.0528682	Unemployed
Job category	Socio-professional status	Categorical	0	0	-	-	-	-	-	1.01402	0.275169	Work
Professional exposure to dust	Xenobiotic exposure	Categorical	0	0	-	-	-	-	-	0.885586	0.317725	Dust_exposure
Professional exposure to silica	Xenobiotic exposure	Binary	0	0	-	-	-	-	-	0.945115	-0.0897444	Silica_exposure
Professional exposure to asbestos	Xenobiotic exposure	Binary	0	0	-	-	-	-	-	0.940651	-0.433193	Asbestos_exposure
Professional exposure to benzene	Xenobiotic exposure	Binary	0	0	-	-	-	-	-	0.924634	0.171323	Benzene_exposure
Professional exposure to other toxic products	Xenobiotic exposure	Binary	0	0	-	-	-	-	-	0.947707	0.241972	Toxic_products_exposure
Smoking status	Xenobiotic exposure	Categorical	839	428	397	441	573	536	3602	0.970604	0.197089	Smoking_status
Years of cigarette smoking	Xenobiotic exposure	Continuous	0	0	-	-	-	-	-	0.925817	0.222058	Years_smoking
Years since last cigarette	Xenobiotic exposure	Continuous	3	3	-	-	-	-	-	0.948902	-0.309968	Years_since_last_smoke
Cannabis consumption	Xenobiotic exposure	Binary	0	0	-	-	-	-	-	1.09305	-0.499117	Uses_cannabis
Age at menarche	Reproduction (women only)	Continuous	0	0	-	-	-	-	-	1.01135	0.232924	Age_of_menarche
Pregnancies	Reproduction (women only)	Continuous	0	0	-	-	-	-	-	0.974066	0.0232222	Nr_pregnancies
Non-delivered pregnancies	Reproduction (women only)	Continuous	0	0	-	-	-	-	-	0.961151	0.131961	Nr_non_delivered_pregnancies
Delivered pregnancies	Reproduction (women only)	Continuous	0	0	-	-	-	-	-	0.988393	-0.0422047	Nr_deliveries
Years since last pregnancy	Reproduction (women only)	Continuous	0	0	-	-	-	-	-	1.07892	-0.119866	Years_since_pregnancy
Menopausal	Reproduction (women only)	Binary	0	1	-	-	-	-	-	1.02994	0.0510704	Menopausal
Age at menopause	Reproduction (women only)	Continuous	0	0	-	-	-	-	-	0.856597	-0.257945	Age_at_onset_menopause
Contraception	Contraception (women only)	Categorical	0	0	-	-	-	-	-	0.928752	0.15507	Contraception
Years on contraceptive pills	Contraception (women only)	Continuous	0	0	-	-	-	-	-	0.915407	-0.0715049	Nr_years_on_drug
Progesterone per day (mg)	Contraception (women only)	Continuous	0	0	-	-	-	-	-	0.907595	-0.0965454	Progesterone_per_day_mg
Estrogen per day (mg)	Contraception (women only)	Continuous	0	0	-	-	-	-	-	0.921117	-0.0310007	Estrogen_per_day_mg
Cytomegalovirus (CMV) IgG levels	Serologies	Continuous	136	0	0	73	10	9	-	1.06058	0.0300676	CMV_serology
Log-transformed influenza type A virus (IVA) IgG levels	Serologies	Continuous	0	0	-	-	-	-	-	0.952371	0.228074	Log_influenza_serology
Cytomegalovirus (CMV) serostatus	Serologies	Binary	79654	245	1092	23733	31159	13501	85922	0.979093	0.00378319	CMV_serostatus
Influenza A serostatus	Serologies	Binary	0	0	-	-	-	-	-	0.949286	-0.0155323	Influenza_serostatus
Hepatitis B serostatus	Serologies	Binary	0	0	-	-	-	-	-	0.899362	-0.039848	Hepatitis_B_serostatus
Varicella Zoster virus (VZV) serostatus	Serologies	Binary	0	0	-	-	-	-	-	0.953991	-0.138813	VZV_serostatus
Mumps serostatus	Serologies	Binary	0	0	-	-	-	-	-	0.869589	-0.0280325	Mumps_serostatus
Measles serostatus	Serologies	Binary	0	0	-	-	-	-	-	0.933936	-0.0724241	Measles_serostatus
Rubella serostatus	Serologies	Binary	0	0	-	-	-	-	-	0.88085	-0.154838	Rubella_serostatus
Epstein-Barr virus serostatus (anti-EBNA IgGs)	Serologies	Binary	0	0	-	-	-	-	-	0.920948	0.051876	EBV_EBNA_serostatus
Epstein-Barr virus serostatus (anti-EA IgGs)	Serologies	Binary	0	0	-	-	-	-	-	0.952202	-0.0306727	EBV_EA_serostatus
Epstein-Barr virus serostatus (anti-VCA IgGs)	Serologies	Binary	0	0	-	-	-	-	-	0.852016	0.230519	EBV_VCA_serostatus
Toxoplasma gondii serostatus	Serologies	Binary	0	0	-	-	-	-	-	0.977439	0.0655715	Toxoplasmosis_serostatus
Herpes simplex virus 1 (HSV1) serostatus	Serologies	Binary	0	0	-	-	-	-	-	0.958669	0.12193	Herpes_simplex_virus_1_serostatus
Herpes simplex virus 2 (HSV2) serostatus	Serologies	Binary	0	0	-	-	-	-	-	0.972335	0.0830959	Herpes_simplex_virus_2_serostatus
Heliobacter pylori serostatus	Serologies	Binary	0	0	-	-	-	-	-	0.974472	0.543513	Heliobacter_pylori_serostatus
Vaccination against hepatitis A	Vaccination history	Binary	0	0	-	-	-	-	-	0.909834	0.143518	Vaccinated_hep_A
Vaccination against measles, mumps and rubella	Vaccination history	Binary	0	0	-	-	-	-	-	0.933248	-0.222528	Vaccinated_MMR
Vaccination against typhoid fever	Vaccination history	Binary	0	0	-	-	-	-	-	0.931614	-0.160092	Vaccinated_typhoid
Vaccination against whooping cough	Vaccination history	Binary	0	0	-	-	-	-	-	0.877839	-0.174367	Vaccinated_whooping_cough
Vaccination against yellow fever	Vaccination history	Binary	0	1	-	-	-	-	-	0.902007	0.116235	Vaccinated_yellow_fever
Measles virus infection	Medical history	Binary	0	0	-	-	-	-	-	0.910524	-0.00846759	Had_measles
Rubella virus infection	Medical history	Binary	0	0	-	-	-	-	-	0.902597	0.00692372	Had_rubella
Chicken pox virus infection	Medical history	Binary	0	1	-	-	-	-	-	0.913306	0.347225	Had_chicken_pox
Mumps virus infection	Medical history	Binary	0	0	-	-	-	-	-	0.926691	0.29195	Had_mumps
Surgery	Medical history	Binary	1	1	-	-	-	-	-	1.10335	-0.45998	Had_surgery
Tonsillectomy	Medical history	Binary	0	0	-	-	-	-	-	0.981513	-0.0664487	Had_tonsillectomy
Appendicectomy	Medical history	Binary	0	0	-	-	-	-	-	0.904658	-0.395634	Had_appendicectomy
Weight	Body measurements	Continuous	0	1	-	-	-	-	-	0.897828	0.520963	Weight
BMI	Body measurements	Continuous	0	1	-	-	-	-	-	0.973317	0.208377	BMI
Abdominal circumference	Body measurements	Continuous	1	2	-	-	-	-	-	1.01711	0.902283	Abdominal_circumference
Metabolic score	Body measurements	Continuous	1	1	-	-	-	-	-	0.953539	-0.15093	Metabolic_score
Systolic pressure	Body measurements	Continuous	0	0	-	-	-	-	-	1.00117	1.12453	Systolic_pressure
Diastolic pressure	Body measurements	Continuous	0	0	-	-	-	-	-	0.980283	0.68326	Diastolic_pressure
Heart rate	Body measurements	Continuous	2924	0	0	0	2	1	23786	1.09093	0.655217	Heart_rate
Auricular temperature	Body measurements	Continuous	175	0	0	0	0	0	-	0.970712	-0.0178406	Temperature_ear
Log-transformed sodium levels	Body measurements	Continuous	0	0	-	-	-	-	-	0.952086	-0.031926	Log_sodium_levels
Log-transformed potassium levels	Body measurements	Continuous	0	0	-	-	-	-	-	0.921732	-0.120238	Log_potassium_levels
Log-transformed calcium levels	Body measurements	Continuous	0	0	-	-	-	-	-	1.01004	-0.0553022	Log_calcium_levels
Log-transformed phosphate levels	Body measurements	Continuous	0	0	-	-	-	-	-	0.968182	0.0120971	Log_phosphate_levels
Log-transformed chloride levels	Body measurements	Continuous	0	0	-	-	-	-	-	1.03553	0.00413311	Log_chloride_levels
Log-transformed bicarbonate levels	Body measurements	Continuous	0	0	-	-	-	-	-	1.0003	0.0653627	Log_bicarbonate_levels
Log-transformed ALP levels	Body measurements	Continuous	0	0	-	-	-	-	-	0.945069	0.0610491	Log_ALP_levels
Log-transformed AST levels	Body measurements	Continuous	0	0	-	-	-	-	-	0.954762	0.709898	Log_AST_levels
Log-transformed ALT levels	Body measurements	Continuous	0	0	-	-	-	-	-	0.948774	0.266112	Log_ALT_levels
Log-transformed gammaGT levels	Body measurements	Continuous	1	0	-	-	-	-	-	0.973542	0.36345	Log_gamma_GT_levels
Log-transformed bilirubin levels	Body measurements	Continuous	1	1	-	-	-	-	-	0.905201	-0.00671605	Log_bilirubin_levels
Log-transformed urea levels	Body measurements	Continuous	0	0	-	-	-	-	-	0.96783	0.253816	Log_urea_levels
Log-transformed creatinin levels	Body measurements	Continuous	0	0	-	-	-	-	-	0.922523	-0.067831	Log_creatinin_levels
Log-transformed uric acid levels	Body measurements	Continuous	0	0	-	-	-	-	-	0.90509	-0.321613	Log_uric_acid_levels
Log-transformed albumin levels	Body measurements	Continuous	0	0	-	-	-	-	-	1.002	0.0235139	Log_albumin_levels
Log-transformed glycaemia levels	Body measurements	Continuous	1	0	-	-	-	-	-	1.07624	0.149397	Log_glycaemia_levels
Log-transformed cholesterol levels	Body measurements	Continuous	0	0	-	-	-	-	-	0.996984	-0.0571305	Log_cholesterol_levels
Log-transformed LDL levels	Body measurements	Continuous	0	0	-	-	-	-	-	0.948261	-0.314138	Log_LDL_levels
Log-transformed HDL levels	Body measurements	Continuous	0	3	-	-	-	-	-	0.987868	0.152401	Log_HDL_levels
Log-transformed triglyceride levels	Body measurements	Continuous	3	5	-	-	-	-	-	0.968313	-0.0545363	Log_triglyceride_levels
Log-transformed protein levels	Body measurements	Continuous	0	0	-	-	-	-	-	1.05533	0.392155	Log_protein_levels
Log-transformed CRP levels	Body measurements	Continuous	53	39	64	202	66	68	-	1.02361	0.419298	Log_CRP_levels
Log-transformed IgG levels	Body measurements	Continuous	0	1	-	-	-	-	-	1.10521	0.432658	Log_igG_levels
Log-transformed IgA levels	Body measurements	Continuous	0	0	-	-	-	-	-	0.899603	-0.170148	Log_igA_levels
Log-transformed IgM levels	Body measurements	Continuous	1	11	-	-	-	-	-	1.06977	0.0224935	Log_igM_levels
Log-transformed IgE levels	Body measurements	Continuous	1	0	-	-	-	-	-	0.912637	0.326722	Log_igE_levels
Log-transformed sjTREC levels	Body measurements	Continuous	47723	743	-	-	-	-	-	1.11317	0.598185	Log_TREC_SJ
Log-transformed bTREC levels	Body measurements	Continuous	2381	0	-	-	-	-	-	1.04864	0.320378	Log_TREC_beta
Number of thymic divisions	Body measurements	Continuous	0	2	-	-	-	-	-	1.01125	-0.158172	Thymic_divisions
Glomerular filtration rate	Body measurements	Continuous	0	0	-	-	-	-	-	0.80696	0.850865	Glomerular_filtration_rate
