# Supplementary material for: The immune factors driving DNA methylation variation in human blood
Source: Nat Commun. 2022 Oct 6;13:5895. doi: 10.1038/s41467-022-33511-6 (PMC9537159; doi:10.1038/s41467-022-33511-6)
Supplement: Supplementary file 5 — Supplementary Data 2 [file 41467_2022_33511_MOESM5_ESM.xlsx]

## Sheet: Data S2
Supplementary Data 2. Number of CpG sites associated with cell proportion contrasts and definitions of contrasts by sequential binary partition.
		Cell proportions																	Correlation with DNA methylation differences between sorted cells (Salas et al., 2022)
Cell proportion contrasts	Number of associated CpG sites	Neutrophils	Basophils	Eosinophils	Dendritic cells	Monocytes	Naïve CD4+ T cells	CD4+ CM T cells	CD4+ EM T cells	CD4+ EMRA T cells	Naïve CD8+ T cells	CD8+ CM T cells	CD8+ EM T cells	CD8+ EMRA T cells	CD4- CD8- T cells	B cells	NK cells		Myeloid - lymphoid	T cells - B and NK cells	B cells - NK cells	memory - naïve CD4 T cells	memory - naïve CD8 T cells
Myeloid / Lymphoid	134079	1	1	1	1	1	-1	-1	-1	-1	-1	-1	-1	-1	-1	-1	-1		0.920361	-0.545241	0.0652133	-0.384467	-0.388051
Neutrophils / Myeloid	125413	1	-1	-1	-1	-1	0	0	0	0	0	0	0	0	0	0	0		-	-	-	-	-
Monocytes / Myeloid	7912	0	-1	-1	-1	1	0	0	0	0	0	0	0	0	0	0	0		-	-	-	-	-
Basophils / Eosinophils + Dendritic cells	27	0	1	-1	-1	0	0	0	0	0	0	0	0	0	0	0	0		-	-	-	-	-
Eosinophils / Dendritic cells	5010	0	0	1	-1	0	0	0	0	0	0	0	0	0	0	0	0		-	-	-	-	-
T cells / B and NK cells	4059	0	0	0	0	0	1	1	1	1	1	1	1	1	1	-1	-1		-0.296844	0.65334	0.09938	0.410042	0.363604
B cells / NK cells	4931	0	0	0	0	0	0	0	0	0	0	0	0	0	0	1	-1		0.130839	0.00530863	0.601675	-0.0131203	-0.0706149
CD4- CD8- T cells / T cells	1096	0	0	0	0	0	-1	-1	-1	-1	-1	-1	-1	-1	1	0	0		-	-	-	-	-
CD4+ T cells / CD8+ T cells	4601	0	0	0	0	0	1	1	1	1	-1	-1	-1	-1	0	0	0		-	-	-	-	-
Differentiated CD4+ T cells / Naïve CD4+ T cells	20758	0	0	0	0	0	-1	1	1	1	0	0	0	0	0	0	0		-0.261915	0.318917	0.110612	0.717225	0.692981
CD4+ EMRA T cells / CD4+ CM T cells	4336	0	0	0	0	0	0	-1	1	1	0	0	0	0	0	0	0		-	-	-	-	-
CD4+ EMRA T cells / CD4+ EM T cells	259	0	0	0	0	0	0	0	-1	1	0	0	0	0	0	0	0		-	-	-	-	-
Differentiated CD8+ T cells / Naïve CD8+ T cells	44919	0	0	0	0	0	0	0	0	0	-1	1	1	1	0	0	0		0.0197825	0.158002	0.0584612	0.576866	0.58682
CD8+ EMRA T cells / CD8+ CM T cells	8211	0	0	0	0	0	0	0	0	0	0	-1	1	1	0	0	0		-	-	-	-	-
CD8+ EMRA T cells / CD8+ EM T cells	2979	0	0	0	0	0	0	0	0	0	0	0	-1	1	0	0	0		-	-	-	-	-
