# Supplementary material for: The immune factors driving DNA methylation variation in human blood
Source: Nat Commun. 2022 Oct 6;13:5895. doi: 10.1038/s41467-022-33511-6 (PMC9537159; doi:10.1038/s41467-022-33511-6)
Supplement: Supplementary file 6 — Supplementary Data 3 [file 41467_2022_33511_MOESM6_ESM.xlsx]

## Sheet: Data S3
Supplementary Data 3. CpG sites significantly associated with two interacting variables
CpG site	CpG chr.	CpG position	CpG closest gene	Variable 1	Variable 2	SNP closest gene	Estimate	Standard error	Punadj	FDR	Padj
cg10501210	1	207997020	-	Age	Myeloid fraction	-	0.549757	0.0764712	1.4e-12	9.02326e-07	9.02326e-07
cg07236594	2	128989000	-	Age	Myeloid fraction	-	-0.0717534	0.0122276	6.25127e-09	0.00163913	0.00402904
cg13157483	11	125145672	PKNOX2	Age	Myeloid fraction	-	-0.121418	0.0208132	7.6296e-09	0.00163913	0.00491739
cg14951808	3	53858731	CHDH	Age	Myeloid fraction	-	-0.052565	0.00924181	1.756e-08	0.00282942	0.0113176
cg05071311	10	99853565	-	Age	Myeloid fraction	-	-0.218442	0.0388504	2.53091e-08	0.00326243	0.016312
cg12306228	10	95372462	PDE6C	Age	Myeloid fraction	-	-0.122347	0.0220395	3.76221e-08	0.00404134	0.0242478
cg24052783	8	143836985	-	Age	Myeloid fraction	-	-0.102793	0.0186798	4.90976e-08	0.00406185	0.0316439
cg26589069	16	4983989	PPL	Age	Myeloid fraction	-	-0.101689	0.0184955	5.04174e-08	0.00406185	0.0324944
cg16555541	1	23164074	EPHB2	Age	Myeloid fraction	-	-0.0693813	0.0127639	7.08165e-08	0.00491738	0.0456418
cg21879725	19	45412647	APOE	Age	Myeloid fraction	-	-0.0889505	0.0164055	7.62957e-08	0.00491738	0.0491731
cg01620164	2	164590272	FIGN	Age	Sex	-	1.48757	0.207507	2.09243e-12	4.49534e-07	-
cg09943385	2	235910985	SH3BP4	Age	Sex	-	0.332628	0.0587909	2.34292e-08	0.0030201	-
cg12691488	1	243053673	-	Age	Sex	-	0.392228	0.0700174	3.17341e-08	0.00340886	-
cg15148145	2	164539743	FIGN	Age	Sex	-	0.787887	0.10113	2.60728e-14	8.40216e-09	-
cg16532938	2	164584635	FIGN	Age	Sex	-	1.20055	0.12467	1.09661e-20	7.0678e-15	-
cg22108930	7	111800870	DOCK4	Age	Sex	-	0.529004	0.0969279	6.95331e-08	0.00640217	-
cg23256579	12	11002403	PRR4	Age	Sex	-	0.673834	0.115421	8.64585e-09	0.0013931	-
cg20805612	9	17134970	CNTLN	Age	CMV serostatus	-	0.29962	0.0539012	3.84725e-08	0.0247962	-
cg09787690	18	52786987	LOC101927229	Age	rs9950306	AK093940	-0.462477	0.039477	1.68217e-29	1.28192e-23	2.75258e-24
cg15158376	18	712731	ENOSF1	Age	rs3786349	ENOSF1	-1.39272	0.135226	1.58645e-23	6.04489e-18	2.59594e-18
cg21268422	21	42620091	BACE2	Age	rs2837990	BACE2	1.21595	0.152244	4.44601e-15	1.12939e-09	7.27506e-10
cg12964935	14	58356042	-	Age	rs6573177	SLC35F4	-0.501859	0.0651691	3.72992e-14	4.06064e-09	6.10328e-09
cg09064148	1	159269203	FCER1A	Age	rs2251746	FCER1A	0.528133	0.06901	5.28499e-14	4.61853e-09	8.64778e-09
cg26147554	18	712733	ENOSF1	Age	rs3786349	ENOSF1	-1.02245	0.133667	5.45449e-14	4.61853e-09	8.92507e-09
cg10260887	7	134835435	C7orf49	Age	rs200651461	AGBL3	0.281938	0.0378797	2.40562e-13	1.83324e-08	3.93625e-08
cg24661867	8	42400563	SMIM19	Age	rs12677427	SMIM19	-0.32337	0.045671	2.994e-12	1.53576e-07	4.89896e-07
cg01879420	6	111194645	AMD1	Age	rs2796749	AMD1	-0.563565	0.0796107	3.0229e-12	1.53576e-07	4.94621e-07
cg07554478	3	113492074	ATP6V1A	Age	rs13091621	ATP6V1A	-0.315691	0.0451215	5.29546e-12	2.45651e-07	8.66464e-07
cg02701505	12	11709051	LINC01252	Age	rs10772397	PRH1	-0.401133	0.0573547	5.47993e-12	2.45651e-07	8.96643e-07
cg01531605	21	42620068	BACE2	Age	rs2837990	BACE2	0.671392	0.0984804	1.74693e-11	7.0067e-07	2.85835e-06
cg00950476	12	11708930	LINC01252	Age	rs10772397	PRH1	-0.525628	0.0776582	2.42064e-11	9.22345e-07	3.96068e-06
cg16288101	14	88621538	-	Age	rs6574995	DQ596147	0.514634	0.0763155	2.84065e-11	1.03084e-06	4.64787e-06
cg13582457	5	172324773	ERGIC1	Age	rs472959	ERGIC1	-0.378257	0.0564976	3.89479e-11	1.34913e-06	6.37262e-06
cg24858233	3	195578055	-	Age	rs112730707	TNK2	0.803282	0.120232	4.28454e-11	1.41961e-06	7.01027e-06
cg14098615	21	47269709	PCBP3	Age	rs882668	PCBP3	0.26523	0.0400669	6.37115e-11	2.02302e-06	1.04243e-05
cg10807101	1	110282274	GSTM3	Age	rs1332018	GSTM3	-0.241826	0.0369226	9.97724e-11	2.92435e-06	1.63244e-05
cg16411103	13	33752544	STARD13	Age	rs797222	STARD13	0.438943	0.0683919	2.28236e-10	6.44188e-06	3.73428e-05
cg05285228	7	124571219	POT1	Age	rs10243992	BC142949	-0.325772	0.0513992	3.76286e-10	1.02413e-05	6.15657e-05
cg05479962	16	31488985	TGFB1I1	Age	rs13337037	ARMC5	-0.560839	0.0894296	5.68119e-10	1.44315e-05	9.29517e-05
cg18063883	3	31857777	OSBPL10	Age	rs13087711	OSBPL10	-0.342462	0.0546659	5.90889e-10	1.45257e-05	9.66766e-05
cg02553170	1	84556762	PRKACB	Age	rs79353142	PRKACB	-0.458976	0.0737877	7.75745e-10	1.73873e-05	0.00012692
cg12929297	12	75874793	GLIPR1	Age	rs12146849	GLIPR1	0.331658	0.0535233	8.96148e-10	1.95121e-05	0.000146619
cg06884805	11	13360096	ARNTL	Age	rs10832027	ARNTL	-0.343331	0.0556256	1.03825e-09	2.19781e-05	0.000169867
cg15529130	5	30804945	-	Age	rs4626350	CDH6	-0.5295	0.087891	2.51601e-09	4.79341e-05	0.000411639
cg09959687	6	153218354	-	Age	rs674327	FBXO5	-0.350342	0.0582606	2.68783e-09	4.99585e-05	0.000439747
cg12185510	6	41992211	CCND3	Age	rs200084945	TAF8	0.296364	0.0495652	3.29324e-09	5.83643e-05	0.000538793
cg09915298	6	142722046	ADGRG6	Age	rs6922607	GPR126	0.26268	0.0440794	3.70131e-09	6.2681e-05	0.000605553
cg03869874	13	111267849	CARKD	Age	rs379324	CARKD	-0.43885	0.0737407	3.87788e-09	6.42435e-05	0.000634437
cg15934958	3	37212084	LRRFIP2	Age	rs9823120	LRRFIP2	-0.299957	0.050643	4.5783e-09	7.26868e-05	0.000749023
cg02844688	20	11758521	-	Age	rs2670439	BTBD3	-0.246753	0.0418289	5.25748e-09	7.94168e-05	0.000860134
cg22850886	1	26901676	-	Age	rs7726	RPS6KA1	-0.2652	0.0449701	5.31484e-09	7.94168e-05	0.000869513
cg09192801	12	77156412	ZDHHC17	Age	rs74463426	ZDHHC17	0.325429	0.0553369	5.87794e-09	8.61419e-05	0.000961631
cg02228185	17	3379567	ASPA	Age	rs9889588	ASPA	-0.469993	0.0803185	6.92886e-09	9.77824e-05	0.00113355
cg18091225	7	88295607	-	Age	rs2718334	ZNF804B	-0.491551	0.0849647	1.01716e-08	0.000138418	0.00166405
cg09913449	8	42400586	C8orf40	Age	rs2974351	SMIM19	-0.264152	0.0457911	1.11578e-08	0.000149175	0.00182538
cg11788234	13	29393811	-	Age	rs9314922	SLC46A3	0.16049	0.0284444	2.28842e-08	0.000300677	0.00374377
cg02567488	6	32822565	PSMB9	Age	rs9276825	PSMB9	-0.273707	0.0486086	2.43091e-08	0.000309735	0.00397684
cg25960393	8	9106559	-	Age	rs17149626	U6	-0.668074	0.118681	2.45369e-08	0.000309735	0.00401408
cg20761322	15	78423564	CIB2	Age	rs11547207	CIB2	0.391669	0.0695818	2.47929e-08	0.000309735	0.00405595
cg00555438	3	195578280	-	Age	rs112058931	TNK2	0.666152	0.120234	4.03355e-08	0.000458781	0.00659857
cg01232552	22	25616205	CRYBB2	Age	rs969623	CRYBB2	-0.408445	0.0738661	4.26405e-08	0.000477866	0.0069756
cg21422770	21	38362632	HLCS	Age	rs11088372	HLCS	-0.291715	0.0530915	5.16576e-08	0.000570529	0.00845066
cg22884516	22	45809543	SMC1B	Age	rs77196310	SMC1B	-0.417781	0.0766367	6.57704e-08	0.00071602	0.0107593
cg03552039	10	123243495	FGFR2	Age	rs2420936	FGFR2	0.220922	0.040645	7.1309e-08	0.000765383	0.0116653
cg14526671	4	28231021	-	Age	rs4692298	Metazoa_SRP	-0.307653	0.05674	7.66346e-08	0.000798393	0.0125364
cg26332926	10	52835078	PRKG1	Age	rs1937682	PRKG1	-0.691435	0.127506	7.67839e-08	0.000798393	0.0125608
cg10739554	1	165601345	MGST3	Age	rs12040685	MGST3	0.222185	0.0409922	7.75275e-08	0.000798393	0.0126823
cg13129810	11	2121607	-	Age	rs10770094	IGF2	0.300288	0.0556001	8.5977e-08	0.000865544	0.0140645
cg12036414	8	42042656	PLAT	Age	rs2719420	PLAT	-0.178719	0.0330958	8.63197e-08	0.000865544	0.0141204
cg00957901	4	41614842	LIMCH1	Age	rs10026359	LIMCH1	0.371674	0.0692075	1.01228e-07	0.00100185	0.016559
cg09184981	1	112161735	RAP1A	Age	rs1359414	RAP1A	0.26799	0.0499688	1.05258e-07	0.00102201	0.0172183
cg02204637	5	146888445	-	Age	rs189739732	DPYSL3	0.253618	0.0472914	1.05947e-07	0.00102201	0.0173308
cg01119503	12	58814528	-	Age	rs3899803	AK093124	-0.286018	0.0537646	1.32658e-07	0.00124808	0.0217001
cg08125271	7	22143318	-	Age	rs6972057	RAPGEF5	-0.303418	0.0574264	1.613e-07	0.00149904	0.0263851
cg11847992	5	95590917	-	Age	rs4502854	PCSK1	-0.452151	0.0858997	1.78566e-07	0.00160935	0.0292093
cg05385881	8	117950086	AARD	Age	rs1348794	AL832163	0.383048	0.0727854	1.79505e-07	0.00160935	0.0293627
cg17990279	1	221509312	C1orf140	Age	rs10863604	C1orf140	0.474026	0.0901618	1.84495e-07	0.00163485	0.0301787
cg00297912	6	155636825	TFB1M	Age	rs162985	TFB1M	-0.351563	0.0670521	1.99083e-07	0.00174384	0.0325647
cg06636831	3	45077369	CLEC3B	Age	rs9868885	CLEC3B	0.337687	0.0645265	2.09511e-07	0.00177646	0.0342703
cg23645476	1	110282472	GSTM3	Age	rs1332018	GSTM3	-0.253491	0.0484376	2.098e-07	0.00177646	0.0343175
cg21368354	13	111267856	CARKD	Age	rs67515048	CARKD	-0.45908	0.088062	2.32959e-07	0.00195088	0.0381053
cg05162306	14	95826734	-	Age	rs6575508	CLMN	-0.307483	0.0590589	2.41919e-07	0.0020039	0.0395707
cg06429194	11	128080305	-	Age	rs36081254	ETS1	0.261147	0.0503097	2.61726e-07	0.00212183	0.0428102
cg17250537	8	144953784	-	Age	rs4977189	EPPK1	-0.473663	0.0913021	2.65643e-07	0.00212516	0.0434507
cg27562174	4	100065446	ADH4	Age	rs1800759	LOC100507053	0.326159	0.0628876	2.67713e-07	0.00212516	0.0437891
cg08126542	6	37504118	-	Age	rs914348	CCDC167	0.22321	0.0431887	2.94681e-07	0.00231511	0.0481997
cg24682068	1	109755663	SARS	CMV serostatus	Myeloid fraction	-	0.021963	0.00391731	2.76646e-08	0.0178303	0.0178303
cg09260875	6	52422678	TRAM2	CRP	rs2268727	TRAM2	0.0754922	0.0145177	2.49534e-07	0.038763	0.0408319
cg24327262	19	46929907	-	Sex	rs10418662	CCDC8	-0.118557	0.0224843	1.70182e-07	0.00156253	0.0278441
cg12342675	10	60411127	BICC1	Sex	rs10740734	BICC1	0.278189	0.0466137	3.53385e-09	6.12052e-05	0.000578216
cg12587985	7	64295583	-	Sex	rs112620491	ZNF138	0.240639	0.0312047	3.44361e-14	4.06064e-09	5.63481e-09
cg25034424	4	1513089	-	Sex	rs12651003	AX748388	0.421718	0.0704826	3.21167e-09	5.8274e-05	0.000525504
cg05888192	1	2399691	PLCH2	Sex	rs12731309	PEX10	0.143852	0.0242346	4.24284e-09	6.87941e-05	0.000694217
cg16020490	20	42543433	TOX2	Sex	rs258323	CDK10	0.263256	0.0336908	1.62273e-14	2.47325e-09	2.6553e-09
cg09795027	17	74006440	EVPL	Sex	rs2665964	EVPL	-0.127233	0.0226862	2.75558e-08	0.000331076	0.00450863
cg08274544	14	88946041	PTPN21	Sex	rs2778936	PTPN21	-0.333978	0.0506785	7.68297e-11	2.34197e-06	1.25715e-05
cg08132302	19	55684640	SYT5	Sex	rs3786866	AK097618	-0.328865	0.0475243	8.97057e-12	3.79787e-07	1.46784e-06
cg24142603	8	72753888	MSC	Sex	rs3919904	MSC	-0.280546	0.0462687	1.9963e-09	4.00346e-05	0.000326643
cg19846096	12	133049188	-	Sex	rs4883583	FBRSL1	0.222766	0.0300483	2.96612e-13	2.05489e-08	4.85346e-08
cg07099606	12	133051136	-	Sex	rs4883583	FBRSL1	0.59945	0.0962808	7.50153e-10	1.73232e-05	0.000122744
cg25822783	12	133050826	-	Sex	rs4883583	FBRSL1	0.387815	0.0693725	3.05183e-08	0.000357799	0.00499328
cg05992904	22	48892994	FAM19A5	Sex	rs5767172	FAM19A5	0.39272	0.0495786	7.28635e-15	1.38817e-09	1.19229e-09
cg08528995	6	137245311	SLC35D3	Sex	rs6570115	SLC35D3	-0.270253	0.0461138	6.57637e-09	9.4559e-05	0.00107602
cg18838701	19	55668612	TNNI3	Sex	rs67301370	DNAAF3	-0.258025	0.0460199	2.78045e-08	0.000331076	0.00454929
cg16940506	1	229568930	ACTA1	Sex	rs68104260	ACTA1	-0.601273	0.0964058	7.03902e-10	1.67631e-05	0.000115177
cg27229613	1	229569046	ACTA1	Sex	rs68104260	ACTA1	-0.421209	0.075769	3.63414e-08	0.000419615	0.005946
cg13551137	14	88946380	PTPN21	Sex	rs7141608	PTPN21	-0.235105	0.0397282	4.7335e-09	7.36171e-05	0.000774495
cg13874070	17	27347053	-	Sex	rs7207327	PIPOX	-0.534681	0.08471	4.4243e-10	1.16262e-05	7.23935e-05
cg16152092	2	54807183	SPTBN1	Smoking	rs10170066	SPTBN1	-0.266771	0.0509228	2.03631e-07	0.00176341	0.0333204
cg15689410	2	74727000	LBX2	Smoking	rs17009998	LBX2	0.413319	0.0678236	1.66241e-09	3.42396e-05	0.000272025
cg04255230	2	74727010	LBX2	Smoking	rs17009998	LBX2	0.335981	0.0598596	2.68814e-08	0.00033041	0.00439866
cg19417208	3	142889072	-	Smoking	rs7643860	CHST2	0.182577	0.0351491	2.56821e-07	0.00210446	0.0420236
cg17179911	8	674434	ERICH1	Myeloid fraction	rs10094564	ERICH1	-0.151252	0.0288276	1.94393e-07	0.00016033	0.0317655
cg07654569	8	79577796	FAM164A	Myeloid fraction	rs10112388	ZC2HC1A	-0.0925709	0.0161313	1.31689e-08	1.65064e-05	0.00215296
cg12870014	12	110450643	ANKRD13A	Myeloid fraction	rs1027949	GIT2	0.174386	0.0291382	3.16078e-09	5.70891e-06	0.000516891
cg22242402	8	30273472	RBPMS	Myeloid fraction	rs10435524	RBPMS	-0.112717	0.0196994	1.44759e-08	1.7909e-05	0.00236661
cg07569984	14	24759069	-	Myeloid fraction	rs1046587	LTB4R	-0.0746914	0.0127488	6.65079e-09	9.89944e-06	0.00108748
cg15667148	6	6781655	-	Myeloid fraction	rs10485084	BC039678	-0.124423	0.0235026	1.51493e-07	0.000130013	0.0247566
cg06926377	15	40443853	-	Myeloid fraction	rs10518681	BUB1B	0.177471	0.0263757	3.09853e-11	1.18068e-07	5.0688e-06
cg08922308	12	95226993	MIR492	Myeloid fraction	rs10745704	KRT19P2	-0.148232	0.0209798	3.27281e-12	1.64091e-08	5.35425e-07
cg06888746	10	105517764	SH3PXD2A	Myeloid fraction	rs1076814	SH3PXD2A	-0.155933	0.0184148	1.05263e-16	1.82319e-12	1.72237e-11
cg13674437	10	127823118	ADAM12	Myeloid fraction	rs10794060	ADAM12	0.0943715	0.0157897	3.31345e-09	5.79164e-06	0.000541846
cg19097407	9	36154750	GLIPR2	Myeloid fraction	rs10814339	GLIPR2	0.0991406	0.017921	4.18286e-08	4.35481e-05	0.00683717
cg08446549	11	12107282	-	Myeloid fraction	rs10831724	MICAL2	0.0596653	0.0110199	7.95491e-08	7.54026e-05	0.0130014
cg12879569	12	2591482	CACNA1C	Myeloid fraction	rs10848664	CACNA1C	-0.0801563	0.0148709	9.06423e-08	8.31871e-05	0.0148139
cg09821790	16	68317479	SLC7A6	Myeloid fraction	rs10852440	SLC7A6	-0.0891952	0.0165193	8.62008e-08	8.0506e-05	0.0140883
cg20432732	1	19451037	UBR4	Myeloid fraction	rs10916957	UBR4	-0.074841	0.0133823	2.99341e-08	3.39473e-05	0.00489339
cg26977859	3	172427411	NCEH1	Myeloid fraction	rs10936731	NCEH1	-0.24752	0.0342385	1.06028e-12	5.94139e-09	1.73464e-07
cg07195891	12	7900072	CLEC4C	Myeloid fraction	rs11055602	CLEC4C	-0.189142	0.0177189	4.49506e-25	8.56412e-20	7.35544e-20
cg26184673	12	131520095	ADGRD1	Myeloid fraction	rs11061292	GPR133	0.120129	0.0186455	1.94107e-10	5.68952e-07	3.17505e-05
cg00687962	4	40266942	-	Myeloid fraction	rs11097019	RHOH	0.0933998	0.017212	7.46522e-08	7.14722e-05	0.0122012
cg25133136	2	40767347	-	Myeloid fraction	rs11124745	SLC8A1	-0.0344225	0.00646711	1.30706e-07	0.000114758	0.0213603
cg12808797	2	86178864	-	Myeloid fraction	rs11127010	BC036617	0.214164	0.0262109	1.07532e-15	1.57594e-11	1.75947e-10
cg02436349	2	86178667	-	Myeloid fraction	rs11127010	BC036617	0.24383	0.0299705	1.40844e-15	1.81037e-11	2.30451e-10
cg21555271	2	43826133	-	Myeloid fraction	rs111545708	THADA	-0.108859	0.020069	7.54214e-08	7.18476e-05	0.0123269
cg24795173	10	108751940	SORCS1	Myeloid fraction	rs11193150	SORCS1	0.192481	0.0202584	1.93398e-20	7.36934e-16	3.16459e-15
cg19832721	17	44249866	KIAA1267	Myeloid fraction	rs112554467	KANSL1	0.155548	0.0289809	1.02497e-07	9.29911e-05	0.0167512
cg03900021	12	65123891	GNS	Myeloid fraction	rs1147095	GNS	-0.167773	0.0264013	3.35874e-10	8.53224e-07	5.49363e-05
cg03883133	3	124369830	KALRN	Myeloid fraction	rs116153464	KALRN	-0.0652547	0.010698	1.59648e-09	3.20175e-06	0.000261091
cg21406479	14	86074156	FLRT2	Myeloid fraction	rs11627505	FLRT2	0.179301	0.0347355	3.02833e-07	0.000227455	0.049479
cg16270721	19	41913087	BCKDHA	Myeloid fraction	rs11670757	BCKDHA	-0.122065	0.0212043	1.18807e-08	1.52942e-05	0.00194238
cg04282912	19	46333015	SYMPK	Myeloid fraction	rs11672928	SYMPK	0.0853464	0.0142698	3.23616e-09	5.70891e-06	0.000529209
cg26844603	2	112842907	TMEM87B	Myeloid fraction	rs11675443	TMEM87B	0.16156	0.0180603	2.1775e-18	5.92663e-14	3.56303e-13
cg18349077	2	112842902	TMEM87B	Myeloid fraction	rs11675443	TMEM87B	0.125439	0.0179169	5.06372e-12	2.47373e-08	8.28409e-07
cg04736673	10	61647141	CCDC6	Myeloid fraction	rs1171815	CCDC6	0.273384	0.037346	5.62119e-13	3.45473e-09	9.19655e-08
cg07175786	9	113940603	-	Myeloid fraction	rs11790072	OR2K2	0.0997868	0.0193322	3.03237e-07	0.000227455	0.0495447
cg22446784	15	89613560	-	Myeloid fraction	rs11858077	ABHD2	0.186037	0.0249301	2.05482e-13	1.39818e-09	3.36185e-08
cg23854103	19	2543602	GNG7	Myeloid fraction	rs11879623	GNG7	-0.0650386	0.00837888	2.39987e-14	1.98796e-10	3.9265e-09
cg24521141	2	38744309	LOC101929596	Myeloid fraction	rs11888984	HNRPLL	-0.18641	0.0330019	2.19351e-08	2.57971e-05	0.0035859
cg04536999	2	192490046	-	Myeloid fraction	rs11899661	NABP1	-0.0607611	0.0116761	2.43532e-07	0.000194135	0.0397933
cg16972032	5	79423177	SERINC5	Myeloid fraction	rs11950944	SERINC5	0.146795	0.0250507	6.5588e-09	9.89944e-06	0.00107245
cg26347746	1	202172848	LGR6	Myeloid fraction	rs12122827	LGR6	0.130004	0.0223911	8.95011e-09	1.23101e-05	0.00146335
cg26725559	18	9321178	-	Myeloid fraction	rs12150688	TWSG1	0.128346	0.0248409	2.95971e-07	0.000226463	0.0483589
cg21380145	19	42069883	CEACAM21	Myeloid fraction	rs12150975	CEACAM21	0.0292333	0.00552862	1.56729e-07	0.000133306	0.0256121
cg04390231	8	17925801	ASAH1	Myeloid fraction	rs12155668	ASAH1	-0.0867425	0.0146544	4.64536e-09	7.50041e-06	0.000759614
cg21790587	12	132699738	GALNT9	Myeloid fraction	rs12299478	GALNT9	0.139818	0.026571	1.79442e-07	0.000149292	0.0293228
cg16472569	4	175357025	-	Myeloid fraction	rs12498292	HPGD	0.0502672	0.00924861	7.10824e-08	6.83982e-05	0.0116179
cg01021283	10	81046551	ZMIZ1	Myeloid fraction	rs1250565	ZMIZ1	0.044248	0.00758801	7.74268e-09	1.12608e-05	0.00126599
cg13115165	10	81045939	ZMIZ1	Myeloid fraction	rs1250567	ZMIZ1	0.074314	0.0122693	2.07824e-09	3.97562e-06	0.000339873
cg06373032	10	81046101	ZMIZ1	Myeloid fraction	rs1250567	ZMIZ1	0.0342726	0.00635762	9.0818e-08	8.31871e-05	0.0148426
cg10864200	4	720809	PCGF3	Myeloid fraction	rs12510790	PCGF3	-0.237719	0.0297736	4.44417e-15	4.49191e-11	7.27147e-10
cg00614959	4	720870	PCGF3	Myeloid fraction	rs12510790	PCGF3	-0.157861	0.0234955	3.3028e-11	1.23384e-07	5.40292e-06
cg11247712	14	59874096	-	Myeloid fraction	rs1253144	DAAM1	0.141162	0.0243022	8.82406e-09	1.22714e-05	0.00144275
cg05357209	7	872208	UNC84A	Myeloid fraction	rs12538209	GET4	-0.127011	0.0209159	1.87947e-09	3.6539e-06	0.000307369
cg14175802	2	28780488	PLB1	Myeloid fraction	rs12617735	PLB1	0.168117	0.025534	7.89582e-11	2.59368e-07	1.29159e-05
cg24661867	8	42400563	SMIM19	Myeloid fraction	rs12677427	SMIM19	0.0795199	0.0142947	3.53029e-08	3.84343e-05	0.00577078
cg15756319	13	113296447	-	Myeloid fraction	rs12858839	C13orf35	0.0514507	0.00793263	1.4885e-10	4.50147e-07	2.43479e-05
cg00557959	13	113296414	-	Myeloid fraction	rs12858839	C13orf35	0.0568768	0.0104203	6.2985e-08	6.21766e-05	0.0102947
cg12855615	14	69380081	ACTN1	Myeloid fraction	rs12896606	ACTN1	-0.0396184	0.00752206	1.74869e-07	0.000146126	0.0285758
cg13301992	16	12669252	-	Myeloid fraction	rs12923936	SNX29	0.0444469	0.00845201	1.83007e-07	0.000151596	0.0299053
cg09087222	8	11720363	CTSB	Myeloid fraction	rs1293303	CTSB	0.0922203	0.0161862	1.6772e-08	2.04836e-05	0.00274195
cg05747963	19	7492066	ARHGEF18	Myeloid fraction	rs12980030	ARHGEF18	-0.120851	0.018705	1.72759e-10	5.14289e-07	2.82587e-05
cg00481035	2	9754874	YWHAQ	Myeloid fraction	rs13020163	YWHAQ	0.207628	0.0349047	3.94289e-09	6.58958e-06	0.000644761
cg18063883	3	31857777	OSBPL10	Myeloid fraction	rs13087711	OSBPL10	0.118878	0.0123096	4.93054e-21	3.13127e-16	8.06794e-16
cg02500748	4	55011068	-	Myeloid fraction	rs13133638	PDGFRA	0.143234	0.0251863	1.76345e-08	2.11327e-05	0.00288293
cg07240190	6	159268249	OSTCP1	Myeloid fraction	rs13214369	OSTCP1	-0.0612778	0.0112673	6.97641e-08	6.74704e-05	0.0114025
cg17240725	7	73149356	WBSCR26	Myeloid fraction	rs13233747	LINC00035	0.119237	0.0199838	3.55252e-09	6.04364e-06	0.000580937
cg27505123	8	50064800	-	Myeloid fraction	rs13264833	BC042029	-0.0674023	0.0119855	2.51674e-08	2.92377e-05	0.00411427
cg16488231	9	119704456	ASTN2	Myeloid fraction	rs13292436	ASTN2	-0.0565002	0.0079047	1.88298e-12	9.69595e-09	3.08053e-07
cg13071082	9	119753092	ASTN2	Myeloid fraction	rs13292436	ASTN2	0.124202	0.0205102	2.08669e-09	3.97562e-06	0.000341253
cg08509907	16	31477327	ARMC5	Myeloid fraction	rs13337037	ARMC5	-0.113289	0.0218501	2.68988e-07	0.000211284	0.0439521
cg22023206	2	68122623	-	Myeloid fraction	rs13433075	C1D	-0.112044	0.0191264	6.64288e-09	9.89944e-06	0.00108619
cg03673894	3	158431192	RARRES1	Myeloid fraction	rs141181129	RARRES1	0.18759	0.0288296	1.29183e-10	4.0348e-07	2.11312e-05
cg23198815	11	87184120	-	Myeloid fraction	rs142210001	TMEM135	-0.11913	0.02148	3.87938e-08	4.10618e-05	0.00634124
cg11808531	12	133201891	POLE	Myeloid fraction	rs14302	POLE	0.0919219	0.0137565	4.19423e-11	1.53672e-07	6.86113e-06
cg21477591	5	54049046	-	Myeloid fraction	rs1445837	SNX18	0.208633	0.0234159	2.92634e-18	6.96919e-14	4.78831e-13
cg06275774	1	233151949	PCNXL2	Myeloid fraction	rs1474997	PCNXL2	0.0937758	0.0177956	1.72371e-07	0.000144672	0.0281676
cg24643057	1	45281185	-	Myeloid fraction	rs151284009	BTBD19	0.144458	0.0250493	1.12112e-08	1.45306e-05	0.00183294
cg16990368	7	130116756	-	Myeloid fraction	rs1558915	MEST	0.0609198	0.0108616	2.74427e-08	3.14535e-05	0.00448616
cg20744163	10	80999841	ZMIZ1	Myeloid fraction	rs1749850	ZMIZ1	0.150452	0.0244768	1.20362e-09	2.46577e-06	0.000196844
cg07265890	12	123604470	-	Myeloid fraction	rs1790094	PITPNM2	0.0667149	0.0120656	4.24787e-08	4.39846e-05	0.0069434
cg15600915	2	97618624	FAM178B	Myeloid fraction	rs1796027	FAM178B	-0.154235	0.025957	4.06654e-09	6.67924e-06	0.000664977
cg27562174	4	100065446	ADH4	Myeloid fraction	rs1800759	LOC100507053	-0.171817	0.0272202	4.37464e-10	1.06855e-06	7.15512e-05
cg12777182	6	8111248	-	Myeloid fraction	rs1832023	SCARNA27	0.12921	0.0190651	2.25604e-11	9.34407e-08	3.69068e-06
cg20203395	5	56204925	C5orf35	Myeloid fraction	rs185220	SETD9	-0.0624616	0.0106913	7.2634e-09	1.07275e-05	0.00118764
cg14016346	2	219576420	TTLL4	Myeloid fraction	rs1863704	STK36	0.0253714	0.00465966	6.74024e-08	6.55189e-05	0.0110165
cg03316917	3	150948710	P2RY14	Myeloid fraction	rs1980143	MED12L	0.0852701	0.0146558	8.36563e-09	1.18063e-05	0.00136781
cg07142009	17	6656315	-	Myeloid fraction	rs1983178	XAF1	-0.155843	0.0246609	4.2435e-10	1.04998e-06	6.94067e-05
cg19757108	1	6605447	NOL9	Myeloid fraction	rs199604403	NOL9	-0.0883773	0.0170242	2.6005e-07	0.000205583	0.0424919
cg11821532	12	131520057	ADGRD1	Myeloid fraction	rs199866488	GPR133	0.140343	0.0195446	1.48497e-12	7.85892e-09	2.42941e-07
cg24311634	12	131519883	ADGRD1	Myeloid fraction	rs199866488	GPR133	0.10638	0.0184118	1.0523e-08	1.37342e-05	0.00172045
cg25403608	2	71299354	NAGK	Myeloid fraction	rs200612894	NAGK	-0.147292	0.0250248	5.66088e-09	8.91346e-06	0.000925656
cg24445388	1	2084391	PRKCZ	Myeloid fraction	rs201042482	PRKCZ	-0.0498504	0.0096012	2.59135e-07	0.000205583	0.0423426
cg13022326	19	30107968	POP4	Myeloid fraction	rs2042969	POP4	0.0389047	0.00746562	2.34338e-07	0.000187591	0.0382913
cg01871533	20	37614741	DHX35	Myeloid fraction	rs2064181	DHX35	0.0917098	0.0176915	2.72478e-07	0.000212759	0.0445218
cg09155776	2	239984105	HDAC4	Myeloid fraction	rs2100172	HDAC4	0.102024	0.0183522	3.60924e-08	3.88499e-05	0.00589977
cg20784693	2	239984030	HDAC4	Myeloid fraction	rs2100172	HDAC4	0.148408	0.0278234	1.22754e-07	0.000109288	0.0200613
cg13816228	1	90022780	LRRC8B	Myeloid fraction	rs2125723	LRRC8B	-0.133194	0.0249044	1.13503e-07	0.000102488	0.0185497
cg14750167	12	90156327	-	Myeloid fraction	rs2176821	LINC00936	0.203556	0.0279368	7.13307e-13	4.24692e-09	1.167e-07
cg07740599	16	524857	RAB11FIP3	Myeloid fraction	rs2178725	RAB11FIP3	0.112621	0.0215597	2.1945e-07	0.000179444	0.0358597
cg07001450	1	169665464	SELL	Myeloid fraction	rs2223286	SELL	0.137701	0.0229292	2.79645e-09	5.1727e-06	0.000457318
cg09733528	2	169832726	ABCB11	Myeloid fraction	rs2241341	ABCB11	-0.201994	0.0240399	1.76441e-16	2.80134e-12	2.88699e-11
cg23459207	21	35190738	ITSN1	Myeloid fraction	rs2268249	ITSN1	-0.170231	0.0305141	3.2328e-08	3.58095e-05	0.0052846
cg07035811	5	126091252	-	Myeloid fraction	rs2271352	U6	-0.120742	0.0218498	4.35027e-08	4.46498e-05	0.00711073
cg17419461	1	204415978	PIK3C2B	Myeloid fraction	rs2292460	PIK3C2B	0.0486082	0.00873805	3.53021e-08	3.84343e-05	0.0057707
cg12071423	22	22555873	-	Myeloid fraction	rs2330016	abParts	0.086852	0.0135789	2.60528e-10	6.99107e-07	4.26136e-05
cg01068407	7	150714809	ATG9B	Myeloid fraction	rs2373929	ATG9B	-0.0394549	0.00761591	2.74814e-07	0.0002129	0.0449032
cg24989447	22	31730238	PIK3IP1-AS1	Myeloid fraction	rs2413048	PIK3IP1	0.157439	0.0233197	2.67183e-11	1.08307e-07	4.37084e-06
cg06744740	14	56584485	PELI2	Myeloid fraction	rs241521	PELI2	0.0494768	0.00820696	2.43791e-09	4.5988e-06	0.000398689
cg23244022	8	144437350	-	Myeloid fraction	rs2450745	TOP1MT	-0.0411384	0.00794358	2.77683e-07	0.000214191	0.0453715
cg00481382	12	97304412	NEDD1	Myeloid fraction	rs249571	NEDD1	0.20844	0.0265893	1.32702e-14	1.20394e-10	2.1712e-09
cg20942286	5	79366549	THBS4	Myeloid fraction	rs256439	THBS4	0.234705	0.0371962	4.43404e-10	1.06935e-06	7.25223e-05
cg01512644	13	21856352	-	Myeloid fraction	rs261405	MIPEPP3	0.0672894	0.0108455	8.49055e-10	1.88098e-06	0.000138864
cg07418215	19	6802673	VAV1	Myeloid fraction	rs2617824	VAV1	0.0323207	0.00524017	1.05801e-09	2.29062e-06	0.000173036
cg05340048	1	2084319	PRKCZ	Myeloid fraction	rs262648	PRKCZ	-0.0559977	0.010175	4.90045e-08	4.91394e-05	0.00800978
cg27003165	1	162381929	SH2D1B	Myeloid fraction	rs2680923	SH2D1B	0.114305	0.0169408	2.74152e-11	1.08817e-07	4.48482e-06
cg25063737	2	38078783	LINC00211	Myeloid fraction	rs2707245	AK057187	-0.0844722	0.015257	4.08781e-08	4.27924e-05	0.00668186
cg06362710	8	59769256	TOX	Myeloid fraction	rs2726552	TOX	0.114343	0.0173591	7.75166e-11	2.591e-07	1.26802e-05
cg13714644	11	108741277	DDX10	Myeloid fraction	rs2726916	DDX10	0.152254	0.0226166	3.03091e-11	1.17849e-07	4.9582e-06
cg21517946	6	35697810	FKBP5	Myeloid fraction	rs2766535	ARMC12	-0.144774	0.018823	3.9555e-14	3.14006e-10	6.47167e-09
cg11671940	10	28781637	-	Myeloid fraction	rs2807742	WAC-AS1	0.243792	0.0407114	3.09541e-09	5.67064e-06	0.000506205
cg15135067	21	30535938	MAP3K7CL	Myeloid fraction	rs2832234	MAP3K7CL	0.170976	0.0293475	7.98683e-09	1.15278e-05	0.0013059
cg17496939	18	46269553	CTIF	Myeloid fraction	rs28585039	CTIF	0.20266	0.0324854	6.88965e-10	1.60078e-06	0.000112684
cg13596487	4	108929991	HADH	Myeloid fraction	rs28703744	HADH	0.167573	0.0298342	2.61469e-08	3.01915e-05	0.00427437
cg20918537	15	51913620	DMXL2	Myeloid fraction	rs28795073	DMXL2	0.0766163	0.0143785	1.26125e-07	0.000111766	0.0206119
cg24819596	2	86135013	-	Myeloid fraction	rs2945823	BC036617	0.186616	0.0286438	1.22703e-10	3.8963e-07	2.00714e-05
cg09913449	8	42400586	C8orf40	Myeloid fraction	rs2974351	SMIM19	0.0379105	0.00716015	1.51054e-07	0.000130013	0.0246851
cg18469283	1	167434250	CD247	Myeloid fraction	rs2995091	CD247	-0.101187	0.0126181	3.41071e-15	3.91446e-11	5.5806e-10
cg08167410	9	37062050	-	Myeloid fraction	rs3013743	LOC100506710	0.121735	0.0221948	5.4295e-08	5.38773e-05	0.00887441
cg16247264	1	206942346	IL10	Myeloid fraction	rs3024505	IL10	-0.103515	0.0200461	2.99783e-07	0.000227455	0.0489813
cg25772418	12	131519998	GPR133	Myeloid fraction	rs34853396	GPR133	0.113959	0.0185196	1.15579e-09	2.44671e-06	0.000189025
cg11935287	9	4138322	GLIS3	Myeloid fraction	rs35090675	GLIS3	0.1685	0.0312497	8.97177e-08	8.29771e-05	0.0146629
cg09983140	10	354353	DIP2C	Myeloid fraction	rs35198327	DIP2C	-0.0323398	0.00606115	1.21498e-07	0.000108677	0.019856
cg01496151	18	47212479	-	Myeloid fraction	rs35337492	LIPG	-0.115973	0.0167278	8.01196e-12	3.54991e-08	1.3107e-06
cg26099072	15	74464750	ISLR	Myeloid fraction	rs35661273	ISLR	-0.0948746	0.0161774	6.39443e-09	9.75303e-06	0.00104559
cg10749624	20	13758176	ESF1	Myeloid fraction	rs3789339	ESF1	0.0388448	0.00653732	4.06666e-09	6.67924e-06	0.000664992
cg05126388	16	49670144	ZNF423	Myeloid fraction	rs3803665	ZNF423	-0.0490079	0.00922163	1.36056e-07	0.000118907	0.0222345
cg02798631	12	27625778	SMCO2	Myeloid fraction	rs386428	SMCO2	0.128047	0.0245478	2.28165e-07	0.000183421	0.0372828
cg10138430	13	31314863	ALOX5AP	Myeloid fraction	rs3885907	ALOX5AP	-0.0850932	0.0160481	1.44906e-07	0.000125491	0.0236806
cg04145948	15	91351995	BLM	Myeloid fraction	rs389480	BLM	-0.117125	0.0192167	1.64127e-09	3.24747e-06	0.000268416
cg13563815	10	125844301	CHST15	Myeloid fraction	rs3936165	CHST15	0.159746	0.0259856	1.20143e-09	2.46577e-06	0.000196488
cg15138245	9	103132382	-	Myeloid fraction	rs4128230	TEX10	-0.167065	0.0287896	9.11029e-09	1.23101e-05	0.00148951
cg17360849	1	201688419	MIR5191	Myeloid fraction	rs4146693	NAV1	0.11893	0.0202299	5.87934e-09	9.14152e-06	0.000961372
cg23942311	14	51606299	-	Myeloid fraction	rs4309324	TRIM9	-0.0841219	0.013077	2.0618e-10	5.95182e-07	3.37251e-05
cg00112952	1	247616523	OR2B11	Myeloid fraction	rs4333884	OR2B11	0.278854	0.0399154	5.63345e-12	2.68325e-08	9.21609e-07
cg15675601	6	166673341	-	Myeloid fraction	rs4367351	PRR18	0.0598906	0.00919012	1.21234e-10	3.8963e-07	1.98313e-05
cg03249723	9	98880057	LOC158434	Myeloid fraction	rs4424387	LOC158434	0.0960648	0.017188	3.05383e-08	3.44275e-05	0.00499213
cg12314730	4	78032003	-	Myeloid fraction	rs4461545	CCNI	-0.101207	0.0158011	2.45405e-10	6.67934e-07	4.01402e-05
cg08240917	2	169071559	STK39	Myeloid fraction	rs4613238	STK39	-0.228763	0.0406178	2.40094e-08	2.80634e-05	0.00392498
cg23579508	1	244256491	-	Myeloid fraction	rs4658409	ZBTB18	0.0641131	0.00925526	8.33931e-12	3.61098e-08	1.36425e-06
cg13941682	4	702545	PCGF3	Myeloid fraction	rs4690186	PCGF3	0.205826	0.030959	5.21844e-11	1.84117e-07	8.53647e-06
cg07329024	9	79029778	-	Myeloid fraction	rs4745546	RPSAP9	0.0996602	0.0169538	5.90168e-09	9.14152e-06	0.00096502
cg04686892	10	131976458	GLRX3	Myeloid fraction	rs4751173	GLRX3	0.0366956	0.00667847	5.13946e-08	5.12663e-05	0.0084004
cg04977659	20	62387994	ZBTB46	Myeloid fraction	rs4809223	ZBTB46	0.0741449	0.0123948	3.21365e-09	5.70891e-06	0.000525531
cg02970458	20	19241402	LOC100130264	Myeloid fraction	rs4814836	SLC24A3	0.158951	0.0247521	2.21063e-10	6.2862e-07	3.61592e-05
cg19285473	9	139876284	LCNL1	Myeloid fraction	rs4880180	PTGDS	-0.0800523	0.0143605	3.31072e-08	3.64606e-05	0.00541194
cg01984146	15	77838488	-	Myeloid fraction	rs4886877	HMG20A	0.120639	0.0194265	8.19003e-10	1.85761e-06	0.00013395
cg01825287	10	125823997	CHST15	Myeloid fraction	rs4929793	CHST15	-0.0646933	0.0117094	4.35898e-08	4.46498e-05	0.00712493
cg12735100	10	125823992	CHST15	Myeloid fraction	rs4929821	CHST15	-0.0719924	0.0116988	1.15149e-09	2.44671e-06	0.000188324
cg16098618	11	76368494	-	Myeloid fraction	rs4945097	LRRC32	0.169206	0.0208033	1.42532e-15	1.81037e-11	2.33212e-10
cg14865086	17	17179362	COPS3	Myeloid fraction	rs4985761	COPS3	-0.121852	0.0211851	1.22095e-08	1.55079e-05	0.00199613
cg09084106	17	20904603	USP22	Myeloid fraction	rs4985813	USP22	-0.0426207	0.00667495	2.7831e-10	7.3645e-07	4.55217e-05
cg02861309	18	32528041	-	Myeloid fraction	rs500763	MAPRE2	-0.166477	0.0314621	1.53652e-07	0.000131275	0.0251094
cg01757206	17	7183913	SLC2A4	Myeloid fraction	rs5412	SLC2A4	-0.0309941	0.00532442	8.20697e-09	1.17115e-05	0.00134189
cg15468283	2	239470111	-	Myeloid fraction	rs56411186	LOC151171	-0.163395	0.028915	2.16083e-08	2.55707e-05	0.0035325
cg09806625	6	611523	EXOC2	Myeloid fraction	rs57111852	EXOC2	0.158643	0.0288096	4.81221e-08	4.86264e-05	0.00786566
cg03012280	15	41098255	ZFYVE19	Myeloid fraction	rs57994257	DNAJC17	0.151532	0.0189035	3.49279e-15	3.91446e-11	5.71487e-10
cg01602139	6	36639949	-	Myeloid fraction	rs58714705	CDKN1A	0.131772	0.0225915	7.67276e-09	1.12449e-05	0.00125457
cg24334037	6	36640019	-	Myeloid fraction	rs58714705	CDKN1A	0.0850526	0.0146126	8.23704e-09	1.17115e-05	0.0013468
cg24482177	11	88075290	-	Myeloid fraction	rs601497	CTSC	0.0881363	0.0119306	3.53569e-13	2.24543e-09	5.7846e-08
cg15945527	12	4071732	-	Myeloid fraction	rs609018	PARP11	0.103386	0.016641	8.0516e-10	1.84821e-06	0.000131687
cg13365314	1	16183508	SPEN	Myeloid fraction	rs61782229	SPEN	0.0961203	0.0153623	6.14593e-10	1.44561e-06	0.00010052
cg07489891	1	59889088	FGGY	Myeloid fraction	rs61789972	FGGY	-0.0809238	0.0137308	5.39574e-09	8.56677e-06	0.000882306
cg13534536	4	7938304	AFAP1	Myeloid fraction	rs62290601	AFAP1	-0.126632	0.0229711	4.67237e-08	4.76039e-05	0.00763713
cg24463509	6	167635072	-	Myeloid fraction	rs62437193	TCP10L2	-0.0939489	0.0172261	6.42106e-08	6.27363e-05	0.0104949
cg06575387	18	77449259	CTDP1	Myeloid fraction	rs643782	CTDP1	-0.130018	0.0209514	8.40435e-10	1.88098e-06	0.000137455
cg00817464	10	111662876	XPNPEP1	Myeloid fraction	rs6584961	XPNPEP1	0.146487	0.0158679	1.96879e-19	6.25167e-15	3.22153e-14
cg23359561	10	125824014	CHST15	Myeloid fraction	rs6588752	CHST15	0.0775592	0.014816	2.07001e-07	0.000169994	0.0338257
cg22276401	13	99709725	DOCK9	Myeloid fraction	rs66471466	DOCK9	-0.133135	0.0176721	1.23286e-13	9.39552e-10	2.01709e-08
cg19318330	21	44782872	-	Myeloid fraction	rs668058	SIK1	0.069275	0.0119143	8.52904e-09	1.19484e-05	0.00139452
cg05332652	21	44783125	TCONS_00029157	Myeloid fraction	rs668058	SIK1	0.0960781	0.0186001	2.97288e-07	0.00022656	0.0485738
cg21557108	15	50410962	ATP8B4	Myeloid fraction	rs66825919	ATP8B4	-0.105174	0.018841	3.17581e-08	3.5592e-05	0.00519149
cg11306065	2	223551036	MOGAT1	Myeloid fraction	rs6739216	MOGAT1	-0.0905834	0.0153132	4.75091e-09	7.60636e-06	0.000776869
cg11525267	3	152365794	-	Myeloid fraction	rs6768283	P2RY1	0.176866	0.0321211	4.82376e-08	4.86264e-05	0.00788449
cg15892341	3	119346422	PLA1A	Myeloid fraction	rs6807613	PLA1A	-0.0751977	0.0125684	3.19501e-09	5.70891e-06	0.000522487
cg07356361	4	175029604	LOC101928509	Myeloid fraction	rs6846269	AK125257	0.0596487	0.0115291	2.85079e-07	0.000219009	0.0465797
cg15871215	5	81402204	ATG10	Myeloid fraction	rs6886602	ATG10	-0.134726	0.0252106	1.16181e-07	0.000104411	0.0189872
cg03649429	5	74798138	COL4A3BP	Myeloid fraction	rs6891560	COL4A3BP	-0.190585	0.0329049	9.70651e-09	1.30233e-05	0.00158699
cg26651303	7	158533204	ESYT2	Myeloid fraction	rs6960146	ESYT2	0.168133	0.0265454	3.82771e-10	9.59562e-07	6.26064e-05
cg12682382	8	74787918	UBE2W	Myeloid fraction	rs6983756	UBE2W	0.241161	0.041551	9.07108e-09	1.23101e-05	0.00148312
cg12894711	7	43821949	BLVRA	Myeloid fraction	rs699510	BLVRA	0.111008	0.0210197	1.62167e-07	0.000136711	0.0265004
cg27012316	9	33130958	B4GALT1	Myeloid fraction	rs7036812	B4GALT1	0.161882	0.0190779	9.21496e-17	1.75566e-12	1.50781e-11
cg24752563	11	2410796	CD81	Myeloid fraction	rs708564	CD81	-0.167101	0.0293741	1.74647e-08	2.11327e-05	0.00285519
cg05876678	11	64258647	-	Myeloid fraction	rs7104498	LOC100996455	-0.121165	0.0186768	1.46091e-10	4.4893e-07	2.38968e-05
cg23817627	2	69043460	ARHGAP25	Myeloid fraction	rs71915458	ARHGAP25	-0.13375	0.016754	4.47958e-15	4.49191e-11	7.32936e-10
cg02989940	16	31539234	AHSP	Myeloid fraction	rs7192001	C16orf58	-0.0682367	0.011512	4.42691e-09	7.20879e-06	0.000723897
cg11949518	17	78912765	RPTOR	Myeloid fraction	rs7210742	RPTOR	-0.134674	0.0257848	2.20439e-07	0.000179482	0.0360211
cg00845968	10	80510032	-	Myeloid fraction	rs727100	ZMIZ1-AS1	-0.0898212	0.0155318	1.02134e-08	1.35131e-05	0.00166984
cg13286116	11	13302098	ARNTL	Myeloid fraction	rs72867447	ARNTL	-0.124875	0.022456	3.56904e-08	3.86355e-05	0.0058341
cg01972924	2	173194607	-	Myeloid fraction	rs72886051	ITGA6	0.105541	0.0202164	2.23142e-07	0.000180909	0.0364625
cg23612423	12	55350219	TESPA1	Myeloid fraction	rs7298674	TESPA1	-0.172958	0.0248934	7.317e-12	3.31918e-08	1.19702e-06
cg16483163	12	1778618	-	Myeloid fraction	rs7311218	WNT5B	0.109602	0.0197587	3.85207e-08	4.10004e-05	0.00629663
cg20796996	13	30508941	-	Myeloid fraction	rs7322038	LINC00544	0.095518	0.0127053	1.37987e-13	9.79828e-10	2.2576e-08
cg11037025	4	56760216	EXOC1	Myeloid fraction	rs73238389	EXOC1	0.184374	0.0276062	4.28989e-11	1.54212e-07	7.01757e-06
cg24320398	13	47472158	HTR2A	Myeloid fraction	rs732821	HTR2A	0.0948999	0.0109026	1.57555e-17	3.33532e-13	2.57802e-12
cg07075299	13	47472360	HTR2A	Myeloid fraction	rs732821	HTR2A	0.0406304	0.00540498	1.38856e-13	9.79828e-10	2.27182e-08
cg06020661	13	47472138	HTR2A	Myeloid fraction	rs732821	HTR2A	0.0711286	0.0107603	6.67083e-11	2.31081e-07	1.09123e-05
cg25181997	6	44788336	-	Myeloid fraction	rs7349931	SUPT3H	-0.130834	0.0229677	1.67186e-08	2.04836e-05	0.00273324
cg06748066	7	93787389	-	Myeloid fraction	rs7357193	BET1	0.108471	0.0187415	9.93992e-09	1.32432e-05	0.00162514
cg05170020	18	74874153	-	Myeloid fraction	rs73970946	MBP	-0.116031	0.0157065	3.49792e-13	2.24543e-09	5.72285e-08
cg11789449	1	160033113	KCNJ10	Myeloid fraction	rs7512587	KCNJ10	-0.139481	0.0219463	3.34675e-10	8.53224e-07	5.47404e-05
cg08461876	1	59437584	-	Myeloid fraction	rs7543260	LOC100131060	-0.1677	0.0285973	6.39886e-09	9.75303e-06	0.0010463
cg00547365	1	6605420	NOL9	Myeloid fraction	rs7552196	NOL9	-0.073361	0.0126969	1.05246e-08	1.37342e-05	0.00172071
cg17582782	15	57592438	LOC283663	Myeloid fraction	rs76975836	LINC00926	0.263566	0.0454128	9.09174e-09	1.23101e-05	0.00148649
cg12637397	5	1229127	SLC6A18	Myeloid fraction	rs7704728	SLC6A18	0.0879382	0.0158624	3.93916e-08	4.14641e-05	0.00643891
cg00611605	6	107236467	LOC100422737	Myeloid fraction	rs7775079	AK123416	-0.118032	0.0210497	2.75701e-08	3.14535e-05	0.00450697
cg23468312	8	130426887	CCDC26	Myeloid fraction	rs7828064	CCDC26	-0.0859908	0.0159448	8.92925e-08	8.29771e-05	0.0145935
cg01501399	13	27557211	-	Myeloid fraction	rs78362746	USP12	-0.286589	0.041096	6.14771e-12	2.85678e-08	1.00573e-06
cg12008478	9	37343099	ZCCHC7	Myeloid fraction	rs7846944	ZCCHC7	-0.194252	0.0243673	4.89219e-15	4.66038e-11	8.00441e-10
cg08822897	11	64258103	-	Myeloid fraction	rs7940108	LOC100996455	-0.143221	0.0145581	9.91551e-22	9.44566e-17	1.6225e-16
cg20154457	12	7345261	PEX5	Myeloid fraction	rs7971683	PEX5	0.0379615	0.00702328	8.36427e-08	7.88904e-05	0.0136704
cg06339175	13	114770178	RASA3	Myeloid fraction	rs7986543	RASA3	-0.0772814	0.0124846	9.23812e-10	2.02307e-06	0.000151089
cg03222361	15	32396955	CHRNA7	Myeloid fraction	rs8029400	CHRNA7	0.0707605	0.0129705	6.36532e-08	6.25124e-05	0.0104039
cg04945457	16	56894587	-	Myeloid fraction	rs8044753	NUP93	0.0184033	0.00331274	3.68465e-08	3.94388e-05	0.00602301
cg26985659	18	9828425	RAB31	Myeloid fraction	rs8083505	RAB31	0.0574585	0.0101004	1.76362e-08	2.11327e-05	0.00288318
cg06331585	18	60780085	-	Myeloid fraction	rs8098694	BCL2	-0.131709	0.0208838	4.52168e-10	1.07686e-06	7.39553e-05
cg20870689	12	102009907	MYBPC1	Myeloid fraction	rs825085	MYBPC1	-0.250363	0.0419608	3.55279e-09	6.04364e-06	0.000580977
cg04259027	2	36695610	CRIM1	Myeloid fraction	rs848556	CRIM1	0.166498	0.0270829	1.19742e-09	2.46577e-06	0.000195834
cg15428904	20	57394097	GNASAS	Myeloid fraction	rs911303	GNAS-AS1	0.0459753	0.00881204	2.26872e-07	0.000183154	0.0370718
cg07217150	8	101919373	-	Myeloid fraction	rs931812	YWHAZ	-0.122899	0.0237215	2.74893e-07	0.0002129	0.0449159
cg24658778	6	152897280	SYNE1	Myeloid fraction	rs9371610	SYNE1	0.203777	0.0261767	1.99278e-14	1.72577e-10	3.26047e-09
cg01350636	6	12909549	PHACTR1	Myeloid fraction	rs9381494	PHACTR1	-0.100076	0.0185317	8.58517e-08	8.0506e-05	0.0140314
cg19548912	6	138299068	-	Myeloid fraction	rs9399229	TNFAIP3	-0.130166	0.0178902	7.66751e-13	4.42678e-09	1.25443e-07
cg20218040	6	14369697	-	Myeloid fraction	rs9476544	CD83	-0.0739873	0.0115421	2.38632e-10	6.58913e-07	3.90326e-05
cg11602361	6	112119701	FYN	Myeloid fraction	rs9481189	FYN	-0.0410989	0.00796041	3.01237e-07	0.000227455	0.0492185
cg16008148	1	221062819	-	Myeloid fraction	rs949839	HLX	-0.0800515	0.0139313	1.26089e-08	1.59092e-05	0.00206142
cg02251754	1	28572299	-	Myeloid fraction	rs9508	ATPIF1	-0.116858	0.0182288	2.37018e-10	6.58913e-07	3.87688e-05
cg12351768	13	113296192	-	Myeloid fraction	rs9550182	C13orf35	0.0576238	0.00872465	7.0193e-11	2.3881e-07	1.14822e-05
cg07839933	13	74289591	KLF12	Myeloid fraction	rs9573281	KLF12	0.0692088	0.0133496	2.69479e-07	0.000211284	0.0440321
cg19544767	13	50414468	-	Myeloid fraction	rs9596198	KPNA3	0.120378	0.0196417	1.34031e-09	2.7166e-06	0.000219199
cg02038168	22	39784481	-	Myeloid fraction	rs9611170	TAB1	-0.0187567	0.00327388	1.39306e-08	1.73471e-05	0.00227747
cg18367631	7	653309	PRKAR1B	Myeloid fraction	rs9768991	PRKAR1B	0.165393	0.0312913	1.58404e-07	0.000134132	0.0258856
cg17674726	2	231743193	ITM2C	Myeloid fraction	rs9808500	ITM2C	0.121802	0.0229427	1.40182e-07	0.000121954	0.0229087
cg03680873	3	148844300	-	Myeloid fraction	rs9815421	HPS3	0.15018	0.023572	3.03298e-10	7.91578e-07	4.96086e-05
cg21054447	2	46873003	-	Myeloid fraction	rs982395	CRIPT	0.107962	0.0193495	3.22321e-08	3.58095e-05	0.00526895
cg21153275	3	185880118	DGKG	Myeloid fraction	rs9826842	DGKG	0.107651	0.0149605	1.34855e-12	7.34087e-09	2.20625e-07
cg25331582	3	140565417	-	Myeloid fraction	rs9831298	SLC25A36	-0.0951301	0.0157897	2.5023e-09	4.67397e-06	0.000409216
cg01190459	3	72397347	-	Myeloid fraction	rs9832668	RYBP	-0.0943421	0.0175674	1.01008e-07	9.20784e-05	0.0165079
cg05164926	17	7255624	KCTD11	Myeloid fraction	rs9899849	NEURL4	0.171828	0.0288499	3.7539e-09	6.32925e-06	0.000613861
cg06343673	17	78778232	RPTOR	Myeloid fraction	rs9903560	RPTOR	0.0917749	0.0162167	2.06332e-08	2.45694e-05	0.00337311
cg26577667	12	133339953	ANKLE2	Myeloid fraction	rs9988972	GOLGA3	0.116384	0.0218516	1.27708e-07	0.000112645	0.0208705
