# Supplementary material for: The immune factors driving DNA methylation variation in human blood
Source: Nat Commun. 2022 Oct 6;13:5895. doi: 10.1038/s41467-022-33511-6 (PMC9537159; doi:10.1038/s41467-022-33511-6)
Supplement: Supplementary file 7 — Supplementary Data 4 [file 41467_2022_33511_MOESM7_ESM.xlsx]

## Sheet: Data S4
Supplementary Data 4. Significant enrichments of variable-associated CpG sites in binding sites for transcription factors (TFs)
Variable	Model	Effect direction	TF	P-value	Odds-ratio	CI lower bound	CI upper bound	Not associated, not in TFBS	Associated, not in TFBS	Not associated, in TFBS	Associated, in TFBS
Age	Direct	Positive	RING1B	0	20.5879	19.8418	21.365	568861	4485	61231	9939
Age	Direct	Positive	JARID2	0	20.1128	19.34	20.9224	546789	3549	83303	10875
Age	Direct	Positive	BCOR	0	19.8406	18.8147	20.9293	447686	1588	182406	12836
Age	Direct	Positive	PCGF1	0	19.7022	18.82	20.6505	488102	2142	141990	12282
Age	Direct	Positive	RYBP	0	18.6976	17.9061	19.5424	505703	2576	124389	11848
Age	Direct	Positive	EZH2phosphoT487	0	17.6106	16.9257	18.3446	525693	3206	104399	11218
Age	Direct	Positive	SUZ12	0	15.7686	15.1165	16.4501	496782	2757	133310	11667
Age	Direct	Positive	EZH2	0	12.5339	11.9072	13.1939	392819	1683	237273	12741
Age	Direct	Positive	PCGF2	0	11.3548	10.8659	11.855	615773	11411	14319	3013
Age	Direct	Positive	KDM4A	0	10.0473	9.69275	10.412	520363	4625	109729	9799
Age	Direct	Positive	SP140	0	8.88204	8.49464	9.29917	394695	2290	235397	12134
Age	Direct	Positive	EP300	0	8.66476	8.32572	9.01783	445963	3151	184129	11273
Age	Direct	Positive	POU5F1	0	7.82285	7.53721	8.12148	468728	3905	161364	10519
Age	Direct	Positive	ZNF641	3.17e-23	7.80327	5.52451	10.794	629845	14380	247	44
Age	Direct	Positive	TRP47	0	7.70366	7.44271	7.97549	518591	5430	111501	8994
Age	Direct	Positive	CTBP2	0	7.692	7.43022	7.96345	577290	8467	52802	5957
Age	Direct	Positive	RNF2	0	7.64873	7.38067	7.92852	488191	4475	141901	9949
Age	Direct	Positive	BRD4	0	7.05877	6.61814	7.53505	217437	1002	412655	13422
Age	Direct	Positive	ASH2L	0	6.97282	6.70944	7.24826	436631	3527	193461	10897
Age	Direct	Positive	RBBP5	0	6.51092	6.29176	6.73839	504543	5505	125549	8919
Age	Direct	Positive	TFAP2C	0	6.44891	6.202	6.70741	417059	3359	213033	11065
Age	Direct	Positive	TRIM25	0	5.73496	5.53899	5.93827	568903	8921	61189	5503
Age	Direct	Positive	ZNF560	2.83e-21	5.59772	4.10899	7.48965	629685	14372	407	52
Age	Direct	Positive	BRG1	0	5.3244	5.14651	5.50892	553059	8282	77033	6142
Age	Direct	Positive	ATF3	0	5.30842	5.1126	5.51266	409647	3740	220445	10684
Age	Direct	Positive	OGG1	0	5.28745	5.11016	5.46961	551210	8211	78882	6213
Age	Direct	Positive	AATF	0	5.1787	5.00367	5.36041	473314	5312	156778	9112
Age	Direct	Positive	MAX	0	4.98059	4.78657	5.18423	368923	3187	261169	11237
Age	Direct	Positive	HCFC1R1	6.76e-272	4.92017	4.56629	5.29719	622350	13592	7742	832
Age	Direct	Positive	MYCN	0	4.84378	4.66097	5.03375	384933	3531	245159	10893
Age	Direct	Positive	HSF1	0	4.68203	4.51974	4.85064	437960	4723	192132	9701
Age	Direct	Positive	STAG1	0	4.67377	4.49094	4.86483	356774	3149	273318	11275
Age	Direct	Positive	E2F6	0	4.64686	4.49427	4.80451	511544	6945	118548	7479
Age	Direct	Positive	ZNF649	1.04e-28	4.63126	3.66204	5.79387	629277	14338	815	86
Age	Direct	Positive	ZNF445	1.68e-99	4.54414	4.034	5.10613	626952	14103	3140	321
Age	Direct	Positive	CTCF	0	4.52317	4.32449	4.73233	291229	2303	338863	12121
Age	Direct	Positive	HEXIM1	0	4.30875	4.16607	4.45582	531460	8015	98632	6409
Age	Direct	Positive	TFIIIC	0	4.30139	4.1554	4.45203	549199	8830	80893	5594
Age	Direct	Positive	CHD1	0	4.22359	4.08486	4.36741	489848	6529	140244	7895
Age	Direct	Positive	MAF1	0	4.10761	3.88337	4.34223	612740	12921	17352	1503
Age	Direct	Positive	CHD7	0	4.09175	3.95242	4.23491	546800	8886	83292	5538
Age	Direct	Positive	NCAPH2	0	4.0451	3.90719	4.18655	547286	8948	82806	5476
Age	Direct	Positive	ZBTB48	0	3.95035	3.79842	4.10913	340963	3316	289129	11108
Age	Direct	Positive	ZFX	0	3.9308	3.75781	4.11355	268196	2288	361896	12136
Age	Direct	Positive	ZNF417	1.17e-09	3.87539	2.59215	5.60394	629742	14393	350	31
Age	Direct	Positive	SS18	0	3.83698	3.70683	3.97124	541846	8877	88246	5547
Age	Direct	Positive	ZNF777	6.12e-195	3.76459	3.49102	4.05434	620427	13625	9665	799
Age	Direct	Positive	NANOG	0	3.73134	3.60451	3.86231	541399	8952	88693	5472
Age	Direct	Positive	BRD1	0	3.70962	3.58565	3.83727	529521	8462	100571	5962
Age	Direct	Positive	ZNF605	3.39e-64	3.70553	3.24686	4.21309	627010	14166	3082	258
Age	Direct	Positive	FOXA2	0	3.62602	3.50131	3.75562	408787	4868	221305	9556
Age	Direct	Positive	PRDM14	0	3.58804	3.43858	3.74277	589445	11563	40647	2861
Age	Direct	Positive	GRHL3	0	3.58186	3.46104	3.70681	535020	8814	95072	5610
Age	Direct	Positive	DDX5	1.02e-177	3.45501	3.20687	3.71871	619384	13611	10708	813
Age	Direct	Positive	ZHX2	0	3.37252	3.26174	3.48802	453851	6245	176241	8179
Age	Direct	Positive	HDAC2	0	3.35737	3.2472	3.47125	468569	6686	161523	7738
Age	Direct	Positive	ZNF124	2.37e-05	3.30663	1.92584	5.3427	629854	14406	238	18
Age	Direct	Positive	ZNF311	3.52e-06	3.28343	2.02561	5.06864	629799	14402	293	22
Age	Direct	Positive	TRIP13	1.13e-15	3.28072	2.51878	4.21034	629197	14357	895	67
Age	Direct	Positive	SIRT6	0	3.23442	3.11792	3.35501	556184	10088	73908	4336
Age	Direct	Positive	NFKBIA	4.38e-13	3.22314	2.41056	4.23324	629331	14368	761	56
Age	Direct	Positive	CBX8	2.82e-246	3.21302	3.02544	3.40981	611680	13152	18412	1272
Age	Direct	Positive	MAZ	0	3.16062	3.05056	3.27459	379239	4667	250853	9757
Age	Direct	Positive	KDM1A	0	3.14489	3.03913	3.25436	414981	5484	215111	8940
Age	Direct	Positive	CBX2	3.2e-259	3.12979	2.95486	3.31349	609186	13025	20906	1399
Age	Direct	Positive	ZNF416	3.5e-07	3.09397	2.04526	4.51377	629682	14395	410	29
Age	Direct	Positive	TRIM28	0	3.07587	2.975	3.18035	493409	7788	136683	6636
Age	Direct	Positive	SMARCC1	0	3.07211	2.97119	3.17692	442507	6265	187585	8159
Age	Direct	Positive	ZNF611	1.14e-23	2.95595	2.44055	3.55246	628264	14301	1828	123
Age	Direct	Positive	CBFB	0	2.92282	2.82464	3.02467	517692	8824	112400	5600
Age	Direct	Positive	CTCFL	0	2.8822	2.77896	2.98894	548040	10076	82052	4348
Age	Direct	Positive	ZNF302	5.49e-08	2.87562	2.00289	4.01455	629529	14387	563	37
Age	Direct	Positive	KDM5B	0	2.82086	2.72877	2.91643	476129	7543	153963	6881
Age	Direct	Positive	YY1	0	2.79263	2.7008	2.88759	430897	6296	199195	8128
Age	Direct	Positive	ERG	0	2.78555	2.69337	2.881	416360	5936	213732	8488
Age	Direct	Positive	ZNF681	0.000297996	2.76261	1.5853	4.50914	629823	14407	269	17
Age	Direct	Positive	PSIP1	3.86e-16	2.71074	2.17566	3.34232	628571	14330	1521	94
Age	Direct	Positive	AR	0	2.62414	2.53316	2.71857	351826	4690	278266	9734
Age	Direct	Positive	SMAD2	8.76e-108	2.61669	2.4233	2.8222	617138	13673	12954	751
Age	Direct	Positive	ESR1	0	2.59575	2.50687	2.68801	362582	4948	267510	9476
Age	Direct	Positive	ZNF141	2.22e-19	2.59556	2.14449	3.1172	628011	14301	2081	123
Age	Direct	Positive	SIN3A	0	2.59013	2.50545	2.67777	459701	7359	170391	7065
Age	Direct	Positive	ZMYND8	8.27e-43	2.58911	2.28949	2.91873	625138	14134	4954	290
Age	Direct	Positive	NCOA6	3.88e-28	2.58847	2.21854	3.00474	626928	14238	3164	186
Age	Direct	Positive	ZNF563	1.07e-13	2.53786	2.01929	3.15361	628589	14337	1503	87
Age	Direct	Positive	ZNF667	1.4e-13	2.52272	2.00727	3.13479	628580	14337	1512	87
Age	Direct	Positive	ZNF736	1.78e-55	2.51418	2.26573	2.7838	622952	14020	7140	404
Age	Direct	Positive	ZNF596	5.14e-71	2.5129	2.29316	2.74885	620779	13900	9313	524
Age	Direct	Positive	TAF1	0	2.4857	2.40268	2.5715	495763	8619	134329	5805
Age	Direct	Positive	EED	0	2.4132	2.32986	2.4994	517184	9447	112908	4977
Age	Direct	Positive	HDAC6	3.36e-184	2.403	2.27626	2.53553	599428	12845	30664	1579
Age	Direct	Positive	ZNF519	1.03e-107	2.39179	2.22916	2.56385	613114	13528	16978	896
Age	Direct	Positive	ZNF398	8.25e-235	2.3853	2.27384	2.50116	588103	12325	41989	2099
Age	Direct	Positive	ZNF468	3.7e-54	2.37451	2.14934	2.61805	621852	13984	8240	440
Age	Direct	Positive	ZBTB26	0	2.33738	2.26071	2.41656	461518	7781	168574	6643
Age	Direct	Positive	SMC3	0	2.33263	2.25635	2.41149	441830	7234	188262	7190
Age	Direct	Positive	ZNF483	0.00312114	2.33125	1.31511	3.8503	629792	14408	300	16
Age	Direct	Positive	ZNF273	3.27e-61	2.33034	2.12642	2.54951	620120	13903	9972	521
Age	Direct	Positive	HMGB1	2.27e-78	2.30826	2.13137	2.49655	616650	13733	13442	691
Age	Direct	Positive	RAD21	0	2.2782	2.20314	2.35584	398103	6197	231989	8227
Age	Direct	Positive	TERT	0.00106334	2.27694	1.3748	3.56759	629708	14404	384	20
Age	Direct	Positive	HNRNPLL	0	2.26086	2.1839	2.34028	502148	9152	127944	5272
Age	Direct	Positive	ZNF28	4.92e-31	2.24623	1.98001	2.53994	624707	14150	5385	274
Age	Direct	Positive	MORC2	2.19e-233	2.2387	2.14034	2.3408	577754	11992	52338	2432
Age	Direct	Positive	ZNF534	2.3e-106	2.23732	2.09442	2.38808	609281	13400	20811	1024
Age	Direct	Positive	RUNX1	0	2.22811	2.15481	2.30364	402390	6380	227702	8044
Age	Direct	Positive	ZNF383	4.51e-07	2.22063	1.64632	2.93648	629067	14372	1025	52
Age	Direct	Positive	STAT3	0	2.19152	2.11934	2.26591	460293	7976	169799	6448
Age	Direct	Positive	EHMT2	9.15e-71	2.17898	2.01391	2.35456	615532	13717	14560	707
Age	Direct	Positive	ZBTB14	3.05e-125	2.1648	2.04174	2.29396	602032	13102	28060	1322
Age	Direct	Positive	TRIM24	0	2.1413	2.06775	2.21724	502723	9351	127369	5073
Age	Direct	Positive	AGO1	0	2.1342	2.05785	2.21303	524176	10078	105916	4346
Age	Direct	Positive	ZNF786	1.16e-25	2.13059	1.86864	2.42032	624856	14171	5236	253
Age	Direct	Positive	ZNF202	4.63e-142	2.1273	2.01555	2.24398	595509	12838	34583	1586
Age	Direct	Positive	ZNF674	2.14e-22	2.11952	1.84167	2.42891	625500	14203	4592	221
Age	Direct	Positive	CBX4	1.35e-06	2.11601	1.5787	2.78278	628975	14370	1117	54
Age	Direct	Positive	MBD3	5.22e-54	2.10554	1.93016	2.29317	617886	13848	12206	576
Age	Direct	Positive	ZBTB8A	1.04e-295	2.1054	2.02749	2.18587	536123	10536	93969	3888
Age	Direct	Positive	ZNF157	6.92e-10	2.10495	1.68102	2.6063	628239	14335	1853	89
Age	Direct	Positive	TET2	7.03e-208	2.1008	2.00999	2.19503	572260	11898	57832	2526
Age	Direct	Positive	SMARCA4	0	2.08531	2.01718	2.15577	417040	6984	213052	7440
Age	Direct	Positive	GLIS2	3.6e-287	2.08513	2.00785	2.165	536083	10562	94009	3862
Age	Direct	Positive	WT1_minusKTS	1.46e-136	2.08176	1.97313	2.19518	594275	12816	35817	1608
Age	Direct	Positive	ZNF506	2.1e-09	2.07856	1.65329	2.58305	628279	14338	1813	86
Age	Direct	Positive	ZNF263	0	2.05562	1.98619	2.12721	485833	8957	144259	5467
Age	Direct	Positive	ZNF257	2.27e-65	2.05166	1.90103	2.21177	613596	13670	16496	754
Age	Direct	Positive	ZNF7	0.0488982	2.04832	0.922371	3.97161	629900	14415	192	9
Age	Direct	Positive	ZNF335	0	2.04254	1.97321	2.11398	488981	9075	141111	5349
Age	Direct	Positive	KDM6B	1.45e-183	2.02837	1.93922	2.12085	573180	12006	56912	2418
Age	Direct	Positive	ZNF90	7.04e-26	2.01959	1.78702	2.27508	623755	14134	6337	290
Age	Direct	Positive	RXR	2.67e-202	2.01347	1.92962	2.10038	563404	11648	66688	2776
Age	Direct	Positive	MXI1	1.33e-297	2.00976	1.93926	2.08249	509235	9766	120857	4658
Age	Direct	Positive	RBM14	6.42e-43	2.00173	1.82575	2.1907	618694	13911	11398	513
Age	Direct	Positive	REST	0	1.99842	1.93243	2.06642	454687	8145	175405	6279
Age	Direct	Positive	ZNF677	2.62e-08	1.98804	1.57484	2.47947	628263	14341	1829	83
Age	Direct	Positive	ZNF543	9.97e-06	1.98244	1.47534	2.61259	628922	14371	1170	53
Age	Direct	Positive	ZNF701	4.67e-05	1.9784	1.42738	2.67775	629119	14380	973	44
Age	Direct	Positive	ZBTB20	8.12e-254	1.97284	1.90033	2.0476	528171	10447	101921	3977
Age	Direct	Positive	MYC	0	1.95316	1.88883	2.01958	375160	6198	254932	8226
Age	Direct	Positive	ZNF44	6.4e-10	1.9486	1.59077	2.36515	627662	14316	2430	108
Age	Direct	Positive	PHF8	1.7e-244	1.94528	1.87384	2.01894	526633	10436	103459	3988
Age	Direct	Positive	ZNF783	3.43e-28	1.94416	1.74039	2.16609	622065	14071	8027	353
Age	Direct	Positive	MPHOSPH8	2.4e-09	1.93528	1.57183	2.35977	627759	14321	2333	103
Age	Direct	Positive	SETDB1	9.51e-167	1.93233	1.84871	2.01905	568012	11909	62080	2515
Age	Direct	Positive	ZNF707	0.000415077	1.93191	1.34294	2.69846	629277	14388	815	36
Age	Direct	Positive	SMC1	1.37e-274	1.92308	1.85696	1.9916	494537	9445	135555	4979
Age	Direct	Positive	TBL1X	6.27e-142	1.92296	1.83378	2.01569	578381	12308	51711	2116
Age	Direct	Positive	ZNF429	1.23e-05	1.91752	1.44342	2.50175	628791	14367	1301	57
Age	Direct	Positive	SNAI2	6.37e-147	1.90384	1.81817	1.99288	573665	12149	56427	2275
Age	Direct	Positive	ZNF530	0.00304063	1.89489	1.23817	2.78508	629469	14397	623	27
Age	Direct	Positive	ZNF93	7.58e-05	1.89348	1.38205	2.53694	629006	14377	1086	47
Age	Direct	Positive	ZNF133	4.27e-12	1.88786	1.59103	2.22546	626604	14274	3488	150
Age	Direct	Positive	CREB1	1.69e-282	1.88556	1.82284	1.95052	463351	8593	166741	5831
Age	Direct	Positive	ZFHX2	3.95e-216	1.8775	1.8082	1.94949	527173	10555	102919	3869
Age	Direct	Positive	TAF15	1.71e-167	1.87052	1.79335	1.95075	557504	11599	72588	2825
Age	Direct	Positive	ZBTB33	2.28e-199	1.85815	1.78794	1.93082	533894	10806	96198	3618
Age	Direct	Positive	MIER1	1.61e-45	1.83976	1.69967	1.98865	613218	13729	16874	695
Age	Direct	Positive	MCM5	0.00608814	1.82452	1.17089	2.72131	629493	14399	599	25
Age	Direct	Positive	PATZ1	9.9e-205	1.82051	1.75433	1.88896	517604	10335	112488	4089
Age	Direct	Positive	GABPB1	9.85e-245	1.81945	1.75814	1.88288	472028	8963	158064	5461
Age	Direct	Positive	ZNF485	0.000748441	1.80493	1.2748	2.48729	629147	14385	945	39
Age	Direct	Positive	ZNF548	0.000301889	1.8047	1.31292	2.42509	628977	14378	1115	46
Age	Direct	Positive	ZBTB10	1.91e-105	1.80089	1.71315	1.89238	581793	12548	48299	1876
Age	Direct	Positive	ZNF223	1.73e-11	1.79736	1.52669	2.10356	626086	14260	4006	164
Age	Direct	Positive	PCBP1	1.47e-118	1.78823	1.70677	1.87296	572420	12222	57672	2202
Age	Direct	Positive	ZNF616	0.0285126	1.78387	1.00931	2.93467	629700	14408	392	16
Age	Direct	Positive	ERG3	3.43e-157	1.78086	1.7102	1.85405	544582	11272	85510	3152
Age	Direct	Positive	SAP30	1.41e-143	1.77796	1.70462	1.85402	553972	11592	76120	2832
Age	Direct	Positive	HNRNPK	6.12e-78	1.77391	1.67615	1.87637	593877	13016	36215	1408
Age	Direct	Positive	ZNF333	0.000310826	1.75557	1.29522	2.3305	628846	14374	1246	50
Age	Direct	Positive	BRD2	8.04e-221	1.75124	1.69277	1.81172	458129	8703	171963	5721
Age	Direct	Positive	ZNF334	6.92e-69	1.74142	1.64234	1.84532	595909	13114	34183	1310
Age	Direct	Positive	ZNF488	0.00101178	1.73627	1.24336	2.36447	629034	14382	1058	42
Age	Direct	Positive	TCF12	7.83e-218	1.73527	1.67774	1.79487	448622	8475	181470	5949
Age	Direct	Positive	ZNF2	1.93e-137	1.73024	1.66041	1.80261	547093	11425	82999	2999
Age	Direct	Positive	CHD8	4.15e-189	1.72726	1.66698	1.78951	491781	9708	138311	4716
Age	Direct	Positive	ZNF343	7.57e-16	1.72548	1.52016	1.95168	623228	14155	6864	269
Age	Direct	Positive	TBP	8.93e-169	1.72294	1.66002	1.78799	514671	10404	115421	4020
Age	Direct	Positive	GSPT2	3.72e-40	1.71239	1.58829	1.8441	610003	13654	20089	770
Age	Direct	Positive	ZNF846	0.000390239	1.71	1.2736	2.25142	628736	14371	1356	53
Age	Direct	Positive	CDK9	1.03e-176	1.70414	1.64422	1.76615	495605	9863	134487	4561
Age	Direct	Positive	ZNF423	7.97e-30	1.70252	1.5604	1.85459	615251	13855	14841	569
Age	Direct	Positive	ZNF169	5.74e-05	1.70126	1.31946	2.16178	628291	14354	1801	70
Age	Direct	Positive	ZBTB7A	9.66e-171	1.70018	1.63974	1.76272	501470	10044	128622	4380
Age	Direct	Positive	ZIC2	1.37e-129	1.67437	1.6086	1.74261	537690	11201	92402	3223
Age	Direct	Positive	ZNF512B	3.68e-28	1.67398	1.5343	1.82346	615004	13855	15088	569
Age	Direct	Positive	ZNF561	4.03e-109	1.67237	1.60119	1.7462	556629	11816	73463	2608
Age	Direct	Positive	SP4	2.27e-111	1.66126	1.59202	1.73298	551595	11666	78497	2758
Age	Direct	Positive	CBFA2T2	2.62e-55	1.65786	1.56109	1.75943	596378	13188	33714	1236
Age	Direct	Positive	ZNF441	2.55e-19	1.64867	1.48544	1.8255	619485	14028	10607	396
Age	Direct	Positive	ZNF37A	0.0114979	1.64866	1.09621	2.38809	629323	14395	769	29
Age	Direct	Positive	ZNF675	7.35e-06	1.64863	1.3311	2.02101	627515	14327	2577	97
Age	Direct	Positive	PRDM9	1.84e-34	1.64188	1.5224	1.76868	609391	13662	20701	762
Age	Direct	Positive	GTF3C5	1.68e-06	1.6414	1.34465	1.9858	627129	14313	2963	111
Age	Direct	Positive	ZNF730	0.0197908	1.64087	1.05384	2.44481	629426	14399	666	25
Age	Direct	Positive	SMC1A	2.98e-167	1.6326	1.57761	1.68944	458225	8946	171867	5478
Age	Direct	Positive	ZNF189	8.9e-98	1.63197	1.56188	1.70475	556881	11876	73211	2548
Age	Direct	Positive	GABPA	5.22e-146	1.62792	1.57014	1.68766	495795	10010	134297	4414
Age	Direct	Positive	ZNF547	2.86e-11	1.62719	1.41705	1.86051	623988	14198	6104	226
Age	Direct	Positive	PRDM2	0.0488889	1.622	0.952878	2.59213	629607	14406	485	18
Age	Direct	Positive	BMI1	1.42e-35	1.61661	1.50422	1.73549	606850	13583	23242	841
Age	Direct	Positive	ZNF341	7.29e-101	1.61455	1.54755	1.68397	548827	11641	81265	2783
Age	Direct	Positive	ZNF479	4.61e-22	1.60868	1.46705	1.76079	616139	13917	13953	507
Age	Direct	Positive	INO80	1.01e-91	1.60286	1.53419	1.67414	555239	11861	74853	2563
Age	Direct	Positive	GLIS1	1.02e-119	1.59835	1.53834	1.66044	519130	10751	110962	3673
Age	Direct	Positive	ZBTB17	2.15e-138	1.58868	1.53343	1.6458	481686	9684	148406	4740
Age	Direct	Positive	KMT2A	4.4e-152	1.58795	1.53481	1.64287	447356	8749	182736	5675
Age	Direct	Positive	KLF9	5.28e-109	1.58734	1.5259	1.65099	528936	11065	101156	3359
Age	Direct	Positive	ZNF714	0.00485393	1.58687	1.14176	2.15196	628907	14381	1185	43
Age	Direct	Positive	ZSCAN30	2.78e-60	1.58297	1.50182	1.66779	582376	12768	47716	1656
Age	Direct	Positive	RBAK	0.000325416	1.58101	1.2312	2.0015	628099	14352	1993	72
Age	Direct	Positive	ZNF283	7.63e-13	1.57597	1.39791	1.77115	621741	14125	8351	299
Age	Direct	Positive	ZNF692	2.43e-103	1.57497	1.51342	1.63876	531508	11163	98584	3261
Age	Direct	Positive	MXD3	4.52e-125	1.57462	1.51821	1.63291	497111	10149	132981	4275
Age	Direct	Positive	ZNF557	0.00235017	1.56746	1.16795	2.06269	628613	14371	1479	53
Age	Direct	Positive	IKZF3	4.44e-57	1.56587	1.48515	1.65014	582532	12789	47560	1635
Age	Direct	Positive	ERG2	5.18e-71	1.55774	1.4864	1.6319	565994	12261	64098	2163
Age	Direct	Positive	CREBBP_M768	2.48e-09	1.55212	1.34883	1.77824	623895	14205	6197	219
Age	Direct	Positive	ZNF510	0.0398803	1.55178	0.986957	2.3298	629416	14400	676	24
Age	Direct	Positive	EGR2	3.29e-79	1.54884	1.48231	1.61793	553622	11882	76470	2542
Age	Direct	Positive	ELF1	2.38e-117	1.54636	1.49135	1.60319	491915	10056	138177	4368
Age	Direct	Positive	ZNF280D	1.49e-11	1.53595	1.3616	1.72706	621613	14128	8479	296
Age	Direct	Positive	ZNF449	1.61e-44	1.52562	1.44136	1.61384	588772	13029	41320	1395
Age	Direct	Positive	ZFP37	9.92e-32	1.51324	1.41579	1.61605	600802	13433	29290	991
Age	Direct	Positive	ZNF512	5.57e-05	1.51305	1.23872	1.83157	626908	14314	3184	110
Age	Direct	Positive	ZSCAN5A	3.38e-74	1.51289	1.44915	1.57906	548066	11761	82026	2663
Age	Direct	Positive	ZSCAN4	4.56e-29	1.50486	1.40479	1.61057	602681	13500	27411	924
Age	Direct	Positive	ZNF785	1.67e-12	1.50241	1.34667	1.67177	619596	14066	10496	358
Age	Direct	Positive	FLI1	3.35e-113	1.49647	1.44578	1.54883	453257	9107	176835	5317
Age	Direct	Positive	ZNF48	1.74e-106	1.49636	1.44426	1.55013	474272	9670	155820	4754
Age	Direct	Positive	CHAMP1	3.7e-08	1.49141	1.29788	1.70647	623527	14201	6565	223
Age	Direct	Positive	ZFP64	6.42e-80	1.48538	1.42732	1.54546	526299	11156	103793	3268
Age	Direct	Positive	SP2	5.76e-76	1.48463	1.42529	1.54604	533152	11358	96940	3066
Age	Direct	Positive	ZNF792	2.69e-09	1.47694	1.30316	1.6681	621938	14150	8154	274
Age	Direct	Positive	ZNF143	1.48e-96	1.4757	1.42367	1.5295	481513	9911	148579	4513
Age	Direct	Positive	ZBTB6	3.77e-26	1.45864	1.36328	1.55925	600790	13466	29302	958
Age	Direct	Positive	AHR	2.02e-98	1.44427	1.39607	1.49399	431396	8662	198696	5762
Age	Direct	Positive	ZNF600	1.1e-85	1.42989	1.38045	1.48102	465411	9578	164681	4846
Age	Direct	Positive	ZNF837	0.0231464	1.42821	1.0323	1.92903	628745	14380	1347	44
Age	Direct	Positive	ZNF513	2.84e-09	1.42806	1.27342	1.5969	620052	14098	10040	326
Age	Direct	Positive	HIC1	1.91e-26	1.42367	1.33671	1.51515	595203	13313	34889	1111
Age	Direct	Positive	ZNF425	0.00168291	1.41975	1.14003	1.74888	627256	14332	2836	92
Age	Direct	Positive	ZNF140	0.0109603	1.41687	1.07885	1.82958	628209	14363	1883	61
Age	Direct	Positive	CXXC4	8.24e-40	1.41594	1.34678	1.48806	570916	12578	59176	1846
Age	Direct	Positive	ZNF180	0.0407306	1.41381	0.995012	1.95321	628917	14386	1175	38
Age	Direct	Positive	T	9.44e-15	1.41014	1.29581	1.53233	611246	13823	18846	601
Age	Direct	Positive	ZKSCAN5	0.000198134	1.40926	1.17747	1.67436	625896	14289	4196	135
Age	Direct	Positive	PHIP	3.5e-83	1.40907	1.36144	1.45829	444607	9084	185485	5340
Age	Direct	Positive	MZF1	1.07e-20	1.408	1.31315	1.50825	601752	13527	28340	897
Age	Direct	Positive	ZKSCAN2	0.000716475	1.40469	1.15343	1.69567	626570	14311	3522	113
Age	Direct	Positive	NR2F1	1.11e-71	1.40432	1.35392	1.45639	486154	10188	143938	4236
Age	Direct	Positive	ZNF573	0.000694653	1.40147	1.15386	1.68762	626468	14308	3624	116
Age	Direct	Positive	L3MBTL2	4.57e-59	1.39755	1.34322	1.45371	519083	11105	111009	3319
Age	Direct	Positive	ZNF366	1.47e-36	1.39435	1.32607	1.46547	570323	12585	59769	1839
Age	Direct	Positive	ZNF467	3.17e-19	1.39133	1.29696	1.4911	601883	13541	28209	883
Age	Direct	Positive	ZNF197	0.0431263	1.38789	0.99509	1.88741	628769	14382	1323	42
Age	Direct	Positive	MBD2	5.31e-32	1.38512	1.31393	1.45951	576682	12784	53410	1640
Age	Direct	Positive	MED1	3.97e-78	1.38224	1.33635	1.4295	416826	8449	213266	5975
Age	Direct	Positive	ESR1_Y537S	3.63e-37	1.37451	1.31047	1.44112	561559	12352	68533	2072
Age	Direct	Positive	EGR1	6.34e-46	1.36448	1.30849	1.42246	533730	11573	96362	2851
Age	Direct	Positive	RBM39	3.5e-48	1.36151	1.30726	1.41761	524827	11330	105265	3094
Age	Direct	Positive	KLF8	2.81e-40	1.35822	1.29957	1.41907	546011	11929	84081	2495
Age	Direct	Positive	SP3	1.85e-39	1.35423	1.29563	1.41498	546115	11938	83977	2486
Age	Direct	Positive	KLF17	2.43e-39	1.35137	1.29322	1.41177	544862	11907	85230	2517
Age	Direct	Positive	KLF1	1.73e-41	1.34194	1.28695	1.39896	532146	11567	97946	2857
Age	Direct	Positive	FOXP1	7.5e-51	1.33971	1.29026	1.39084	495368	10572	134724	3852
Age	Direct	Positive	ZNF645	0.00661126	1.3355	1.08026	1.63418	626881	14326	3211	98
Age	Direct	Positive	ZNF610	5.07e-18	1.3332	1.25089	1.41977	593894	13340	36198	1084
Age	Direct	Positive	SCRT2	9.47e-27	1.33242	1.26569	1.40201	571241	12683	58851	1741
Age	Direct	Positive	ZNF770	5.78e-16	1.32572	1.24004	1.41606	597252	13444	32840	980
Age	Direct	Positive	PRDM10	3.4e-44	1.32297	1.27271	1.37491	505679	10882	124413	3542
Age	Direct	Positive	NRF1	8.94e-42	1.31921	1.26817	1.37202	512445	11071	117647	3353
Age	Direct	Positive	ETS1	6.9e-45	1.31448	1.26597	1.36465	492736	10556	137356	3868
Age	Direct	Positive	ZFP69B	1.02e-25	1.31174	1.24811	1.37799	565554	12546	64538	1878
Age	Direct	Positive	SP7	1.21e-38	1.31043	1.25891	1.36372	517428	11222	112664	3202
Age	Direct	Positive	ZNF501	1.29e-17	1.30627	1.23018	1.38615	588085	13193	42007	1231
Age	Direct	Positive	NOTCH3	0.000196007	1.30165	1.1327	1.48933	622615	14202	7477	222
Age	Direct	Positive	ZEB2	2.27e-39	1.3009	1.25155	1.35194	504029	10883	126063	3541
Age	Direct	Positive	ZSCAN21	2.83e-18	1.29911	1.22637	1.37532	583803	13077	46289	1347
Age	Direct	Positive	RELA	3.57e-54	1.29911	1.25671	1.34292	359850	7301	270242	7123
Age	Direct	Positive	ZNF660	1.43e-27	1.29266	1.23525	1.35227	548619	12101	81473	2323
Age	Direct	Positive	SP1	2.56e-43	1.28993	1.24457	1.33676	464796	9888	165296	4536
Age	Direct	Positive	AGO2	1.6e-37	1.28707	1.23894	1.33684	496892	10724	133200	3700
Age	Direct	Positive	ZNF182	0.0251833	1.2865	1.02377	1.59743	627202	14339	2890	85
Age	Direct	Positive	ZNF394	3.16e-18	1.28109	1.21287	1.35243	577428	12915	52664	1509
Age	Direct	Positive	KDM4C	1.22e-19	1.27688	1.21227	1.34428	570516	12727	59576	1697
Age	Direct	Positive	ZXDB	2.47e-26	1.27253	1.21799	1.32913	539407	11882	90685	2542
Age	Direct	Positive	ZEB1	8.82e-31	1.26897	1.21928	1.3204	513095	11187	116997	3237
Age	Direct	Positive	TEAD4	2.11e-32	1.26257	1.2153	1.31139	494939	10726	135153	3698
Age	Direct	Positive	CHD2	4.24e-27	1.25862	1.20778	1.31128	522570	11457	107522	2967
Age	Direct	Positive	SOX2	5.12e-20	1.25581	1.19699	1.31702	557136	12387	72956	2037
Age	Direct	Positive	PTBP1	2.72e-19	1.25504	1.19525	1.31728	560081	12468	70011	1956
Age	Direct	Positive	BACH1	4.24e-18	1.25422	1.19259	1.31843	565149	12607	64943	1817
Age	Direct	Positive	XRCC5	9.29e-34	1.25176	1.20743	1.29755	465037	9987	165055	4437
Age	Direct	Positive	BAF155	5.71e-28	1.24941	1.20122	1.29926	506386	11051	123706	3373
Age	Direct	Positive	FUS	2.5e-07	1.24388	1.14587	1.34837	607526	13787	22566	637
Age	Direct	Positive	ARID2	2.5e-25	1.23418	1.18671	1.28334	504270	11028	125822	3396
Age	Direct	Positive	ZNF76	2.39e-14	1.23031	1.16733	1.29608	570188	12773	59904	1651
Age	Direct	Positive	HIF1A	2.48e-27	1.2294	1.18468	1.27565	478860	10390	151232	4034
Age	Direct	Positive	ZSCAN22	1.29e-14	1.22785	1.16617	1.29215	567291	12698	62801	1726
Age	Direct	Positive	PLAG1	7.84e-19	1.22611	1.17275	1.28159	540438	11986	89654	2438
Age	Direct	Positive	ZSCAN5D	1.71e-12	1.22452	1.1584	1.29369	577023	12964	53069	1460
Age	Direct	Positive	ZBTB42	3.32e-05	1.21283	1.10762	1.32567	611280	13905	18812	519
Age	Direct	Positive	MBD1_ISOF1	0.000212846	1.20902	1.09362	1.33357	614694	14000	15398	424
Age	Direct	Positive	MGA	4.96e-07	1.20847	1.12303	1.29897	600747	13620	29345	804
Age	Direct	Positive	USP7	0.0456582	1.20603	0.999924	1.44296	625594	14300	4498	124
Age	Direct	Positive	SUPT16H	2.77e-05	1.20341	1.10394	1.30971	609078	13849	21014	575
Age	Direct	Positive	ZNF524	9.67e-08	1.19946	1.12262	1.2804	593397	13428	36695	996
Age	Direct	Positive	KLF16	8.84e-11	1.19192	1.1309	1.2556	568485	12774	61607	1650
Age	Direct	Positive	PRDM1	5.17e-09	1.18754	1.12155	1.25662	579043	13057	51049	1367
Age	Direct	Positive	PAX6	0.0113963	1.186	1.03806	1.34952	621192	14183	8900	241
Age	Direct	Positive	PRDM4	6.24e-05	1.18183	1.08918	1.28056	606161	13781	23931	643
Age	Direct	Positive	RBFOX2	6.66e-17	1.16752	1.12602	1.21043	460016	10075	170076	4349
Age	Direct	Positive	TP53	7.3e-17	1.15963	1.12008	1.20051	427938	9319	202154	5105
Age	Direct	Positive	ZNF528	1.95e-06	1.15665	1.08969	1.22686	582477	13178	47615	1246
Age	Direct	Positive	WT1	6.07e-07	1.15628	1.09257	1.22294	576808	13032	53284	1392
Age	Direct	Positive	KLF14	0.000149144	1.14856	1.06921	1.23252	597747	13580	32345	844
Age	Direct	Positive	ZNF10	0.00215748	1.13077	1.0449	1.22206	603366	13736	26726	688
Age	Direct	Positive	BCL6	8.88e-11	1.1306	1.08956	1.17305	468366	10374	161726	4050
Age	Direct	Positive	TARDBP	1.3e-09	1.13023	1.08647	1.17544	497337	11081	132755	3343
Age	Direct	Positive	TFAP2A	0.0011386	1.12869	1.04938	1.21267	598423	13611	31669	813
Age	Direct	Positive	GTF2F1	4.14e-07	1.1179	1.07074	1.16673	524694	11779	105398	2645
Age	Direct	Positive	PITX3	1.18e-05	1.11406	1.06156	1.16874	550502	12423	79590	2001
Age	Direct	Positive	BCL11A	1.76e-07	1.11373	1.06962	1.15934	504418	11291	125674	3133
Age	Direct	Positive	TAL1	9.53e-07	1.11115	1.06533	1.15859	517627	11619	112465	2805
Age	Direct	Positive	NEUROG2	0.00582706	1.10433	1.02894	1.18402	595641	13558	34451	866
Age	Direct	Positive	ZNF121	0.0372155	1.10197	1.00416	1.20706	610487	13931	19605	493
Age	Direct	Positive	USF1	0.000152155	1.10158	1.04785	1.15748	555971	12577	74121	1847
Age	Direct	Positive	HNRNPL	0.000602911	1.10057	1.04182	1.16207	570268	12931	59824	1493
Age	Direct	Positive	FOXO1	1.44e-05	1.09946	1.05335	1.1472	521706	11742	108386	2682
Age	Direct	Positive	ZNF213	0.0208533	1.09687	1.01343	1.18564	602697	13739	27395	685
Age	Direct	Positive	STAG2	0.00399794	1.09599	1.02945	1.16594	585187	13305	44905	1119
Age	Direct	Positive	RBPJ	3e-06	1.09488	1.05399	1.13715	478820	10717	151272	3707
Age	Direct	Positive	CBX1	0.000786869	1.08981	1.03643	1.14538	556003	12595	74089	1829
Age	Direct	Positive	ZNF843	0.0158972	1.079	1.01414	1.1471	583464	13279	46628	1145
Age	Direct	Positive	OSR2	0.0316253	1.07662	1.00589	1.15136	591816	13485	38276	939
Age	Direct	Positive	ZNF580	0.00049189	1.07312	1.0313	1.11637	494806	11152	135286	3272
Age	Direct	Positive	ZNF391	0.0400022	1.07013	1.00262	1.14114	587889	13395	42203	1029
Age	Direct	Positive	SMAD4	0.0232341	1.04777	1.00626	1.09074	498760	11305	131332	3119
Age	Direct	Positive	MRTFB	0.025702	1.04711	1.00537	1.09031	500821	11355	129271	3069
Age	Direct	Positive	WT1_plusKTS	0.0299158	1.04507	1.0041	1.08747	494444	11210	135648	3214
Age	Direct	Positive	RUNX2	0.00957469	0.948098	0.910225	0.987281	491168	11374	138924	3050
Age	Direct	Positive	RB1	0.0104676	0.942973	0.901063	0.986549	524472	12122	105620	2302
Age	Direct	Positive	RARA	0.00411789	0.940375	0.901313	0.980944	504600	11690	125492	2734
Age	Direct	Positive	RUNX1T1	0.00680704	0.93855	0.89588	0.982958	529805	12248	100287	2176
Age	Direct	Positive	ETV5	0.000220294	0.923597	0.884966	0.963646	504794	11734	125298	2690
Age	Direct	Positive	ARNT	1.45e-05	0.913844	0.876824	0.952185	492710	11495	137382	2929
Age	Direct	Positive	TBX5	0.0225845	0.913759	0.844431	0.987458	597396	13737	32696	687
Age	Direct	Positive	SMARCB1	6.44e-05	0.913708	0.873537	0.955371	518514	12054	111578	2370
Age	Direct	Positive	ZNF554	0.0380797	0.913594	0.837298	0.995205	603461	13865	26631	559
Age	Direct	Positive	PRPF4	0.0219762	0.91109	0.839841	0.987005	599396	13781	30696	643
Age	Direct	Positive	BHLHE40	7.56e-06	0.909274	0.871633	0.948312	500072	11666	130020	2758
Age	Direct	Positive	KDM3A	0.000121822	0.908784	0.864789	0.954657	541455	12556	88637	1868
Age	Direct	Positive	UBTF	0.00249833	0.90857	0.852726	0.967276	578318	13339	51774	1085
Age	Direct	Positive	HAND2	0.00356795	0.908198	0.849954	0.969544	582897	13436	47195	988
Age	Direct	Positive	LMO2	0.00337734	0.90807	0.850127	0.969091	582369	13425	47723	999
Age	Direct	Positive	BRD3	0.00048456	0.907945	0.859174	0.958953	560185	12956	69907	1468
Age	Direct	Positive	SRSF3	0.0440938	0.906738	0.82295	0.996949	608434	13973	21658	451
Age	Direct	Positive	MIER2	1.47e-05	0.902327	0.86056	0.945708	530565	12336	99527	2088
Age	Direct	Positive	XBP1	5.13e-05	0.901509	0.856492	0.948503	547066	12688	83026	1736
Age	Direct	Positive	CBX3	0.000149138	0.899224	0.850112	0.95063	562196	13011	67896	1413
Age	Direct	Positive	ZNF362	0.0283618	0.894197	0.806754	0.988768	610615	14024	19477	400
Age	Direct	Positive	HMGN3	0.000945765	0.893537	0.834559	0.955737	585069	13496	45023	928
Age	Direct	Positive	STAT1	9.73e-08	0.884225	0.844302	0.925728	523058	12214	107034	2210
Age	Direct	Positive	ZGPAT	4.61e-09	0.883828	0.847403	0.92158	495426	11630	134666	2794
Age	Direct	Positive	IKZF5	6.59e-09	0.880763	0.843052	0.919845	507379	11891	122713	2533
Age	Direct	Positive	CDK8	1.53e-12	0.873009	0.84024	0.906904	454682	10790	175410	3634
Age	Direct	Positive	USF2	1.27e-06	0.872992	0.82516	0.923094	560966	13023	69126	1401
Age	Direct	Positive	ZNF24	8.76e-09	0.872688	0.832207	0.914773	528408	12350	101684	2074
Age	Direct	Positive	KLF15	0.0277062	0.872303	0.768819	0.986098	616807	14158	13285	266
Age	Direct	Positive	GATA3_Nter	0.000351451	0.870653	0.80495	0.940459	595519	13730	34573	694
Age	Direct	Positive	ZSCAN5C	0.0410214	0.868152	0.754434	0.994465	619248	14208	10844	216
Age	Direct	Positive	ZNF687	1.1e-06	0.867803	0.818441	0.919578	566128	13136	63964	1288
Age	Direct	Positive	ESR2	0.00309941	0.86599	0.784457	0.953921	608351	13991	21741	433
Age	Direct	Positive	CSNK2A1	0.000710916	0.861793	0.788172	0.940653	603284	13892	26808	532
Age	Direct	Positive	KLF4	2.96e-11	0.861388	0.823472	0.900744	513672	12068	116420	2356
Age	Direct	Positive	ZNF577	0.0269616	0.859026	0.747273	0.983093	618983	14205	11109	219
Age	Direct	Positive	ZNF3	2.32e-08	0.858869	0.812928	0.906851	555866	12940	74226	1484
Age	Direct	Positive	ZNF750	5.21e-05	0.858863	0.795851	0.925718	592919	13687	37173	737
Age	Direct	Positive	ONECUT1	0.0310547	0.858509	0.742992	0.987197	619736	14220	10356	204
Age	Direct	Positive	ZSCAN29	0.00215977	0.857791	0.775023	0.947222	609260	14013	20832	411
Age	Direct	Positive	NKX2-2	1.3e-09	0.857115	0.814317	0.901745	543257	12686	86835	1738
Age	Direct	Positive	INSM2	6.17e-05	0.8568	0.792207	0.925445	594941	13729	35151	695
Age	Direct	Positive	KLF10	6.56e-09	0.849404	0.80243	0.898476	560551	13049	69541	1375
Age	Direct	Positive	ZNF35	1.43e-06	0.842718	0.784039	0.904809	587779	13599	42313	825
Age	Direct	Positive	ZNF695	0.0230217	0.840283	0.71839	0.977289	621067	14250	9025	174
Age	Direct	Positive	SPI1	8.45e-21	0.83616	0.804779	0.86858	448981	10786	181111	3638
Age	Direct	Positive	IKZF1	2.73e-20	0.834534	0.80242	0.867777	461451	11053	168641	3371
Age	Direct	Positive	SOX4	5.58e-09	0.833756	0.782527	0.887653	574137	13340	55955	1084
Age	Direct	Positive	NRIP1	1.8e-06	0.832934	0.770389	0.899377	593683	13723	36409	701
Age	Direct	Positive	TAF7	1.74e-06	0.829439	0.765731	0.89721	595243	13756	34849	668
Age	Direct	Positive	MBD1	1.31e-05	0.828633	0.758776	0.903415	601480	13877	28612	547
Age	Direct	Positive	ZBTB12	0.000519828	0.826014	0.737851	0.922052	612619	14092	17473	332
Age	Direct	Positive	TEAD3	2.14e-22	0.825665	0.793718	0.858736	462484	11102	167608	3322
Age	Direct	Positive	ZNF579	2.32e-05	0.824801	0.751362	0.903703	604483	13937	25609	487
Age	Direct	Positive	ZNF614	4.18e-18	0.824564	0.788418	0.862084	508281	12044	121811	2380
Age	Direct	Positive	FIP1L1	1.38e-12	0.82304	0.778364	0.869731	555675	12992	74417	1432
Age	Direct	Positive	EBF3	7.22e-13	0.821868	0.777502	0.868254	554665	12974	75427	1450
Age	Direct	Positive	SRF	1.45e-18	0.819082	0.782359	0.857242	514041	12173	116051	2251
Age	Direct	Positive	VDR	9.17e-13	0.816871	0.771154	0.86473	560048	13087	70044	1337
Age	Direct	Positive	GATA6	5e-14	0.814754	0.770897	0.860595	553574	12964	76518	1460
Age	Direct	Positive	SFMBT1	4.68e-05	0.811078	0.729683	0.899288	609857	14046	20235	378
Age	Direct	Positive	MXD4	1.69e-19	0.809643	0.772228	0.848575	521295	12339	108797	2085
Age	Direct	Positive	SOX13	1.04e-20	0.809338	0.773103	0.847014	512753	12170	117339	2254
Age	Direct	Positive	ZBTB21	7.81e-08	0.808839	0.745897	0.875926	595463	13776	34629	648
Age	Direct	Positive	NIPBL	2.46e-23	0.807957	0.773786	0.843407	495045	11819	135047	2605
Age	Direct	Positive	THAP1	6.06e-07	0.806165	0.737622	0.879546	601252	13887	28840	537
Age	Direct	Positive	ARID1A	1.08e-18	0.80583	0.7668	0.846493	532097	12560	97995	1864
Age	Direct	Positive	NCOA2	9.94e-06	0.803367	0.725533	0.887485	608113	14017	21979	407
Age	Direct	Positive	ZFP36	2.99e-12	0.803101	0.753203	0.855669	573667	13368	56425	1056
Age	Direct	Positive	MYOD1	1.49e-12	0.80305	0.753769	0.854817	571981	13336	58111	1088
Age	Direct	Positive	MNT	4.5e-21	0.802716	0.765653	0.841243	520215	12333	109877	2091
Age	Direct	Positive	HMGXB4	4.79e-22	0.801386	0.765003	0.839204	515601	12245	114491	2179
Age	Direct	Positive	BCL11B	1.24e-16	0.801118	0.758587	0.845552	550099	12919	79993	1505
Age	Direct	Positive	JUND	3.44e-27	0.799747	0.767058	0.833614	481758	11574	148334	2850
Age	Direct	Positive	ZNF444	2.42e-13	0.79486	0.745409	0.846837	573237	13370	56855	1054
Age	Direct	Positive	APC	7.26e-16	0.789005	0.742936	0.837291	564357	13210	65735	1214
Age	Direct	Positive	KAT2B	0.0229203	0.785661	0.630987	0.967291	625041	14333	5051	91
Age	Direct	Positive	ZNF184	5.01e-09	0.784441	0.719954	0.853322	598310	13847	31782	577
Age	Direct	Positive	ELF3	1.54e-32	0.783455	0.751574	0.816444	477407	11534	152685	2890
Age	Direct	Positive	KLF12	6.17e-06	0.783307	0.700115	0.873926	611529	14089	18563	335
Age	Direct	Positive	NCOA3	3.59e-11	0.779589	0.721481	0.841293	590800	13713	39292	711
Age	Direct	Positive	TFDP1	8.95e-13	0.776582	0.721973	0.834446	585472	13618	44620	806
Age	Direct	Positive	ZBTB5	0.0304294	0.772213	0.602621	0.97534	626025	14352	4067	72
Age	Direct	Positive	ISL1	0.000369702	0.771724	0.662478	0.894127	619772	14241	10320	183
Age	Direct	Positive	NCOR1	9.09e-19	0.771188	0.726032	0.818574	563486	13219	66606	1205
Age	Direct	Positive	ESR1_D538G	0.000413122	0.768518	0.657399	0.893333	620181	14249	9911	175
Age	Direct	Positive	GTF3C2	0.0188532	0.767959	0.607371	0.958497	625549	14344	4543	80
Age	Direct	Positive	ARID4B	8.88e-35	0.76669	0.733797	0.800841	494323	11915	135769	2509
Age	Direct	Positive	NFKBIZ	5.65e-26	0.764279	0.725408	0.804833	538411	12763	91681	1661
Age	Direct	Positive	RLF	0.00142223	0.762365	0.637713	0.904617	622379	14289	7713	135
Age	Direct	Positive	JMJD6	0.004415	0.758697	0.617788	0.922556	624175	14321	5917	103
Age	Direct	Positive	SMARCA5	1.54e-19	0.758679	0.712407	0.807293	568200	13323	61892	1101
Age	Direct	Positive	E2F4	3.22e-23	0.755109	0.712412	0.799844	556858	13121	73234	1303
Age	Direct	Positive	POU2F3	2.3e-06	0.7545	0.666046	0.851679	614440	14152	15652	272
Age	Direct	Positive	YY2	1.28e-10	0.754057	0.688204	0.82466	601054	13917	29038	507
Age	Direct	Positive	FOXA1	1.04e-54	0.753308	0.726303	0.781201	407064	10210	223028	4214
Age	Direct	Positive	ZNF350	0.00386419	0.749746	0.6079	0.915188	624337	14325	5755	99
Age	Direct	Positive	NONO	2.54e-24	0.749184	0.706636	0.793748	557061	13134	73031	1290
Age	Direct	Positive	MYNN	8.18e-13	0.748985	0.688656	0.813334	595466	13822	34626	602
Age	Direct	Positive	LEO1	6.76e-23	0.746048	0.701653	0.792682	563869	13262	66223	1162
Age	Direct	Positive	BMPR1A	1.79e-17	0.745607	0.694171	0.800048	581895	13585	48197	839
Age	Direct	Positive	ZNF589	0.005636	0.744245	0.593023	0.92277	625113	14339	4979	85
Age	Direct	Positive	NR3C1_mut	6.72e-07	0.742805	0.655115	0.839208	614432	14156	15660	268
Age	Direct	Positive	MCRS1	3.31e-27	0.739997	0.698646	0.783293	553600	13086	76492	1338
Age	Direct	Positive	CLOCK	1.13e-17	0.738523	0.686148	0.79405	584254	13634	45838	790
Age	Direct	Positive	ARRB1	2.95e-10	0.736856	0.665856	0.813567	605972	14013	24120	411
Age	Direct	Positive	SAP130	9e-47	0.735558	0.704183	0.768106	487963	11879	142129	2545
Age	Direct	Positive	THAP11	3.55e-41	0.735045	0.701388	0.770026	509850	12293	120242	2131
Age	Direct	Positive	TAF3	2.83e-30	0.735034	0.695354	0.776516	547097	12977	82995	1447
Age	Direct	Positive	ZNF644	1.35e-21	0.734974	0.687391	0.785071	574030	13458	56062	966
Age	Direct	Positive	GFI1	0.0355609	0.734496	0.538142	0.979963	627300	14377	2792	47
Age	Direct	Positive	ZNF282	1.66e-08	0.733858	0.653997	0.82103	611313	14106	18779	318
Age	Direct	Positive	NFE2L2	1.63e-32	0.733106	0.69466	0.773257	541430	12878	88662	1546
Age	Direct	Positive	ZSCAN23	2.61e-06	0.730927	0.634696	0.837863	617431	14211	12661	213
Age	Direct	Positive	GATAD1	1.73e-41	0.730065	0.69595	0.765502	514472	12391	115620	2033
Age	Direct	Positive	RFX1	9.78e-18	0.728092	0.674055	0.785521	587917	13708	42175	716
Age	Direct	Positive	HLF	0.000141158	0.726332	0.607193	0.862319	622061	14290	8031	134
Age	Direct	Positive	SMARCE1	4.29e-29	0.726016	0.684267	0.769789	557037	13170	73055	1254
Age	Direct	Positive	ZBTB7B	6.62e-09	0.72571	0.645901	0.812869	611523	14113	18569	311
Age	Direct	Positive	CREBBP	1.61e-38	0.725554	0.689588	0.763063	528802	12664	101290	1760
Age	Direct	Positive	AFF1	2.86e-16	0.723964	0.666677	0.785071	593052	13800	37040	624
Age	Direct	Positive	AHRR	0.0421792	0.72374	0.51783	0.98524	627620	14383	2472	41
Age	Direct	Positive	ZNF101	1.18e-11	0.723089	0.653984	0.797733	605117	14006	24975	418
Age	Direct	Positive	MYB	4.08e-47	0.719761	0.686831	0.753977	507358	12285	122734	2139
Age	Direct	Positive	PAX5	9.94e-39	0.719583	0.683037	0.757728	533366	12759	96726	1665
Age	Direct	Positive	EZH1	1.38e-19	0.718283	0.665532	0.774302	586386	13691	43706	733
Age	Direct	Positive	HCFC1	2.29e-36	0.71771	0.679714	0.75745	541820	12914	88272	1510
Age	Direct	Positive	NFIA	4.9e-44	0.717638	0.683302	0.753377	519200	12507	110892	1917
Age	Direct	Positive	ZNF18	1.35e-18	0.717616	0.663232	0.775487	589160	13739	40932	685
Age	Direct	Positive	ZNF639	2.95e-29	0.717163	0.674418	0.762036	561721	13266	68371	1158
Age	Direct	Positive	POU4F2	1.86e-13	0.715135	0.649772	0.785446	602346	13964	27746	460
Age	Direct	Positive	NKX2-5	3.82e-06	0.7125	0.609547	0.828115	619415	14249	10677	175
Age	Direct	Positive	MTA3	8.68e-49	0.712305	0.679233	0.746668	510483	12361	119609	2063
Age	Direct	Positive	CREB3	3.37e-07	0.711775	0.617898	0.816164	617158	14212	12934	212
Age	Direct	Positive	GATA2	3.51e-59	0.711099	0.681204	0.742093	478977	11781	151115	2643
Age	Direct	Positive	DMAP1	2.19e-44	0.710941	0.676047	0.747295	524665	12621	105427	1803
Age	Direct	Positive	TFE3	1.78e-40	0.710907	0.674264	0.74918	535569	12816	94523	1608
Age	Direct	Positive	ZFP91	4.88e-07	0.710812	0.615531	0.816917	617566	14219	12526	205
Age	Direct	Positive	ATRX	0.00882112	0.710273	0.536561	0.923016	626592	14367	3500	57
Age	Direct	Positive	STAT1_pS727	2.23e-52	0.708316	0.67612	0.74176	504124	12255	125968	2169
Age	Direct	Positive	ZNF30	8.47e-08	0.703442	0.61187	0.805088	616640	14206	13452	218
Age	Direct	Positive	HNRNPH1	3.09e-23	0.702753	0.652304	0.75617	583224	13653	46868	771
Age	Direct	Positive	U2AF1	2.59e-23	0.70183	0.651325	0.755264	583405	13657	46687	767
Age	Direct	Positive	ZBTB2	3.91e-30	0.701488	0.657458	0.747833	567784	13393	62308	1031
Age	Direct	Positive	MLLT3	1.33e-09	0.699171	0.61679	0.789693	613419	14155	16673	269
Age	Direct	Positive	ETV1	8.62e-31	0.696199	0.651986	0.742745	568834	13418	61258	1006
Age	Direct	Positive	PAX7	0.00129338	0.69602	0.545191	0.876139	625458	14350	4634	74
Age	Direct	Positive	NFYC	2.66e-36	0.695115	0.654467	0.737754	556925	13217	73167	1207
Age	Direct	Positive	ZNF19	0.023066	0.693743	0.489474	0.955511	627702	14386	2390	38
Age	Direct	Positive	PRKDC	8e-09	0.691616	0.603465	0.789221	615792	14196	14300	228
Age	Direct	Positive	AFF4	2.68e-50	0.690844	0.656259	0.726919	526899	12705	103193	1719
Age	Direct	Positive	GATAD2A	2.6e-62	0.689908	0.658994	0.722025	497236	12179	132856	2245
Age	Direct	Positive	TCF3	2.98e-63	0.689339	0.658559	0.721257	495546	12150	134546	2274
Age	Direct	Positive	KAT8	1.64e-56	0.689233	0.656556	0.723199	512982	12463	117110	1961
Age	Direct	Positive	NFATC3	3.58e-43	0.688064	0.650297	0.727598	545538	13034	84554	1390
Age	Direct	Positive	ZSCAN16	2.52e-10	0.686092	0.604282	0.776151	613548	14162	16544	262
Age	Direct	Positive	JUN	1.16e-76	0.685706	0.657711	0.714661	463228	11567	166864	2857
Age	Direct	Positive	GATA3	2.69e-68	0.685681	0.655847	0.716583	486597	11998	143495	2426
Age	Direct	Positive	MLLT1	5.89e-68	0.684387	0.654398	0.715484	489030	12046	141062	2378
Age	Direct	Positive	KLF13	5.14e-27	0.68065	0.631234	0.732997	582980	13672	47112	752
Age	Direct	Positive	MECOM	1.8e-26	0.680207	0.630201	0.733213	584176	13692	45916	732
Age	Direct	Positive	MTA2	3.88e-41	0.678622	0.638884	0.720306	555596	13221	74496	1203
Age	Direct	Positive	HNF4G	3.96e-19	0.678503	0.618876	0.742514	598484	13925	31608	499
Age	Direct	Positive	GTF2B	1.08e-53	0.67722	0.642585	0.713359	529975	12788	100117	1636
Age	Direct	Positive	DPF2	1.25e-74	0.676843	0.647747	0.707011	481401	11930	148691	2494
Age	Direct	Positive	PIAS1	2.06e-37	0.675769	0.633686	0.720041	564568	13375	65524	1049
Age	Direct	Positive	NR2F6	5.38e-56	0.674193	0.640035	0.709798	527445	12751	102647	1673
Age	Direct	Positive	ZSCAN18	0.00115722	0.673199	0.517182	0.862025	625948	14360	4144	64
Age	Direct	Positive	PTRF	0.0407893	0.671861	0.437424	0.98837	628403	14398	1689	26
Age	Direct	Positive	KMT2B	1.28e-47	0.67171	0.634276	0.710926	546494	13080	83598	1344
Age	Direct	Positive	ZNF654	3.08e-12	0.669993	0.59259	0.754903	612009	14144	18083	280
Age	Direct	Positive	CDC5L	0.00908297	0.669858	0.479358	0.911697	627422	14383	2670	41
Age	Direct	Positive	SMAD3	2.8e-77	0.669634	0.64054	0.699816	483844	11996	146248	2428
Age	Direct	Positive	RXRB	8.12e-62	0.669122	0.636275	0.703352	519235	12621	110857	1803
Age	Direct	Positive	RFX3	1.24e-18	0.668367	0.606463	0.735112	601383	13978	28709	446
Age	Direct	Positive	FOXA3	3.43e-63	0.667692	0.635121	0.701622	517533	12595	112559	1829
Age	Direct	Positive	ZKSCAN1	7.98e-41	0.667281	0.626207	0.710447	562056	13346	68036	1078
Age	Direct	Positive	ZNF148	1.57e-19	0.664701	0.603752	0.730304	600595	13968	29497	456
Age	Direct	Positive	HES1	4.46e-07	0.661493	0.55384	0.784228	621154	14288	8938	136
Age	Direct	Positive	TEAD1	6.81e-72	0.660712	0.629763	0.692902	505612	12406	124480	2018
Age	Direct	Positive	CCNT2	1.7e-26	0.660057	0.60767	0.71598	590013	13805	40079	619
Age	Direct	Positive	ZNF592	8.07e-29	0.658198	0.60777	0.711789	586734	13755	43358	669
Age	Direct	Positive	PGR	3.18e-77	0.657993	0.628006	0.689132	497217	12267	132875	2157
Age	Direct	Positive	SKI	1.07e-55	0.654416	0.618453	0.692052	541981	13037	88111	1387
Age	Direct	Positive	CDK6	2.14e-26	0.653757	0.600477	0.710661	591762	13838	38330	586
Age	Direct	Positive	ZNF518A	1.25e-23	0.653459	0.596895	0.714141	596305	13909	33787	515
Age	Direct	Positive	NFIC	5.46e-52	0.653188	0.615789	0.692407	549317	13160	80775	1264
Age	Direct	Positive	ZNF280A	1.52e-06	0.652144	0.537739	0.783975	622355	14308	7737	116
Age	Direct	Positive	VEZF1	4.05e-35	0.6515	0.60537	0.700329	578439	13631	51653	793
Age	Direct	Positive	GATA3_Cter	0.000112546	0.651088	0.510937	0.81824	625074	14349	5018	75
Age	Direct	Positive	OTX2	2.29e-63	0.650307	0.616403	0.685706	530820	12860	99272	1564
Age	Direct	Positive	ADNP	0.00352595	0.649821	0.470895	0.875041	627139	14380	2953	44
Age	Direct	Positive	ZNF217	1.32e-50	0.64408	0.605331	0.684755	556445	13291	73647	1133
Age	Direct	Positive	SP5	3.1e-52	0.64357	0.605421	0.683588	554028	13253	76064	1171
Age	Direct	Positive	ZNF565	0.0203364	0.641396	0.417661	0.943406	628323	14398	1769	26
Age	Direct	Positive	SOX5	1.64e-70	0.641219	0.608482	0.675369	524807	12780	105285	1644
Age	Direct	Positive	ATF1	2.32e-74	0.640359	0.608465	0.673594	518805	12682	111287	1742
Age	Direct	Positive	NFYB	2.21e-26	0.639916	0.584995	0.698815	595039	13900	35053	524
Age	Direct	Positive	TRPS1	3.21e-06	0.639549	0.518687	0.780457	623356	14325	6736	99
Age	Direct	Positive	ZIM3	0.000999361	0.637954	0.47231	0.843512	626675	14374	3417	50
Age	Direct	Positive	PHOX2B	5.86e-14	0.637496	0.560068	0.722811	612994	14172	17098	252
Age	Direct	Positive	PPARG	1.76e-70	0.637156	0.604101	0.671673	527884	12840	102208	1584
Age	Direct	Positive	OCA2	7.12e-35	0.63584	0.587912	0.686701	583755	13731	46337	693
Age	Direct	Positive	ZSCAN31	0.00650239	0.635491	0.438858	0.891025	627758	14390	2334	34
Age	Direct	Positive	ZNF623	3.07e-08	0.634167	0.529897	0.753231	620979	14291	9113	133
Age	Direct	Positive	HMG20A	7.5e-59	0.634134	0.597525	0.672482	548521	13181	81571	1243
Age	Direct	Positive	RFX5	1.28e-38	0.633699	0.588039	0.682079	579055	13661	51037	763
Age	Direct	Positive	COBLL1	0.0337114	0.632998	0.390499	0.971673	628644	14403	1448	21
Age	Direct	Positive	ZNF274	0.0127745	0.63299	0.422648	0.912361	628093	14395	1999	29
Age	Direct	Positive	DRAP1	2.62e-70	0.632659	0.599244	0.667569	531252	12905	98840	1519
Age	Direct	Positive	ZNF175	2.68e-54	0.631249	0.592887	0.671568	556836	13318	73256	1106
Age	Direct	Positive	ZBTB24	2.21e-13	0.628041	0.547239	0.717633	614722	14201	15370	223
Age	Direct	Positive	PHB2	0.0229882	0.62618	0.395653	0.943335	628489	14401	1603	23
Age	Direct	Positive	ASXL1	8.4e-12	0.626034	0.539349	0.722931	616869	14233	13223	191
Age	Direct	Positive	ESR1_Y537C	1.29e-39	0.625816	0.580017	0.674344	580106	13686	49986	738
Age	Direct	Positive	HDAC8	2.57e-38	0.624482	0.577769	0.674031	582249	13720	47843	704
Age	Direct	Positive	MIXL1	5.97e-66	0.624022	0.588829	0.660882	543334	13117	86758	1307
Age	Direct	Positive	CEBPB	1.62e-114	0.621728	0.595413	0.649074	466214	11837	163878	2587
Age	Direct	Positive	MIER3	3.66e-72	0.621173	0.587404	0.656487	535887	13004	94205	1420
Age	Direct	Positive	HNF4A	1.06e-77	0.620121	0.587583	0.654104	528268	12884	101824	1540
Age	Direct	Positive	NFE2	8.83e-61	0.618629	0.581497	0.657618	553525	13287	76567	1137
Age	Direct	Positive	CREM	8.99e-76	0.618253	0.585161	0.652843	532313	12953	97779	1471
Age	Direct	Positive	ZBTB40	8.88e-85	0.61825	0.587055	0.650776	518983	12738	111109	1686
Age	Direct	Positive	SATB1	2.41e-06	0.617317	0.492038	0.765146	624099	14339	5993	85
Age	Direct	Positive	ZNF8	0.00737294	0.615686	0.411127	0.887341	628037	14395	2055	29
Age	Direct	Positive	ZNF410	0.00807599	0.615445	0.407717	0.892676	628107	14396	1985	28
Age	Direct	Positive	HOMEZ	2.29e-75	0.61497	0.58155	0.649909	534954	13002	95138	1422
Age	Direct	Positive	GMEB1	8.72e-37	0.61489	0.56623	0.666684	586929	13800	43163	624
Age	Direct	Positive	NR2F2	2.52e-79	0.611423	0.578634	0.645671	531581	12956	98511	1468
Age	Direct	Positive	NFATC1	6.24e-59	0.610721	0.572362	0.651091	559691	13395	70401	1029
Age	Direct	Positive	HOXC5	3.95e-58	0.608448	0.569633	0.649316	561758	13430	68334	994
Age	Direct	Positive	ZNF574	5.51e-37	0.608348	0.559251	0.660653	588266	13826	41826	598
Age	Direct	Positive	RXRA	4.29e-88	0.607673	0.576422	0.640274	521821	12809	108271	1615
Age	Direct	Positive	KDM4B	1.56e-38	0.606582	0.558337	0.657959	586856	13807	43236	617
Age	Direct	Positive	PRDM6	1.59e-21	0.603493	0.537822	0.675152	607473	14107	22619	317
Age	Direct	Positive	ZNF317	2.49e-08	0.602206	0.49205	0.72998	622440	14318	7652	106
Age	Direct	Positive	ID3	2.13e-61	0.60077	0.562477	0.641066	560781	13427	69311	997
Age	Direct	Positive	PAF1	1.92e-108	0.599677	0.571264	0.629204	499249	12465	130843	1959
Age	Direct	Positive	NELFA	2.28e-63	0.598661	0.560876	0.638446	559232	13407	70860	1017
Age	Direct	Positive	TOP1	1.71e-13	0.597967	0.513029	0.693155	616980	14243	13112	181
Age	Direct	Positive	ZKSCAN8	0.00182062	0.597456	0.41261	0.837541	627610	14390	2482	34
Age	Direct	Positive	CC2D1A	7.54e-18	0.596416	0.522914	0.677554	612423	14180	17669	244
Age	Direct	Positive	ZNF207	1.72e-55	0.592232	0.551227	0.635538	571067	13592	59025	832
Age	Direct	Positive	MEN1	4.24e-34	0.591338	0.538516	0.64814	595361	13943	34731	481
Age	Direct	Positive	IRF4	2.42e-95	0.590759	0.55981	0.623058	523738	12879	106354	1545
Age	Direct	Positive	GR	4.4e-15	0.590213	0.508898	0.68105	615939	14231	14153	193
Age	Direct	Positive	SALL4	0.000194271	0.588701	0.426731	0.792559	626834	14380	3258	44
Age	Direct	Positive	RFX2	0.00124606	0.587708	0.405922	0.823853	627569	14390	2523	34
Age	Direct	Positive	PYGO2	3.14e-05	0.587299	0.440192	0.768316	626086	14370	4006	54
Age	Direct	Positive	PKNOX1	1.87e-92	0.587288	0.555632	0.620385	529549	12977	100543	1447
Age	Direct	Positive	ERF	4.3e-15	0.586807	0.505162	0.678101	616151	14235	13941	189
Age	Direct	Positive	ZXDC	3.99e-18	0.584731	0.510284	0.667139	613248	14196	16844	228
Age	Direct	Positive	MAFB	1.11e-25	0.584163	0.522163	0.651665	605521	14090	24571	334
Age	Direct	Positive	FOSL2	3.85e-100	0.583312	0.552753	0.615232	522741	12881	107351	1543
Age	Direct	Positive	FOXJ2	0.031731	0.582957	0.332022	0.950939	628894	14408	1198	16
Age	Direct	Positive	NKX2-1	3.07e-71	0.579528	0.542741	0.618264	558119	13421	71973	1003
Age	Direct	Positive	POU2F2	4e-109	0.577976	0.548489	0.608738	515512	12782	114580	1642
Age	Direct	Positive	HDAC1	2.25e-111	0.577208	0.547981	0.607688	513327	12750	116765	1674
Age	Direct	Positive	RUVBL2	1.39e-19	0.577006	0.50475	0.65686	612437	14188	17655	236
Age	Direct	Positive	TCF7	4.28e-21	0.575736	0.506137	0.65241	611067	14170	19025	254
Age	Direct	Positive	TOP2A	1.99e-15	0.575158	0.492808	0.667511	616695	14246	13397	178
Age	Direct	Positive	NFIB	1.84e-32	0.574742	0.518995	0.635004	600010	14020	30082	404
Age	Direct	Positive	ZMYM3	3.77e-26	0.573739	0.511206	0.641999	606418	14108	23674	316
Age	Direct	Positive	ZNF652	1.6e-55	0.573509	0.531181	0.618405	576930	13700	53162	724
Age	Direct	Positive	ZMYM2	0.0417764	0.573238	0.304061	0.985142	629102	14411	990	13
Age	Direct	Positive	BRCA1	1.15e-64	0.572755	0.533579	0.614126	567713	13570	62379	854
Age	Direct	Positive	NFIL3	1.15e-94	0.570592	0.538389	0.604316	536619	13120	93473	1304
Age	Direct	Positive	ZNF664	2.12e-14	0.569945	0.483884	0.667122	618006	14265	12086	159
Age	Direct	Positive	PHF5A	8.6e-74	0.569824	0.533104	0.608519	559323	13454	70769	970
Age	Direct	Positive	IRF1	1.61e-99	0.56783	0.536311	0.600811	532940	13071	97152	1353
Age	Direct	Positive	PAX3-FOXO1	6.58e-10	0.567234	0.461582	0.690084	622279	14322	7813	102
Age	Direct	Positive	ZNF34	2.08e-06	0.56694	0.432724	0.730053	625407	14363	4685	61
Age	Direct	Positive	CEBPD	3.15e-67	0.566335	0.527549	0.607301	567359	13574	62733	850
Age	Direct	Positive	TFAP4	5.12e-72	0.565904	0.528456	0.605416	562668	13508	67424	916
Age	Direct	Positive	BAP1	0.0226984	0.565397	0.31532	0.936752	628934	14409	1158	15
Age	Direct	Positive	SREBF2	3.06e-37	0.56512	0.512341	0.62198	597009	13986	33083	438
Age	Direct	Positive	THRB	5.95e-53	0.564284	0.52022	0.611164	582115	13783	47977	641
Age	Direct	Positive	PGR_B	3.72e-05	0.564	0.410424	0.756753	626615	14379	3477	45
Age	Direct	Positive	NR0B1	0.0154647	0.563787	0.327311	0.906536	628776	14407	1316	17
Age	Direct	Positive	CEBPA	4.55e-135	0.563392	0.536401	0.591456	496096	12519	133996	1905
Age	Direct	Positive	CTNNB1	3.43e-13	0.562734	0.471534	0.666642	619535	14287	10557	137
Age	Direct	Positive	HBP1	3.81e-55	0.561005	0.517641	0.607141	580839	13769	49253	655
Age	Direct	Positive	PHF21A	1.5e-05	0.559872	0.41323	0.742127	626279	14375	3813	49
Age	Direct	Positive	RCOR2	1.23e-86	0.556435	0.521896	0.592742	551901	13370	78191	1054
Age	Direct	Positive	BCL3	8.89e-75	0.555683	0.518343	0.595101	563702	13538	66390	886
Age	Direct	Positive	ZFP42	7.39e-05	0.553912	0.392932	0.759364	627023	14385	3069	39
Age	Direct	Positive	DPF1	4.26e-10	0.553649	0.447054	0.678261	622636	14329	7456	95
Age	Direct	Positive	CUX1	1.28e-55	0.553032	0.509306	0.599595	582467	13800	47625	624
Age	Direct	Positive	UBN1	1.31e-34	0.55254	0.496674	0.613151	601436	14054	28656	370
Age	Direct	Positive	ZNF740	5.27e-08	0.552182	0.431164	0.697008	624419	14352	5673	72
Age	Direct	Positive	NCOR2	7.24e-21	0.550367	0.477547	0.631321	613620	14214	16472	210
Age	Direct	Positive	TCF25	2.06e-16	0.548958	0.466336	0.642223	617475	14264	12617	160
Age	Direct	Positive	CBFA2T3	6e-29	0.548083	0.486496	0.615484	606893	14128	23199	296
Age	Direct	Positive	RAD51	4.15e-41	0.54723	0.495766	0.602743	596518	13993	33574	431
Age	Direct	Positive	GATA4	5.45e-119	0.54609	0.516355	0.577158	525366	13008	104726	1416
Age	Direct	Positive	EBF3_P177L	9.3e-31	0.544948	0.484942	0.610477	605758	14115	24334	309
Age	Direct	Positive	PBX3	8.44e-75	0.544793	0.506801	0.584968	567469	13606	62623	818
Age	Direct	Positive	E2F7	1.65e-20	0.544038	0.469862	0.626824	614453	14227	15639	197
Age	Direct	Positive	ESRRA	3.78e-100	0.543941	0.511285	0.578226	544582	13289	85510	1135
Age	Direct	Positive	HMGB2	5.38e-18	0.543609	0.46411	0.633013	616565	14254	13527	170
Age	Direct	Positive	SFPQ	1.23e-27	0.541683	0.477974	0.611649	608736	14155	21356	269
Age	Direct	Positive	ZHX1	7.22e-78	0.541189	0.503784	0.5807	565919	13590	64173	834
Age	Direct	Positive	OVOL3	3.5e-13	0.54117	0.447463	0.648922	620553	14305	9539	119
Age	Direct	Positive	PBX1	2.05e-48	0.540484	0.49264	0.591763	591522	13933	38570	491
Age	Direct	Positive	DNMT1	0.0161591	0.53838	0.29333	0.907366	628957	14410	1135	14
Age	Direct	Positive	CREB3L1	1.54e-64	0.537145	0.495678	0.581211	578679	13767	51413	657
Age	Direct	Positive	MYF5	8.62e-29	0.536447	0.473592	0.605494	608377	14153	21715	271
Age	Direct	Positive	ILF3	4.4e-107	0.535513	0.503585	0.569009	542136	13271	87956	1153
Age	Direct	Positive	MLX	6.35e-70	0.535276	0.495386	0.57761	574599	13715	55493	709
Age	Direct	Positive	CIITA	0.00484797	0.535049	0.316089	0.848958	628624	14406	1468	18
Age	Direct	Positive	HHEX	0.000540351	0.535002	0.35163	0.780909	627891	14397	2201	27
Age	Direct	Positive	SETX	1.53e-09	0.53415	0.421384	0.668142	623743	14346	6349	78
Age	Direct	Positive	ELL2	1.95e-96	0.534006	0.500197	0.569568	552228	13414	77864	1010
Age	Direct	Positive	RBM25	1.79e-32	0.533772	0.474572	0.598476	605663	14120	24429	304
Age	Direct	Positive	GFI1B	6.24e-85	0.53312	0.49697	0.571286	562529	13556	67563	868
Age	Direct	Positive	NKX3-1	2.26e-72	0.53252	0.493201	0.574274	573358	13702	56734	722
Age	Direct	Positive	GATA1	1.07e-116	0.526491	0.495592	0.558951	538104	13233	91988	1191
Age	Direct	Positive	CEBPG	2.62e-119	0.525591	0.494972	0.55769	536316	13210	93776	1214
Age	Direct	Positive	TAF2	0.000633647	0.525485	0.339157	0.77825	628017	14399	2075	25
Age	Direct	Positive	SOX11	0.00122293	0.521289	0.325773	0.791982	628251	14402	1841	22
Age	Direct	Positive	MEF2D	1.2e-08	0.520245	0.39985	0.665839	624740	14360	5352	64
Age	Direct	Positive	NR4A1	1.64e-48	0.519758	0.470629	0.572765	595241	13998	34851	426
Age	Direct	Positive	NR1H2	3.85e-51	0.519154	0.471289	0.570753	593372	13975	36720	449
Age	Direct	Positive	PML	7.43e-89	0.517008	0.4809	0.555212	564759	13610	65333	814
Age	Direct	Positive	U2AF2	2.15e-13	0.516439	0.420296	0.628206	621521	14322	8571	102
Age	Direct	Positive	HOXB13	1.56e-103	0.514704	0.481233	0.549951	554103	13473	75989	951
Age	Direct	Positive	SREBF1	5.12e-41	0.513588	0.459641	0.572282	601724	14083	28368	341
Age	Direct	Positive	NR5A2	0.000329713	0.510909	0.329761	0.756623	627958	14399	2134	25
Age	Direct	Positive	ATF7	4.67e-167	0.508337	0.482136	0.535701	505917	12824	124175	1600
Age	Direct	Positive	NCOA1	1.11e-65	0.508254	0.46554	0.553908	584661	13876	45431	548
Age	Direct	Positive	RBM22	2.09e-201	0.507268	0.483573	0.531967	477175	12407	152917	2017
Age	Direct	Positive	ARID1B	1.51e-83	0.506794	0.469016	0.546923	571926	13717	58166	707
Age	Direct	Positive	IKZF2	1.43e-79	0.505834	0.467043	0.547095	575138	13759	54954	665
Age	Direct	Positive	SKIL	2.62e-102	0.504924	0.470839	0.540932	558641	13549	71451	875
Age	Direct	Positive	SMAD1	1.03e-88	0.503754	0.466998	0.542734	569009	13684	61083	740
Age	Direct	Positive	DAXX	6.57e-39	0.50097	0.444675	0.562556	604799	14128	25293	296
Age	Direct	Positive	NBN	1.08e-149	0.500953	0.472874	0.530342	524383	13101	105709	1323
Age	Direct	Positive	TRIM22	1.75e-128	0.5006	0.470162	0.532588	540814	13323	89278	1101
Age	Direct	Positive	PROX1	2.84e-22	0.497406	0.422143	0.582389	616368	14266	13724	158
Age	Direct	Positive	BACH2	5.81e-23	0.496379	0.422157	0.580061	615996	14262	14096	162
Age	Direct	Positive	FOS	1.04e-157	0.495742	0.468244	0.524541	521179	13070	108913	1354
Age	Direct	Positive	BRD9	5.9e-36	0.495551	0.436573	0.560441	607416	14162	22676	262
Age	Direct	Positive	ZNF316	4.47e-47	0.493361	0.441835	0.549394	600278	14079	29814	345
Age	Direct	Positive	ARHGAP35	0.000178463	0.492756	0.314915	0.735502	627968	14400	2124	24
Age	Direct	Positive	FANCL	4.21e-15	0.489621	0.396784	0.597876	621410	14326	8682	98
Age	Direct	Positive	SOX9	1.37e-47	0.488979	0.437484	0.544996	600534	14085	29558	339
Age	Direct	Positive	WDHD1	4.19e-14	0.486732	0.390177	0.600165	622156	14335	7936	89
Age	Direct	Positive	ZNF384	1.01e-79	0.484921	0.445175	0.527378	580232	13847	49860	577
Age	Direct	Positive	IRF9	1.14e-08	0.483043	0.357804	0.638318	625587	14374	4505	50
Age	Direct	Positive	ELK1	2.49e-51	0.481759	0.431789	0.536051	599163	14074	30929	350
Age	Direct	Positive	PBX2	6.03e-130	0.48119	0.450184	0.513847	547986	13454	82106	970
Age	Direct	Positive	TGIF2	1.64e-38	0.479741	0.421768	0.543553	607397	14170	22695	254
Age	Direct	Positive	NFYA	2.83e-81	0.479617	0.440022	0.521937	580478	13856	49614	568
Age	Direct	Positive	NOTCH1	1.31e-146	0.478514	0.449319	0.509168	537845	13330	92247	1094
Age	Direct	Positive	FOSL1	3.43e-94	0.476623	0.439816	0.515795	572911	13769	57181	655
Age	Direct	Positive	MED	2.22e-116	0.473767	0.440697	0.508767	559546	13611	70546	813
Age	Direct	Positive	MLLT1_FKB	6.86e-103	0.471621	0.436273	0.509162	568765	13726	61327	698
Age	Direct	Positive	MYOG	1.43e-19	0.471238	0.388731	0.566281	619435	14308	10657	116
Age	Direct	Positive	MAML3	3.3e-05	0.470217	0.303522	0.696211	627774	14399	2318	25
Age	Direct	Positive	YAP1	1.98e-64	0.469828	0.424748	0.518445	592894	14011	37198	413
Age	Direct	Positive	TCF4	8.6e-76	0.467774	0.426225	0.51237	586382	13938	43710	486
Age	Direct	Positive	SMARCC2	1.64e-35	0.46706	0.405852	0.534981	610410	14210	19682	214
Age	Direct	Positive	IRF3	9.81e-25	0.466736	0.39318	0.550209	616675	14279	13417	145
Age	Direct	Positive	SOX6	4.21e-89	0.465787	0.42747	0.506733	578781	13852	51311	572
Age	Direct	Positive	FOXM1	2.91e-104	0.463012	0.427576	0.500705	570366	13757	59726	667
Age	Direct	Positive	ARNTL	4.95e-32	0.462514	0.397746	0.534943	612784	14238	17308	186
Age	Direct	Positive	NFE2L1	0.00158168	0.461738	0.251671	0.777734	628769	14410	1323	14
Age	Direct	Positive	EBF1	3.99e-140	0.46124	0.430792	0.493383	549165	13506	80927	918
Age	Direct	Positive	BCLAF1	2.64e-158	0.459877	0.431288	0.489956	538450	13377	91642	1047
Age	Direct	Positive	FOXF1	4.53e-17	0.458381	0.368876	0.563238	621390	14332	8702	92
Age	Direct	Positive	EHF	7.06e-106	0.457534	0.422184	0.495163	570836	13770	59256	654
Age	Direct	Positive	L3MBTL4	6.27e-26	0.457032	0.384538	0.539367	616583	14281	13509	143
Age	Direct	Positive	ILK	0.0481947	0.456397	0.166791	0.999756	629518	14418	574	6
Age	Direct	Positive	HDGF	1.25e-232	0.452314	0.428803	0.476816	495891	12851	134201	1573
Age	Direct	Positive	DUX4	4.44e-29	0.452021	0.38342	0.529474	615117	14267	14975	157
Age	Direct	Positive	ZNF260	3.52e-06	0.450352	0.296079	0.657059	627479	14397	2613	27
Age	Direct	Positive	FOXK1	3.56e-11	0.448281	0.336151	0.586191	624854	14370	5238	54
Age	Direct	Positive	LEF1	4.68e-36	0.445975	0.384134	0.515033	611781	14234	18311	190
Age	Direct	Positive	ZMYND11	1.17e-38	0.442137	0.382194	0.508953	610767	14225	19325	199
Age	Direct	Positive	TBL1XR1	8.65e-109	0.44035	0.404911	0.478146	573649	13825	56443	599
Age	Direct	Positive	STAT5A	2.3e-38	0.439506	0.379209	0.506795	611135	14230	18957	194
Age	Direct	Positive	ZNF22	1.04e-06	0.43731	0.289916	0.633748	627302	14396	2790	28
Age	Direct	Positive	MEF2B	3.73e-126	0.436704	0.403766	0.471697	565260	13736	64832	688
Age	Direct	Positive	RUNX3	7.93e-123	0.436252	0.402848	0.471775	567158	13758	62934	666
Age	Direct	Positive	NOTCH1_NICD	0.00100985	0.435992	0.231461	0.74844	628791	14411	1301	13
Age	Direct	Positive	TLE3	2.81e-22	0.432619	0.352901	0.52517	619689	14320	10403	104
Age	Direct	Positive	MYBL2	7.22e-25	0.429949	0.35439	0.51702	618530	14309	11562	115
Age	Direct	Positive	JMJD1C	1.18e-196	0.42722	0.400857	0.454943	530835	13357	99257	1067
Age	Direct	Positive	MAFK	8.38e-116	0.427037	0.392302	0.464085	573246	13838	56846	586
Age	Direct	Positive	NFRKB	1.16e-91	0.425702	0.386493	0.467892	585780	13974	44312	450
Age	Direct	Positive	ETV6	8.06e-68	0.424421	0.378708	0.474228	597827	14101	32265	323
Age	Direct	Positive	RELB	3.37e-207	0.424031	0.398311	0.451018	526647	13315	103445	1109
Age	Direct	Positive	DDX20	1.73e-42	0.423557	0.365585	0.488248	610344	14229	19748	195
Age	Direct	Positive	SNAPC4	0.00309827	0.423302	0.202308	0.781868	629061	14414	1031	10
Age	Direct	Positive	HNF1A	2.63e-35	0.422326	0.358623	0.494182	613890	14265	16202	159
Age	Direct	Positive	MEF2C	1.54e-139	0.421433	0.389731	0.455115	562704	13731	67388	693
Age	Direct	Positive	MLL4	1.74e-119	0.418395	0.383977	0.455143	573491	13852	56601	572
Age	Direct	Positive	SPDEF	9.86e-37	0.415817	0.353145	0.486563	613643	14265	16449	159
Age	Direct	Positive	MAF	5.91e-216	0.414526	0.389178	0.441142	526562	13337	103530	1087
Age	Direct	Positive	MEIS2	2.54e-89	0.414421	0.374374	0.45769	588933	14018	41159	406
Age	Direct	Positive	MLL	2.15e-22	0.411671	0.330916	0.506379	620522	14333	9570	91
Age	Direct	Positive	CDK7	1.66e-167	0.408177	0.379067	0.439035	553053	13648	77039	776
Age	Direct	Positive	HNF1B	2.12e-42	0.406156	0.347476	0.471987	611702	14250	18390	174
Age	Direct	Positive	CDX2	4.24e-81	0.40329	0.360885	0.449361	594505	14084	35587	340
Age	Direct	Positive	TSC22D4	7.27e-15	0.402883	0.302963	0.525467	624162	14369	5930	55
Age	Direct	Positive	SUPT5H	1.95e-284	0.40239	0.380322	0.425505	498421	13038	131671	1386
Age	Direct	Positive	DEK	1.86e-111	0.402376	0.366308	0.441111	580830	13948	49262	476
Age	Direct	Positive	ZBTB16	3.56e-24	0.4022	0.324133	0.493597	620087	14331	10005	93
Age	Direct	Positive	SIX5	1.88e-97	0.401094	0.36243	0.442823	587457	14016	42635	408
Age	Direct	Positive	CCAR2	1.89e-47	0.40077	0.345103	0.462941	609887	14235	20205	189
Age	Direct	Positive	NR2C2	2.46e-90	0.400294	0.360095	0.443851	590804	14050	39288	374
Age	Direct	Positive	DIDO1	1.71e-64	0.395946	0.348148	0.448552	602802	14170	27290	254
Age	Direct	Positive	E4F1	9.46e-175	0.395638	0.366917	0.42611	553755	13678	76337	746
Age	Direct	Positive	NR2C1	3.06e-69	0.39502	0.348859	0.445691	600857	14152	29235	272
Age	Direct	Positive	E2F8	2.15e-127	0.394356	0.360469	0.430636	575413	13903	54679	521
Age	Direct	Positive	ZNF704	0.000484958	0.391153	0.194717	0.702575	628865	14413	1227	11
Age	Direct	Positive	LYL1	1.73e-22	0.390923	0.309482	0.487415	621229	14344	8863	80
Age	Direct	Positive	TAL1_SCL	0.000130935	0.388143	0.206119	0.666057	628631	14411	1461	13
Age	Direct	Positive	DACH1	8.67e-19	0.386115	0.296892	0.493975	622902	14360	7190	64
Age	Direct	Positive	ARID3A	1.52e-156	0.383828	0.353155	0.416502	565281	13816	64811	608
Age	Direct	Positive	SPIB	1.11e-48	0.38049	0.324929	0.442942	610942	14254	19150	170
Age	Direct	Positive	PHF20	9.16e-63	0.377247	0.328292	0.431535	605463	14206	24629	218
Age	Direct	Positive	HNRNPUL1	1.98e-24	0.377023	0.298492	0.470057	620907	14344	9185	80
Age	Direct	Positive	KMT2D	1.12e-56	0.376562	0.325048	0.434003	607966	14229	22126	195
Age	Direct	Positive	SIN3B	1.36e-127	0.374456	0.340224	0.411279	579564	13968	50528	456
Age	Direct	Positive	STAT5B	9.99e-132	0.371271	0.337535	0.407533	578530	13962	51562	462
Age	Direct	Positive	SMAD5	5.18e-158	0.370608	0.339885	0.403436	568064	13863	62028	561
Age	Direct	Positive	ATF4	1.61e-59	0.369699	0.31924	0.42593	607457	14228	22635	196
Age	Direct	Positive	FOXK2	5.5e-135	0.368379	0.334987	0.40425	577839	13959	52253	465
Age	Direct	Positive	MEIS1	4.01e-30	0.367655	0.29666	0.450673	619047	14330	11045	94
Age	Direct	Positive	DEAF1	1.26e-18	0.367352	0.277045	0.477921	623477	14368	6615	56
Age	Direct	Positive	MRTFA	1.34e-53	0.366536	0.313337	0.426278	610007	14252	20085	172
Age	Direct	Positive	SND1	2.51e-22	0.366523	0.28418	0.465492	622053	14356	8039	68
Age	Direct	Positive	ZBED1	4.16e-68	0.366465	0.319219	0.418808	604428	14203	25664	221
Age	Direct	Positive	ZNF407	1.36e-24	0.366069	0.287503	0.45969	621222	14349	8870	75
Age	Direct	Positive	ZNF440	1.06e-06	0.361674	0.210214	0.580735	628043	14407	2049	17
Age	Direct	Positive	IRF2	1.19e-102	0.358043	0.319477	0.400035	592205	14101	37887	323
Age	Direct	Positive	GTF2A2	9.06e-11	0.357786	0.239165	0.514972	626564	14395	3528	29
Age	Direct	Positive	MAFG	6.29e-51	0.356091	0.301261	0.418122	611794	14272	18298	152
Age	Direct	Positive	SNRNP70	2.85e-07	0.353859	0.209265	0.560788	627875	14406	2217	18
Age	Direct	Positive	ETV4	5.87e-110	0.35078	0.313466	0.391414	590551	14093	39541	331
Age	Direct	Positive	ZNF496	5.45e-05	0.349215	0.173907	0.62704	628718	14413	1374	11
Age	Direct	Positive	TBX3	1.36e-44	0.346578	0.287832	0.413915	614712	14300	15380	124
Age	Direct	Positive	BATF	2.34e-105	0.345488	0.307248	0.387207	593013	14119	37079	305
Age	Direct	Positive	LDB1	2.45e-26	0.34454	0.268205	0.436058	621298	14354	8794	70
Age	Direct	Positive	MAFF	3.12e-145	0.344031	0.311558	0.379028	578884	13998	51208	426
Age	Direct	Positive	DNMT3B	9.62e-233	0.343178	0.317706	0.370177	547284	13712	82808	712
Age	Direct	Positive	HMBOX1	3.61e-67	0.33936	0.291396	0.393023	607226	14242	22866	182
Age	Direct	Positive	INTS13	5.64e-213	0.337282	0.310569	0.365762	556266	13806	73826	618
Age	Direct	Positive	EP400	4.85e-145	0.336555	0.303976	0.371746	580398	14020	49694	404
Age	Direct	Positive	ZC3H11A	2.44e-12	0.335945	0.224588	0.483494	626336	14395	3756	29
Age	Direct	Positive	TBX21	2.44e-264	0.331479	0.307581	0.356838	539988	13668	90104	756
Age	Direct	Positive	HDAC3	4.29e-15	0.330534	0.229873	0.4606	625489	14389	4603	35
Age	Direct	Positive	TERF1	6.3e-51	0.328263	0.273041	0.39145	613619	14298	16473	126
Age	Direct	Positive	GMEB2	4.76e-85	0.327317	0.284588	0.374734	602251	14209	27841	215
Age	Direct	Positive	ZNF507	2.47e-11	0.326193	0.210708	0.482581	626756	14399	3336	25
Age	Direct	Positive	THRAP3	0.000195187	0.322889	0.139022	0.63872	629011	14416	1081	8
Age	Direct	Positive	KDM5A	1.82e-120	0.322765	0.286859	0.361997	591063	14123	39029	301
Age	Direct	Positive	TERF2	3.04e-30	0.32271	0.251175	0.408407	620712	14354	9380	70
Age	Direct	Positive	JUNB	3.54e-223	0.321537	0.295317	0.349507	557226	13842	72866	582
Age	Direct	Positive	RUVBL1	9.18e-38	0.320061	0.255979	0.39541	618368	14337	11724	87
Age	Direct	Positive	NFKB1	1.91e-198	0.313312	0.285444	0.343256	567475	13942	62617	482
Age	Direct	Positive	MEF2A	1.38e-71	0.311858	0.265152	0.364495	608082	14263	22010	161
Age	Direct	Positive	INTS11	4.01e-213	0.310288	0.283361	0.339128	563524	13914	66568	510
Age	Direct	Positive	LMO1	3.31e-181	0.308565	0.279325	0.340093	574025	14002	56067	422
Age	Direct	Positive	ASH1L	5.48e-37	0.305136	0.240457	0.381966	619201	14347	10891	77
Age	Direct	Positive	ZNF716	0.0221403	0.303892	0.0624293	0.894321	629661	14421	431	3
Age	Direct	Positive	ZNF75A	7.07e-38	0.301557	0.237674	0.3775	619074	14347	11018	77
Age	Direct	Positive	ZNF318	1.98e-24	0.299936	0.220819	0.398345	623155	14376	6937	48
Age	Direct	Positive	ZMIZ1	4.84e-90	0.297148	0.2555	0.343726	603696	14239	26396	185
Age	Direct	Positive	LCORL	9.73e-17	0.295845	0.200681	0.420714	625538	14393	4554	31
Age	Direct	Positive	ELF4	4.17e-131	0.286591	0.252114	0.324537	592862	14169	37230	255
Age	Direct	Positive	ZNF85	0.00128433	0.286363	0.0927066	0.671435	629330	14419	762	5
Age	Direct	Positive	EVI1	2.07e-113	0.284203	0.247101	0.325357	598241	14209	31851	215
Age	Direct	Positive	TP73_DELTANP	2.96e-22	0.273547	0.191319	0.379327	624381	14388	5711	36
Age	Direct	Positive	NFKB2	2.46e-29	0.27297	0.201004	0.362472	622478	14376	7614	48
Age	Direct	Positive	ZC3H8	4.27e-43	0.270737	0.211166	0.341993	618786	14353	11306	71
Age	Direct	Positive	SOX10	8.94e-05	0.266299	0.097482	0.581914	629109	14418	983	6
Age	Direct	Positive	PAX8	1.27e-20	0.264196	0.179262	0.375677	624997	14393	5095	31
Age	Direct	Positive	SMARCA2	6.75e-32	0.263564	0.1947	0.348973	622047	14375	8045	49
Age	Direct	Positive	SMC3_ac	0.0394004	0.26308	0.0317187	0.95794	629760	14422	332	2
Age	Direct	Positive	HOXA9	1.17e-10	0.262257	0.146533	0.433589	627601	14409	2491	15
Age	Direct	Positive	ZNF205	9.43e-09	0.261855	0.135057	0.458616	628095	14412	1997	12
Age	Direct	Positive	PBX4	2.54e-202	0.260502	0.23293	0.290517	577538	14090	52554	334
Age	Direct	Positive	STAT2	9.62e-23	0.250129	0.169736	0.35565	624713	14393	5379	31
Age	Direct	Positive	ELF5	0.0296562	0.243282	0.0293459	0.885313	629733	14422	359	2
Age	Direct	Positive	POU2F1	8.7e-08	0.242995	0.110872	0.462506	628477	14415	1615	9
Age	Direct	Positive	ICE2	1.19e-08	0.240715	0.115196	0.443813	628281	14414	1811	10
Age	Direct	Positive	RBM34	0.00060556	0.240165	0.0652236	0.617609	629365	14420	727	4
Age	Direct	Positive	NSD2	4.38e-13	0.233192	0.130326	0.385452	627292	14409	2800	15
Age	Direct	Positive	DDX21	2.55e-67	0.232921	0.185816	0.288404	614454	14339	15638	85
Age	Direct	Positive	C11orf30	1.69e-165	0.231752	0.201607	0.265192	591303	14208	38789	216
Age	Direct	Positive	ELK4	5.04e-107	0.227444	0.190051	0.270081	605504	14292	24588	132
Age	Direct	Positive	TP73_TA	8.96e-23	0.226238	0.147598	0.332074	625103	14398	4989	26
Age	Direct	Positive	ZNF597	7.19e-19	0.218458	0.133271	0.338031	626113	14404	3979	20
Age	Direct	Positive	CD74	2.86e-87	0.209022	0.168309	0.256678	611318	14332	18774	92
Age	Direct	Positive	ZNF354B	3.27e-05	0.197908	0.0537716	0.508555	629210	14420	882	4
Age	Direct	Positive	ARID5B	3.23e-178	0.196174	0.167916	0.22791	593171	14250	36921	174
Age	Direct	Positive	ICE1	1.56e-07	0.196016	0.0717777	0.427845	628757	14418	1335	6
Age	Direct	Positive	IRF5	6.61e-20	0.191262	0.111256	0.306718	626228	14407	3864	17
Age	Direct	Positive	SNAPC1	6.48e-50	0.190398	0.138213	0.255961	620127	14380	9965	44
Age	Direct	Positive	ZZZ3	1.24e-22	0.189323	0.113841	0.296107	625732	14405	4360	19
Age	Direct	Positive	NAB2	1.82e-28	0.178171	0.111538	0.270106	624735	14402	5357	22
Age	Direct	Positive	ZNF532	7.11e-41	0.177615	0.121381	0.25108	622303	14392	7789	32
Age	Direct	Positive	BATF3	4.72e-29	0.170606	0.105471	0.261131	624752	14403	5340	21
Age	Direct	Positive	TASOR	8.27e-08	0.169438	0.0549132	0.396496	628805	14419	1287	5
Age	Direct	Positive	TAF9B	3.08e-82	0.169031	0.129166	0.217397	614649	14363	15443	61
Age	Direct	Positive	KDM1A_8A	3.05e-12	0.165414	0.071314	0.326574	627985	14416	2107	8
Age	Direct	Positive	ZNF45A	3.21e-46	0.163663	0.111802	0.231258	621645	14392	8447	32
Age	Direct	Positive	PALB2	2.96e-20	0.159998	0.0850583	0.274019	626559	14411	3533	13
Age	Direct	Positive	SRC	1.4e-26	0.151984	0.086768	0.24714	625521	14408	4571	16
Age	Direct	Positive	LHX2	1.9e-28	0.151007	0.0878733	0.242081	625206	14407	4886	17
Age	Direct	Positive	ZSCAN2	3.62e-16	0.147283	0.0672623	0.280072	627432	14415	2660	9
Age	Direct	Positive	SMAD1-5	5.77e-08	0.142998	0.0388919	0.367135	628872	14420	1220	4
Age	Direct	Positive	ELL	0.000183481	0.142415	0.0172331	0.516733	629479	14422	613	2
Age	Direct	Positive	NUTM1	7.48e-50	0.139175	0.091618	0.2027	621713	14397	8379	27
Age	Direct	Positive	CEBPZ	6.88e-44	0.132247	0.0827707	0.200443	622896	14402	7196	22
Age	Direct	Positive	GLYR1	5.32e-31	0.124024	0.0677071	0.208339	625194	14410	4898	14
Age	Direct	Positive	NCOA4	2.83e-06	0.105525	0.0127625	0.382453	629265	14422	827	2
Age	Direct	Positive	MBD4	4.72e-07	0.0964181	0.011645	0.349348	629187	14422	905	2
Age	Direct	Positive	THRA	0.000715241	0.0949062	0.00240114	0.531481	629632	14423	460	1
Age	Direct	Positive	ETS2	3.43e-07	0.0935203	0.0113036	0.338821	629159	14422	933	2
Age	Direct	Positive	BATF_GFP	0.000363296	0.0873079	0.00220963	0.488759	629592	14423	500	1
Age	Direct	Positive	NUP98-HOXA9	2.06e-15	0.0843678	0.022934	0.21638	628027	14420	2065	4
Age	Direct	Positive	YBX3	5.99e-11	0.0652676	0.0078813	0.236261	628756	14422	1336	2
Age	Direct	Positive	JDP2	1.65e-28	0.0601639	0.0195136	0.14056	626481	14419	3611	5
Age	Direct	Positive	RBP2	1.97e-47	0.0317234	0.00862661	0.0812595	624630	14420	5462	4
Age	Direct	Positive	RBP2_L	8.98e-12	0	0	0.140113	628942	14424	1150	0
Age	Direct	Positive	ZFP28	0.00162558	0	0	0.526141	629784	14424	308	0
Age	Direct	Positive	TP53_PS15	0.00255796	0	0	0.536703	629790	14424	302	0
Age	Direct	Negative	SMC3_ac	4.83e-11	3.64594	2.55137	5.0869	621009	23173	294	40
Age	Direct	Negative	NR1H3	1.33e-05	2.34398	1.6092	3.31619	620903	23178	400	35
Age	Direct	Negative	NFE2L1	3.41e-13	2.28708	1.85477	2.79432	620071	23108	1232	105
Age	Direct	Negative	NR5A2	2.3e-15	2.0776	1.75175	2.4484	619299	23058	2004	155
Age	Direct	Negative	MAML3	3.32e-16	2.06169	1.74992	2.41548	619127	23046	2176	167
Age	Direct	Negative	PHB2	3.91e-11	2.02304	1.65666	2.44963	619791	23099	1512	114
Age	Direct	Negative	HMGB2	3.58e-74	1.9941	1.86135	2.13432	608538	22281	12765	932
Age	Direct	Negative	PGR_B	5.04e-21	1.99393	1.74193	2.27359	618024	22970	3279	243
Age	Direct	Negative	ILK	0.000121372	1.98431	1.40138	2.73903	620763	23173	540	40
Age	Direct	Negative	MLL	3.75e-49	1.94424	1.79033	2.10833	612288	22567	9015	646
Age	Direct	Negative	BAP1	2.47e-07	1.93598	1.52018	2.435	620209	23134	1094	79
Age	Direct	Negative	MYOG	4e-44	1.83352	1.69223	1.98382	611212	22531	10091	682
Age	Direct	Negative	SMAD1-5-8	0.0139665	1.82762	1.09988	2.87565	621010	23193	293	20
Age	Direct	Negative	MAFG	1.93e-70	1.81971	1.71033	1.93489	604003	22063	17300	1150
Age	Direct	Negative	ZNF248	0.0283517	1.79236	1.00791	2.97187	621064	23197	239	16
Age	Direct	Negative	LHX2	1.17e-19	1.79206	1.58989	2.01383	616706	22907	4597	306
Age	Direct	Negative	PGR_A	2.29e-06	1.7694	1.40505	2.20292	620000	23127	1303	86
Age	Direct	Negative	MBD3	7.16e-45	1.76765	1.64015	1.90289	609302	22432	12001	781
Age	Direct	Negative	SMAD1-5	1.45e-05	1.7495	1.36561	2.21202	620154	23138	1149	75
Age	Direct	Negative	LDB1	3.74e-29	1.72559	1.57627	1.88589	612971	22681	8332	532
Age	Direct	Negative	SMAD2-3	0.00678916	1.72195	1.13972	2.50821	620852	23184	451	29
Age	Direct	Negative	ISL1	1.67e-33	1.71866	1.58121	1.86548	611427	22586	9876	627
Age	Direct	Negative	PTTG1	3.5e-06	1.7028	1.36679	2.09945	619823	23119	1480	94
Age	Direct	Negative	TLE3	2.18e-31	1.69105	1.55482	1.8365	611414	22595	9889	618
Age	Direct	Negative	SOX10	0.000419069	1.6691	1.25703	2.17801	620372	23155	931	58
Age	Direct	Negative	PHOX2B	5.71e-44	1.64357	1.5377	1.75521	604941	22225	16362	988
Age	Direct	Negative	PTRF	6.86e-06	1.64243	1.32646	2.01375	619687	23114	1616	99
Age	Direct	Negative	YBX1	0.000956413	1.6227	1.21244	2.1321	620395	23158	908	55
Age	Direct	Negative	ESR1_PCDH11X	0.000961407	1.61523	1.21673	2.10724	620341	23155	962	58
Age	Direct	Negative	STAG2	4.13e-96	1.6121	1.54433	1.68227	577792	20700	43511	2513
Age	Direct	Negative	FOXF1	3.84e-21	1.60238	1.45896	1.75675	613002	22720	8301	493
Age	Direct	Negative	TAL1_SCL	0.000108304	1.59919	1.26526	1.99746	619912	23130	1391	83
Age	Direct	Negative	PBX4	8.65e-102	1.59112	1.52781	1.65674	571255	20373	50048	2840
Age	Direct	Negative	SMARCA2	7.89e-19	1.58703	1.43863	1.74728	613659	22763	7644	450
Age	Direct	Negative	TP73_TA	2.29e-11	1.55944	1.37494	1.76274	616563	22938	4740	275
Age	Direct	Negative	ZNF92	7.67e-08	1.55749	1.33012	1.81394	618253	23036	3050	177
Age	Direct	Negative	ZNF436	0.00645654	1.54717	1.11885	2.09105	620524	23168	779	45
Age	Direct	Negative	HDAC3	3.33e-09	1.511	1.32294	1.71926	616912	22966	4391	247
Age	Direct	Negative	GATA3_Cter	1.35e-09	1.49826	1.31926	1.69561	616479	22944	4824	269
Age	Direct	Negative	ZKSCAN8	2.13e-05	1.49664	1.24668	1.78375	618920	23080	2383	133
Age	Direct	Negative	BRD4	3.08e-148	1.46702	1.42394	1.51153	212370	6069	408933	17144
Age	Direct	Negative	ZNF440	0.000293958	1.46403	1.19315	1.77999	619344	23106	1959	107
Age	Direct	Negative	TP73_DELTANP	7.62e-09	1.44346	1.2781	1.62513	615849	22920	5454	293
Age	Direct	Negative	ZNF512	1.88e-05	1.43251	1.21793	1.67526	618176	23046	3127	167
Age	Direct	Negative	MEIS1	1.22e-14	1.42711	1.3072	1.55554	610724	22653	10579	560
Age	Direct	Negative	TP53	1.93e-121	1.38445	1.34751	1.42226	423173	14084	198130	9129
Age	Direct	Negative	PRDM6	3.98e-22	1.37521	1.29157	1.46312	599474	22106	21829	1107
Age	Direct	Negative	ESR1_D538G	7.85e-11	1.37461	1.25157	1.50693	611707	22723	9596	490
Age	Direct	Negative	CREB3	2.97e-13	1.36855	1.26031	1.484	608792	22578	12511	635
Age	Direct	Negative	CBFA2T3	2.81e-21	1.36232	1.28007	1.44874	598932	22089	22371	1124
Age	Direct	Negative	ZNF766	0.00350387	1.36164	1.10558	1.66112	619276	23110	2027	103
Age	Direct	Negative	HNF1B	4.13e-17	1.35999	1.26827	1.4568	603628	22324	17675	889
Age	Direct	Negative	HOXB13	1.31e-50	1.33477	1.28639	1.38475	547885	19691	73418	3522
Age	Direct	Negative	GR	4.49e-12	1.33328	1.231	1.44213	607633	22537	13670	676
Age	Direct	Negative	PAX3-FOXO1	9.91e-07	1.31381	1.1793	1.46	613757	22844	7546	369
Age	Direct	Negative	ADNP	0.00229029	1.31345	1.09988	1.55756	618446	23073	2857	140
Age	Direct	Negative	ZNF823	0.0165542	1.31317	1.04311	1.63385	619569	23128	1734	85
Age	Direct	Negative	ONECUT1	4.84e-08	1.30318	1.18647	1.42867	611231	22725	10072	488
Age	Direct	Negative	RAD21	3.32e-84	1.30242	1.26828	1.33751	391158	13142	230145	10071
Age	Direct	Negative	PYGO2	0.00071035	1.302	1.11802	1.50854	617431	23025	3872	188
Age	Direct	Negative	ARNTL	1.65e-11	1.29272	1.20117	1.38966	604609	22413	16694	800
Age	Direct	Negative	PSIP1	0.0379892	1.2862	1.00412	1.62522	619762	23139	1541	74
Age	Direct	Negative	FOXA1	1.5e-74	1.2849	1.25096	1.31981	403565	13709	217738	9504
Age	Direct	Negative	BATF3	0.000228448	1.28477	1.12478	1.46174	616187	22968	5116	245
Age	Direct	Negative	HOXA9	0.013348	1.27696	1.04832	1.5421	618911	23099	2392	114
Age	Direct	Negative	NUTM1	8.45e-06	1.27524	1.1467	1.41469	613278	22832	8025	381
Age	Direct	Negative	ZIM3	0.00603496	1.26283	1.06791	1.484	617992	23057	3311	156
Age	Direct	Negative	RUNX2	8.09e-47	1.25028	1.21317	1.28841	485350	17192	135953	6021
Age	Direct	Negative	SMC1	3.45e-46	1.24942	1.21222	1.28759	486729	17253	134574	5960
Age	Direct	Negative	ZNF592	8.77e-15	1.21536	1.15769	1.27538	579162	21327	42141	1886
Age	Direct	Negative	EOMES	0.00221267	1.21384	1.07197	1.36982	615138	22934	6165	279
Age	Direct	Negative	ZNF316	1.28e-10	1.21271	1.14431	1.28431	592439	21918	28864	1295
Age	Direct	Negative	HDGF	1.45e-33	1.21107	1.17434	1.2488	491168	17574	130135	5639
Age	Direct	Negative	TRPS1	0.00191869	1.20997	1.07228	1.36101	614763	22918	6540	295
Age	Direct	Negative	SRF	7.36e-27	1.19612	1.15803	1.23531	507894	18320	113409	4893
Age	Direct	Negative	MEF2D	0.0127008	1.18892	1.03656	1.35801	616117	22983	5186	230
Age	Direct	Negative	HLF	0.00252164	1.18718	1.06205	1.32345	613484	22867	7819	346
Age	Direct	Negative	CTCF	3.06e-36	1.18509	1.15392	1.21714	283894	9638	337409	13575
Age	Direct	Negative	NFIC	6.21e-18	1.1812	1.13774	1.22604	542657	19820	78646	3393
Age	Direct	Negative	HMBOX1	1.52e-06	1.17962	1.10339	1.25995	599222	22246	22081	967
Age	Direct	Negative	ZSCAN5C	0.00107706	1.17287	1.06532	1.28862	610706	22750	10597	463
Age	Direct	Negative	PROX1	0.000299208	1.17131	1.07492	1.27437	608001	22633	13302	580
Age	Direct	Negative	ZBTB2	7.08e-13	1.16777	1.11978	1.21746	560571	20606	60732	2607
Age	Direct	Negative	IRF9	0.0417228	1.1664	1.00279	1.34988	616938	23023	4365	190
Age	Direct	Negative	DAXX	2.94e-06	1.16533	1.09325	1.24111	596775	22152	24528	1061
Age	Direct	Negative	ZNF317	0.0119351	1.15743	1.03105	1.29548	613866	22892	7437	321
Age	Direct	Negative	ZNF589	0.0488388	1.15358	0.998955	1.32598	616448	23004	4855	209
Age	Direct	Negative	TOP2A	0.00142011	1.15318	1.0566	1.25649	608287	22654	13016	559
Age	Direct	Negative	JUNB	3.79e-12	1.15173	1.10703	1.19793	550836	20232	70467	2981
Age	Direct	Negative	PRDM1	7.75e-09	1.14598	1.09449	1.19942	571015	21085	50288	2128
Age	Direct	Negative	ID3	2.65e-09	1.13188	1.08688	1.17845	553809	20399	67494	2814
Age	Direct	Negative	DUX4	0.00356043	1.13159	1.04086	1.22838	606783	22601	14520	612
Age	Direct	Negative	SMC3	6.03e-17	1.12752	1.09635	1.15951	433470	15594	187833	7619
Age	Direct	Negative	PHIP	1.85e-16	1.12615	1.09478	1.15835	437917	15774	183386	7439
Age	Direct	Negative	ZMYM3	0.000573424	1.1245	1.0518	1.20115	598276	22250	23027	963
Age	Direct	Negative	MAX	4.77e-17	1.11973	1.09052	1.14973	359330	12780	261973	10433
Age	Direct	Negative	ESR1	9.42e-14	1.10546	1.07663	1.13504	354846	12684	266457	10529
Age	Direct	Negative	SIX2	0.0195794	1.10404	1.01562	1.19834	606405	22600	14898	613
Age	Direct	Negative	AR	4.14e-12	1.09745	1.06894	1.12674	344192	12324	277111	10889
Age	Direct	Negative	GATA3	3.57e-09	1.09732	1.06407	1.13152	481010	17585	140293	5628
Age	Direct	Negative	SMARCA4	3.67e-11	1.09686	1.0672	1.12729	409224	14800	212079	8413
Age	Direct	Negative	SMAD3	7.25e-09	1.09468	1.06166	1.12859	478349	17491	142954	5722
Age	Direct	Negative	SPI1	6.7e-10	1.09441	1.06356	1.12611	443628	16139	177675	7074
Age	Direct	Negative	GATA2	1.3e-08	1.09198	1.05943	1.12542	473448	17310	147855	5903
Age	Direct	Negative	FOSL1	0.000857619	1.07954	1.03202	1.12875	565694	20986	55609	2227
Age	Direct	Negative	CHD4	0.0325409	1.07916	1.00575	1.15675	599816	22349	21487	864
Age	Direct	Negative	SMC1A	3.31e-07	1.07854	1.04768	1.11022	450688	16483	170615	6730
Age	Direct	Negative	ZBTB17	2.18e-06	1.07628	1.04399	1.10939	473976	17394	147327	5819
Age	Direct	Negative	NR2F2	7.46e-05	1.0747	1.03707	1.11347	525141	19396	96162	3817
Age	Direct	Negative	TRIM22	0.000180445	1.07351	1.0343	1.1139	534375	19762	86928	3451
Age	Direct	Negative	KDM1A	9.27e-07	1.07083	1.04189	1.10047	405672	14793	215631	8420
Age	Direct	Negative	MAFK	0.00672116	1.06466	1.0174	1.11362	566056	21028	55247	2185
Age	Direct	Negative	PGR	0.000879182	1.05567	1.02248	1.08975	491338	18146	129965	5067
Age	Direct	Negative	HAND2	0.0488517	1.05044	0.999778	1.10312	574933	21400	46370	1813
Age	Direct	Negative	CEBPB	0.0012037	1.05028	1.01948	1.08191	461046	17005	160257	6208
Age	Direct	Negative	DPF2	0.00369631	1.04657	1.01486	1.07914	475748	17583	145555	5630
Age	Direct	Negative	TEAD3	0.0138624	1.03772	1.00744	1.06878	456692	16894	164611	6319
Age	Direct	Negative	MED1	0.0100196	1.03684	1.00858	1.06584	410141	15134	211162	8079
Age	Direct	Negative	RELA	0.0292194	0.970907	0.945402	0.99707	353766	13385	267537	9828
Age	Direct	Negative	GATA1	0.0459371	0.962313	0.926412	0.99937	531375	19962	89928	3251
Age	Direct	Negative	NR3C1	0.00540091	0.959373	0.93158	0.987895	443610	16769	177693	6444
Age	Direct	Negative	REST	0.00533673	0.959117	0.931213	0.987753	445975	16857	175328	6356
Age	Direct	Negative	TEAD1	0.0127346	0.958444	0.92677	0.991067	499213	18805	122090	4408
Age	Direct	Negative	TEAD4	0.00884564	0.957866	0.927306	0.989334	487292	18373	134011	4840
Age	Direct	Negative	STAG1	0.000763715	0.95559	0.930539	0.981305	346710	13213	274593	10000
Age	Direct	Negative	MRTFB	0.00529289	0.95434	0.923324	0.986328	493561	18615	127742	4598
Age	Direct	Negative	FOS	0.00715631	0.952718	0.919405	0.987016	514856	19393	106447	3820
Age	Direct	Negative	CDK8	0.000743358	0.950509	0.922694	0.979086	448482	16990	172821	6223
Age	Direct	Negative	XRCC5	0.000882664	0.950344	0.921977	0.979441	457697	17327	163606	5886
Age	Direct	Negative	HNF4A	0.00249226	0.945521	0.911532	0.980618	521496	19656	99807	3557
Age	Direct	Negative	EZH2	3.86e-05	0.944847	0.919504	0.970838	379994	14508	241309	8705
Age	Direct	Negative	PIAS1	0.00786137	0.9422	0.901233	0.984675	557007	20936	64296	2277
Age	Direct	Negative	SMARCC1	4.01e-05	0.941526	0.914625	0.969116	432327	16445	188976	6768
Age	Direct	Negative	MLLT1	0.0001395	0.93991	0.910095	0.97053	482793	18283	138510	4930
Age	Direct	Negative	ESR1_Y537N	0.0295351	0.936541	0.881957	0.993775	587270	22018	34033	1195
Age	Direct	Negative	PDX1	0.00193729	0.933036	0.892422	0.975127	556583	20941	64720	2272
Age	Direct	Negative	RCOR1	5.21e-06	0.928872	0.899544	0.959043	479957	18227	141346	4986
Age	Direct	Negative	SCRT2	0.0015709	0.928593	0.886271	0.972565	562756	21168	58547	2045
Age	Direct	Negative	GATA3_Nter	0.0119598	0.92687	0.872647	0.983736	587221	22028	34082	1185
Age	Direct	Negative	NKX2-1	6.38e-05	0.917151	0.878497	0.957211	550767	20773	70536	2440
Age	Direct	Negative	PRDM9	0.0253604	0.917148	0.848996	0.989477	600553	22500	20750	713
Age	Direct	Negative	NCOA2	0.0204205	0.916163	0.849402	0.986932	599660	22470	21643	743
Age	Direct	Negative	GATAD2A	1.12e-07	0.91516	0.885295	0.945902	490747	18668	130556	4545
Age	Direct	Negative	PKNOX1	1.39e-07	0.905954	0.87271	0.940199	522701	19825	98602	3388
Age	Direct	Negative	KLF4	8e-09	0.903325	0.872155	0.935422	506473	19267	114830	3946
Age	Direct	Negative	ZBTB40	4.4e-09	0.89976	0.868054	0.932468	512240	19481	109063	3732
Age	Direct	Negative	NRIP1	0.000213504	0.895921	0.844007	0.950342	585402	22004	35901	1209
Age	Direct	Negative	EHF	2.95e-06	0.894962	0.8534	0.938188	563350	21256	57953	1957
Age	Direct	Negative	MEIS2	3.72e-05	0.890049	0.841003	0.941346	581085	21866	40218	1347
Age	Direct	Negative	TFAP2C	3.63e-17	0.887101	0.862502	0.91237	404679	15739	216624	7474
Age	Direct	Negative	RAD51	8.92e-05	0.885127	0.831425	0.941548	588393	22118	32910	1095
Age	Direct	Negative	OTX2	7.53e-12	0.878238	0.845557	0.911971	523731	19949	97572	3264
Age	Direct	Negative	CCAR2	0.00109098	0.877725	0.809604	0.950205	601559	22563	19744	650
Age	Direct	Negative	ESRRA	9.89e-11	0.877432	0.842561	0.913488	537453	20418	83850	2795
Age	Direct	Negative	TBX5	2.74e-05	0.876339	0.822487	0.932967	588985	22148	32318	1065
Age	Direct	Negative	JUND	2e-16	0.875619	0.847848	0.904162	475048	18284	146255	4929
Age	Direct	Negative	DACH1	0.0493675	0.875189	0.763631	0.998841	614279	22983	7024	230
Age	Direct	Negative	ZNF24	2.96e-13	0.872109	0.839964	0.905304	520886	19872	100417	3341
Age	Direct	Negative	NFIA	1.37e-14	0.869782	0.838815	0.90171	512125	19582	109178	3631
Age	Direct	Negative	RUNX1	1.75e-24	0.866134	0.842357	0.890618	393316	15454	227987	7759
Age	Direct	Negative	ZNF263	8.02e-19	0.865984	0.838362	0.894373	476416	18374	144887	4839
Age	Direct	Negative	ZNF335	9.5e-19	0.865216	0.837355	0.893827	479570	18486	141733	4727
Age	Direct	Negative	SAP130	2.82e-19	0.862671	0.834764	0.891354	481286	18556	140017	4657
Age	Direct	Negative	PRDM10	7.96e-18	0.862096	0.832845	0.892215	497450	19111	123853	4102
Age	Direct	Negative	EBF3_P177L	4.18e-05	0.860976	0.799414	0.92617	597432	22441	23871	772
Age	Direct	Negative	PBX2	3.48e-13	0.860214	0.825156	0.896476	540860	20580	80443	2633
Age	Direct	Negative	ZBTB48	1.61e-29	0.859061	0.836543	0.882152	331039	13240	290264	9973
Age	Direct	Negative	ASH2L	1.74e-25	0.858354	0.833722	0.883616	423585	16573	197718	6640
Age	Direct	Negative	STAT5A	0.00018277	0.856021	0.786841	0.929849	602748	22617	18555	596
Age	Direct	Negative	ASCL1	6.28e-05	0.854734	0.789342	0.924281	600456	22544	20847	669
Age	Direct	Negative	AHR	3.21e-27	0.853604	0.829055	0.878758	423463	16595	197840	6618
Age	Direct	Negative	RBPJ	2.45e-23	0.852077	0.825107	0.879785	471277	18260	150026	4953
Age	Direct	Negative	SUPT16H	2.08e-05	0.846238	0.781332	0.915296	600379	22548	20924	665
Age	Direct	Negative	ERG	4.29e-32	0.844619	0.820937	0.868977	406255	16041	215048	7172
Age	Direct	Negative	TCF12	1.62e-29	0.843619	0.818615	0.869277	439876	17221	181427	5992
Age	Direct	Negative	IRF1	1.15e-18	0.843399	0.811246	0.876614	525879	20132	95424	3081
Age	Direct	Negative	ARNT	3.05e-25	0.840617	0.812865	0.869143	485414	18791	135889	4422
Age	Direct	Negative	ZBTB42	2.72e-05	0.840016	0.771878	0.912776	602563	22622	18740	591
Age	Direct	Negative	ILF3	2.17e-18	0.838141	0.804706	0.872685	534960	20447	86343	2766
Age	Direct	Negative	ZFX	9.41e-40	0.837333	0.815521	0.859735	259764	10720	361539	12493
Age	Direct	Negative	HDAC8	1.88e-11	0.836389	0.792416	0.882299	574245	21724	47058	1489
Age	Direct	Negative	SP1	2.03e-30	0.836215	0.81049	0.862582	456842	17842	164461	5371
Age	Direct	Negative	SIN3A	4.29e-32	0.834153	0.808915	0.860051	449460	17600	171843	5613
Age	Direct	Negative	ARID4B	4e-27	0.83382	0.80609	0.862327	487353	18885	133950	4328
Age	Direct	Negative	HIF1A	6.97e-30	0.832644	0.806163	0.859893	470913	18337	150390	4876
Age	Direct	Negative	TAL1	3.35e-24	0.832	0.802224	0.862711	509613	19633	111690	3580
Age	Direct	Negative	FLI1	5.64e-34	0.830848	0.805898	0.856432	444903	17461	176400	5752
Age	Direct	Negative	SMAD1	7.31e-15	0.830746	0.791549	0.871437	561371	21322	59932	1891
Age	Direct	Negative	POU2F3	4.68e-05	0.830131	0.75582	0.909973	605860	22732	15443	481
Age	Direct	Negative	NBN	2.14e-23	0.829884	0.799216	0.861544	517581	19903	103722	3310
Age	Direct	Negative	MAZ	2.42e-42	0.828434	0.806043	0.851364	369084	14822	252219	8391
Age	Direct	Negative	IKZF2	2.49e-14	0.826068	0.785142	0.868787	567374	21523	53929	1690
Age	Direct	Negative	NCOA3	8.28e-12	0.818322	0.770805	0.86816	582500	22013	38803	1200
Age	Direct	Negative	GATA4	1.59e-26	0.818138	0.787628	0.849614	518404	19970	102899	3243
Age	Direct	Negative	PAX6	0.000843646	0.81559	0.719533	0.921166	612433	22942	8870	271
Age	Direct	Negative	CREB1	1.67e-39	0.814718	0.789655	0.84047	454088	17856	167215	5357
Age	Direct	Negative	ZGPAT	1.26e-34	0.811936	0.784641	0.840003	488055	19001	133248	4212
Age	Direct	Negative	ZNF579	7.97e-09	0.811835	0.753941	0.873206	595981	22439	25322	774
Age	Direct	Negative	FOSL2	3.25e-29	0.811135	0.781119	0.842105	515715	19907	105588	3306
Age	Direct	Negative	FOXP1	2.36e-35	0.810584	0.783448	0.838516	486969	18971	134334	4242
Age	Direct	Negative	BCL11A	6.76e-34	0.80943	0.781496	0.838194	496423	19286	124880	3927
Age	Direct	Negative	HNF4G	3.84e-11	0.805492	0.753253	0.860552	590143	22266	31160	947
Age	Direct	Negative	HES1	0.000347061	0.802925	0.707384	0.908075	612494	22948	8809	265
Age	Direct	Negative	KLF6	2.71e-39	0.801912	0.775182	0.829444	484306	18921	136997	4292
Age	Direct	Negative	PPARG	6.08e-31	0.801803	0.771385	0.833174	520627	20097	100676	3116
Age	Direct	Negative	ZEB2	3.38e-37	0.800974	0.773287	0.829487	495618	19294	125685	3919
Age	Direct	Negative	MTA3	8.85e-37	0.797224	0.768934	0.826383	503287	19557	118016	3656
Age	Direct	Negative	MAFF	4.17e-18	0.796919	0.755383	0.840187	571186	21696	50117	1517
Age	Direct	Negative	ZNF750	4.39e-14	0.795297	0.747371	0.845639	584500	22106	36803	1107
Age	Direct	Negative	ZBTB26	3.15e-50	0.79297	0.768548	0.818022	451421	17878	169882	5335
Age	Direct	Negative	YY1	2.79e-56	0.792378	0.76935	0.815981	420357	16836	200946	6377
Age	Direct	Negative	SOX2	4.19e-26	0.791775	0.756953	0.82786	548517	21006	72786	2207
Age	Direct	Negative	EZH2phosphoT487	1.05e-37	0.790715	0.761969	0.820403	509130	19769	112173	3444
Age	Direct	Negative	IKZF3	1.03e-18	0.788898	0.746661	0.832944	573539	21782	47764	1431
Age	Direct	Negative	CTBP1	9.22e-42	0.786739	0.759055	0.81529	499640	19481	121663	3732
Age	Direct	Negative	ATF1	1.68e-38	0.786735	0.757803	0.816597	511624	19863	109679	3350
Age	Direct	Negative	LCORL	0.00601293	0.786005	0.655206	0.93579	616849	23082	4454	131
Age	Direct	Negative	E2F1	2.12e-53	0.783988	0.759415	0.809228	457976	18141	163327	5072
Age	Direct	Negative	ZIC2	7.96e-35	0.782896	0.751881	0.814961	528484	20407	92819	2806
Age	Direct	Negative	ZNF48	2.48e-52	0.782661	0.757668	0.808328	465546	18396	155757	4817
Age	Direct	Negative	GRHL2	9.27e-42	0.780768	0.752365	0.81009	508088	19773	113215	3440
Age	Direct	Negative	KMT2A	3.23e-60	0.779432	0.755926	0.80352	438582	17523	182721	5690
Age	Direct	Negative	ATF7	2.14e-45	0.778278	0.750793	0.806555	499239	19502	122064	3711
Age	Direct	Negative	RELB	3.09e-39	0.777955	0.748255	0.808616	519810	20152	101493	3061
Age	Direct	Negative	ZNF770	6.13e-15	0.77771	0.727755	0.830336	588449	22247	32854	966
Age	Direct	Negative	NR2F1	1.42e-52	0.775917	0.750254	0.802253	477525	18817	143778	4396
Age	Direct	Negative	TERF1	2.78e-08	0.77539	0.705278	0.850754	605174	22743	16129	470
Age	Direct	Negative	FEZF1	5.28e-17	0.773982	0.72675	0.823603	584524	22135	36779	1078
Age	Direct	Negative	ZNF580	2.64e-51	0.773157	0.746914	0.800203	486830	19128	134473	4085
Age	Direct	Negative	PBX3	4.74e-27	0.772228	0.735212	0.810739	559681	21394	61622	1819
Age	Direct	Negative	HDAC1	5.35e-46	0.771626	0.743613	0.800514	506325	19752	114978	3461
Age	Direct	Negative	HMG20A	2.22e-34	0.771173	0.738407	0.805091	540877	20825	80426	2388
Age	Direct	Negative	PITX3	1.78e-34	0.769404	0.736446	0.80351	542059	20866	79244	2347
Age	Direct	Negative	CEBPG	2.88e-39	0.76918	0.738414	0.800999	529058	20468	92245	2745
Age	Direct	Negative	CHAMP1	0.000242625	0.768856	0.661659	0.888807	614705	23023	6598	190
Age	Direct	Negative	ZNF614	1.56e-49	0.767571	0.740241	0.795741	500733	19592	120570	3621
Age	Direct	Negative	SSRP1	9.55e-14	0.76487	0.710035	0.822967	594802	22448	26501	765
Age	Direct	Negative	ETV1	1.44e-28	0.764264	0.727148	0.802872	560807	21445	60496	1768
Age	Direct	Negative	MLL4	1.19e-26	0.763533	0.724936	0.803729	565749	21594	55554	1619
Age	Direct	Negative	CEBPA	2.1e-56	0.760954	0.734766	0.78793	489354	19261	131949	3952
Age	Direct	Negative	NFATC3	6.18e-39	0.76042	0.728492	0.793488	537810	20762	83493	2451
Age	Direct	Negative	EP300	7.28e-74	0.759986	0.737285	0.783359	431710	17404	189593	5809
Age	Direct	Negative	ZNF184	1.14e-16	0.759853	0.709517	0.812939	589848	22309	31455	904
Age	Direct	Negative	DEK	2.12e-24	0.7596	0.718513	0.802484	572963	21815	48340	1398
Age	Direct	Negative	HIF2A	0.00740914	0.759125	0.61144	0.932336	617993	23119	3310	94
Age	Direct	Negative	STAT3	3.95e-71	0.756432	0.732892	0.780582	450238	18031	171065	5182
Age	Direct	Negative	FOXA2	1.88e-86	0.75363	0.732268	0.775542	397362	16293	223941	6920
Age	Direct	Negative	NR3C1_mut	1.39e-09	0.752142	0.681821	0.827918	605813	22775	15490	438
Age	Direct	Negative	HIC1	1.65e-19	0.751679	0.704145	0.801718	586300	22216	35003	997
Age	Direct	Negative	RXRB	2.64e-54	0.747968	0.719958	0.776865	511844	20012	109459	3201
Age	Direct	Negative	NFIB	8.58e-18	0.744532	0.693355	0.798635	591652	22378	29651	835
Age	Direct	Negative	C11orf30	1.54e-22	0.74233	0.696912	0.7901	583367	22144	37936	1069
Age	Direct	Negative	RCOR2	3.21e-42	0.742275	0.709645	0.776094	544265	21006	77038	2207
Age	Direct	Negative	USF2	1.77e-38	0.741296	0.706913	0.77701	552731	21258	68572	1955
Age	Direct	Negative	CDX2	1.08e-21	0.737928	0.690836	0.787503	586354	22235	34949	978
Age	Direct	Negative	TARDBP	1.36e-69	0.736238	0.710625	0.762573	489059	19359	132244	3854
Age	Direct	Negative	ZNF680	0.000586706	0.735879	0.609328	0.88146	616874	23091	4429	122
Age	Direct	Negative	ZNF140	0.0279327	0.735026	0.546762	0.968343	619411	23161	1892	52
Age	Direct	Negative	VDR	6.45e-41	0.73483	0.700823	0.770149	551886	21249	69417	1964
Age	Direct	Negative	FOXA3	1.8e-62	0.732215	0.704792	0.760567	510110	20018	111193	3195
Age	Direct	Negative	GABPA	4.68e-74	0.730357	0.705115	0.756332	486499	19306	134804	3907
Age	Direct	Negative	SMAD4	4.21e-73	0.728927	0.703374	0.755228	490626	19439	130677	3774
Age	Direct	Negative	OSR2	3.23e-25	0.728309	0.683501	0.775446	583144	22157	38159	1056
Age	Direct	Negative	HDAC2	8.27e-88	0.727889	0.704649	0.751732	456861	18394	164442	4819
Age	Direct	Negative	ETV5	4.66e-71	0.727567	0.701502	0.754416	496892	19636	124411	3577
Age	Direct	Negative	ZNF444	3.04e-36	0.726413	0.689161	0.765218	564962	21645	56341	1568
Age	Direct	Negative	BCL6	3.01e-89	0.723998	0.700659	0.747969	460220	18520	161083	4693
Age	Direct	Negative	MIER2	5.1e-61	0.722553	0.693884	0.752184	522479	20422	98824	2791
Age	Direct	Negative	MYCN	8.89e-119	0.722549	0.70254	0.743052	372797	15667	248506	7546
Age	Direct	Negative	NFE2L2	3.85e-55	0.722458	0.692205	0.75377	533560	20748	87743	2465
Age	Direct	Negative	ZKSCAN5	0.000424416	0.722191	0.593968	0.87039	617086	23099	4217	114
Age	Direct	Negative	NR1H2	3.54e-25	0.722021	0.676276	0.77021	585126	22221	36177	992
Age	Direct	Negative	ZNF322	0.0388209	0.719981	0.512117	0.985485	619817	23173	1486	40
Age	Direct	Negative	ZNF554	1.14e-19	0.717194	0.664251	0.773393	594831	22495	26472	718
Age	Direct	Negative	MZF1	4.28e-21	0.716457	0.665359	0.770591	592838	22441	28465	772
Age	Direct	Negative	ZNF695	8.24e-08	0.714047	0.625084	0.812385	612344	22973	8959	240
Age	Direct	Negative	HMGXB4	4.05e-73	0.714015	0.687253	0.741659	507827	20019	113476	3194
Age	Direct	Negative	ZFP91	2.15e-10	0.712561	0.636538	0.795358	608904	22881	12399	332
Age	Direct	Negative	MITF	1.44e-38	0.712091	0.67444	0.75137	567644	21749	53659	1464
Age	Direct	Negative	NEUROD1	1.48e-87	0.712063	0.687572	0.737257	481991	19251	139312	3962
Age	Direct	Negative	BATF	4.09e-27	0.712057	0.666806	0.759736	584904	22228	36399	985
Age	Direct	Negative	ZNF134	0.00231856	0.711552	0.560608	0.89135	618373	23135	2930	78
Age	Direct	Negative	ZNF143	3.14e-93	0.710585	0.686836	0.735012	472457	18967	148846	4246
Age	Direct	Negative	NFIL3	1.53e-63	0.709243	0.679987	0.739487	529080	20659	92223	2554
Age	Direct	Negative	SP7	2.56e-75	0.709234	0.682507	0.736825	508590	20060	112713	3153
Age	Direct	Negative	KAT8	1.18e-77	0.70817	0.681793	0.73539	505473	19972	115830	3241
Age	Direct	Negative	SOX5	2.93e-71	0.707589	0.679926	0.736176	517266	20321	104037	2892
Age	Direct	Negative	NR2F6	4.2e-70	0.707002	0.679049	0.735907	519799	20397	101504	2816
Age	Direct	Negative	NFRKB	2.29e-33	0.706051	0.664668	0.749375	577715	22039	43588	1174
Age	Direct	Negative	NKX2-5	1.85e-09	0.705321	0.623682	0.794879	610731	22933	10572	280
Age	Direct	Negative	IKZF5	6.88e-83	0.704926	0.679185	0.731438	499463	19807	121840	3406
Age	Direct	Negative	BHLHE40	1.62e-87	0.704019	0.678938	0.729861	492145	19593	129158	3620
Age	Direct	Negative	ZNF274	0.0101869	0.703684	0.523517	0.926901	619327	23161	1976	52
Age	Direct	Negative	ZNF528	5.09e-37	0.702504	0.662935	0.743896	573720	21935	47583	1278
Age	Direct	Negative	SKIL	6.81e-53	0.701841	0.668965	0.736001	550888	21302	70415	1911
Age	Direct	Negative	ZNF121	1.2e-16	0.701419	0.640949	0.766202	601723	22695	19580	518
Age	Direct	Negative	ZNF816	0.0202509	0.700731	0.502897	0.951851	619700	23171	1603	42
Age	Direct	Negative	NCOA1	8.69e-36	0.699335	0.658709	0.741874	576520	22017	44783	1196
Age	Direct	Negative	AFF1	3.96e-30	0.697825	0.653259	0.744803	584613	22239	36690	974
Age	Direct	Negative	ZNF384	2.29e-39	0.697755	0.658942	0.738334	572178	21901	49125	1312
Age	Direct	Negative	NR4A1	1.28e-28	0.696805	0.650841	0.745338	586936	22303	34367	910
Age	Direct	Negative	THAP11	2.82e-87	0.69518	0.669431	0.721735	502215	19928	119088	3285
Age	Direct	Negative	STAT1_pS727	7.15e-91	0.69481	0.669572	0.720822	496614	19765	124689	3448
Age	Direct	Negative	TFAP4	5.25e-53	0.69434	0.660822	0.729194	554748	21428	66555	1785
Age	Direct	Negative	ZNF395	0.000297383	0.691826	0.555993	0.851355	617750	23121	3553	92
Age	Direct	Negative	UBN1	8.23e-25	0.691316	0.641083	0.7446	593018	22472	28285	741
Age	Direct	Negative	ZNF644	2.11e-46	0.689991	0.653621	0.72794	565748	21740	55555	1473
Age	Direct	Negative	ZBTB5	9.64e-05	0.688463	0.560893	0.836867	617268	23109	4035	104
Age	Direct	Negative	ZNF549	1.41e-07	0.688108	0.591083	0.796793	614133	23028	7170	185
Age	Direct	Negative	ZBTB7A	1.41e-98	0.687621	0.662941	0.713028	491858	19656	129445	3557
Age	Direct	Negative	ZNF667	0.0154839	0.686187	0.488171	0.939022	619744	23173	1559	40
Age	Direct	Negative	HOXC5	5.31e-57	0.685521	0.652477	0.719895	553766	21422	67537	1791
Age	Direct	Negative	ZNF35	1.01e-37	0.682792	0.641498	0.726098	579261	22117	42042	1096
Age	Direct	Negative	HOMEZ	5.44e-78	0.682487	0.6542	0.711733	527262	20694	94041	2519
Age	Direct	Negative	ESR1_Y537C	1.03e-44	0.679563	0.641459	0.719428	571867	21925	49436	1288
Age	Direct	Negative	SREBF2	1.01e-30	0.67878	0.632407	0.72784	588625	22370	32678	843
Age	Direct	Negative	LYL1	1.84e-09	0.678251	0.590622	0.775509	612582	22991	8721	222
Age	Direct	Negative	CREBBP_M768	3.54e-07	0.677938	0.575208	0.79407	615046	23054	6257	159
Age	Direct	Negative	ZNF157	0.00597464	0.677649	0.497747	0.902483	619409	23165	1894	48
Age	Direct	Negative	GLIS1	8.98e-94	0.677078	0.651022	0.703977	509666	20215	111637	2998
Age	Direct	Negative	MIXL1	1.79e-75	0.67552	0.646224	0.705899	535505	20946	85798	2267
Age	Direct	Negative	FOXM1	3.9e-54	0.674712	0.639777	0.711142	562441	21682	58862	1531
Age	Direct	Negative	FOXK2	7.69e-48	0.674604	0.637345	0.713554	569916	21882	51387	1331
Age	Direct	Negative	ZBTB20	2.36e-89	0.674236	0.647318	0.702043	518152	20466	103151	2747
Age	Direct	Negative	DRAP1	9.66e-86	0.673404	0.64587	0.701887	523537	20620	97766	2593
Age	Direct	Negative	ZNF563	0.0124486	0.672463	0.476183	0.923809	619752	23174	1551	39
Age	Direct	Negative	CHD7	1.09e-77	0.67229	0.643201	0.702462	534751	20935	86552	2278
Age	Direct	Negative	ZBTB44	1.94e-29	0.671812	0.623526	0.722998	591579	22455	29724	758
Age	Direct	Negative	USF1	3.95e-68	0.671077	0.639813	0.703576	547267	21281	74036	1932
Age	Direct	Negative	CRY1	4.05e-06	0.670664	0.555892	0.802531	616407	23090	4896	123
Age	Direct	Negative	ETS1	1.31e-116	0.670359	0.646732	0.694666	483794	19498	137509	3715
Age	Direct	Negative	TCF7	1.26e-19	0.669331	0.609224	0.733923	602499	22738	18804	475
Age	Direct	Negative	THRB	5.91e-46	0.66929	0.630724	0.709672	573901	21997	47402	1216
Age	Direct	Negative	ARID2	7.37e-110	0.668392	0.643881	0.693649	495454	19844	125849	3369
Age	Direct	Negative	BRD3	5.82e-66	0.667428	0.635343	0.700804	551730	21411	69573	1802
Age	Direct	Negative	ZNF410	0.00394341	0.667065	0.491656	0.885737	619339	23164	1964	49
Age	Direct	Negative	PAF1	1.75e-113	0.666955	0.642765	0.691871	491964	19750	129339	3463
Age	Direct	Negative	ZNF3	4.38e-70	0.666325	0.635146	0.698708	547506	21300	73797	1913
Age	Direct	Negative	AFF4	8.11e-94	0.665587	0.638779	0.693289	519081	20523	102222	2690
Age	Direct	Negative	ZFP36	3.07e-55	0.664562	0.629091	0.701571	565257	21778	56046	1435
Age	Direct	Negative	NIPBL	4.12e-119	0.664028	0.640293	0.688493	487237	19627	134066	3586
Age	Direct	Negative	PATZ1	1.66e-104	0.662967	0.637483	0.689279	507724	20215	113579	2998
Age	Direct	Negative	EBF1	5.14e-77	0.662426	0.632449	0.693519	541522	21149	79781	2064
Age	Direct	Negative	RBFOX2	5.46e-145	0.662325	0.640918	0.684387	451507	18584	169796	4629
Age	Direct	Negative	SOX11	0.00496339	0.66185	0.480859	0.889602	619485	23168	1818	45
Age	Direct	Negative	ZSCAN5A	6.24e-80	0.661375	0.631891	0.691962	538750	21077	82553	2136
Age	Direct	Negative	SPIB	8.79e-21	0.660473	0.600895	0.724553	602453	22743	18850	470
Age	Direct	Negative	SOX13	1.43e-109	0.658978	0.633855	0.684875	504775	20148	116528	3065
Age	Direct	Negative	ZNF2	9.01e-83	0.658079	0.62892	0.688309	537466	21052	83837	2161
Age	Direct	Negative	ESR2	6.11e-24	0.657596	0.601946	0.717115	599667	22675	21636	538
Age	Direct	Negative	GABPB1	1.01e-143	0.656344	0.634437	0.678809	462060	18931	159243	4282
Age	Direct	Negative	KDM5B	4.19e-142	0.656081	0.634067	0.678704	464663	19009	156640	4204
Age	Direct	Negative	ZNF605	8.89e-05	0.655628	0.518292	0.818786	618043	23133	3260	80
Age	Direct	Negative	TCF3	5.32e-127	0.653482	0.629939	0.677735	487999	19697	133304	3516
Age	Direct	Negative	RNF2	2.44e-138	0.653284	0.630776	0.676432	473388	19278	147915	3935
Age	Direct	Negative	IRF4	5.44e-106	0.65048	0.624375	0.677445	516121	20496	105182	2717
Age	Direct	Negative	SOX6	6.91e-55	0.650369	0.613627	0.688824	570686	21947	50617	1266
Age	Direct	Negative	TBX21	1.32e-91	0.649814	0.621627	0.679036	532707	20949	88596	2264
Age	Direct	Negative	CBX3	2.98e-72	0.64885	0.616878	0.68216	553698	21509	67605	1704
Age	Direct	Negative	ZSCAN21	2.95e-51	0.648766	0.610535	0.688837	574824	22056	46479	1157
Age	Direct	Negative	ZNF778	1.55e-11	0.648236	0.564337	0.741355	612225	22992	9078	221
Age	Direct	Negative	ATF3	2.21e-194	0.647462	0.628536	0.666882	396410	16977	224893	6236
Age	Direct	Negative	TET2	2.24e-64	0.64714	0.613053	0.682714	562418	21740	58885	1473
Age	Direct	Negative	SNAI2	8.84e-63	0.647011	0.61247	0.683073	564032	21782	57271	1431
Age	Direct	Negative	SPDEF	1.18e-19	0.646056	0.582709	0.714557	605090	22818	16213	395
Age	Direct	Negative	GATAD1	9.14e-118	0.645571	0.6206	0.671323	506610	20253	114693	2960
Age	Direct	Negative	MNT	1.49e-113	0.644568	0.619053	0.6709	512139	20409	109164	2804
Age	Direct	Negative	ZBTB33	2.21e-104	0.642115	0.615277	0.669891	523961	20739	97342	2474
Age	Direct	Negative	TRIM28	5.59e-143	0.640829	0.618036	0.664255	481622	19575	139681	3638
Age	Direct	Negative	TCF7L2	1.42e-113	0.640248	0.614479	0.666865	515428	20515	105875	2698
Age	Direct	Negative	SMARCB1	9.29e-119	0.639852	0.614655	0.665859	510194	20374	111109	2839
Age	Direct	Negative	E2F7	9.96e-20	0.638054	0.573707	0.707828	605839	22841	15464	372
Age	Direct	Negative	MXD4	1.89e-117	0.637786	0.612316	0.664097	513171	20463	108132	2750
Age	Direct	Negative	MIER3	4.05e-104	0.636414	0.609217	0.664581	528024	20867	93279	2346
Age	Direct	Negative	ELL2	7.22e-88	0.635982	0.606254	0.666843	544344	21298	76959	1915
Age	Direct	Negative	LEO1	3.12e-76	0.635913	0.603885	0.669286	555543	21588	65760	1625
Age	Direct	Negative	L3MBTL2	7.62e-123	0.634834	0.60982	0.660648	509805	20383	111498	2830
Age	Direct	Negative	ESR1_Y537S	4.35e-80	0.634743	0.603446	0.667323	552401	21510	68902	1703
Age	Direct	Negative	ZNF83	0.000706071	0.634091	0.470457	0.837108	619153	23162	2150	51
Age	Direct	Negative	ZFHX2	1.96e-118	0.63106	0.605346	0.657674	517133	20595	104170	2618
Age	Direct	Negative	ARID1A	2.53e-112	0.630178	0.603668	0.65757	523879	20778	97424	2435
Age	Direct	Negative	E4F1	3.74e-89	0.630081	0.600186	0.661136	546074	21359	75229	1854
Age	Direct	Negative	ZNF687	3.92e-77	0.628967	0.596689	0.662642	557607	21657	63696	1556
Age	Direct	Negative	ZEB1	8.62e-134	0.627898	0.6036	0.652971	504028	20254	117275	2959
Age	Direct	Negative	MYF5	2.47e-28	0.627407	0.572978	0.685766	599827	22703	21476	510
Age	Direct	Negative	MGA	4.31e-38	0.626759	0.580073	0.676353	591856	22511	29447	702
Age	Direct	Negative	ZNF558	3.45e-21	0.626346	0.562831	0.695208	605725	22845	15578	368
Age	Direct	Negative	CREBBP	3.21e-118	0.626251	0.600261	0.653173	520757	20709	100546	2504
Age	Direct	Negative	JMJD1C	1.42e-115	0.626037	0.599721	0.653301	523412	20780	97891	2433
Age	Direct	Negative	HNRNPL	2.27e-74	0.625302	0.59214	0.659906	561437	21762	59866	1451
Age	Direct	Negative	ZNF660	1.66e-100	0.622561	0.594039	0.652184	539509	21211	81794	2002
Age	Direct	Negative	BAF155	1.22e-145	0.621591	0.598068	0.645858	497338	20099	123965	3114
Age	Direct	Negative	CHD8	8.51e-161	0.621575	0.599241	0.644577	481816	19673	139487	3540
Age	Direct	Negative	ZHX2	4.82e-197	0.62105	0.601053	0.641612	441567	18529	179736	4684
Age	Direct	Negative	MEF2A	1.19e-29	0.62058	0.566681	0.678319	599641	22704	21662	509
Age	Direct	Negative	MYNN	2.59e-46	0.618162	0.575145	0.663579	586887	22401	34416	812
Age	Direct	Negative	ZFP64	5.27e-129	0.617152	0.591828	0.643325	516817	20638	104486	2575
Age	Direct	Negative	GLIS2	1.56e-119	0.616701	0.590308	0.644019	525771	20874	95532	2339
Age	Direct	Negative	MXD3	9e-161	0.615876	0.593306	0.639157	487406	19854	133897	3359
Age	Direct	Negative	ZNF133	4.04e-06	0.615837	0.488388	0.766898	617747	23131	3556	82
Age	Direct	Negative	ETV6	1.1e-43	0.615522	0.571018	0.662728	589462	22466	31841	747
Age	Direct	Negative	ZNF597	1.14e-06	0.614742	0.49297	0.757956	617394	23123	3909	90
Age	Direct	Negative	EED	4.18e-143	0.613694	0.589531	0.638627	506259	20372	115044	2841
Age	Direct	Negative	WT1_minusKTS	1.25e-50	0.612241	0.570694	0.656052	584734	22357	36569	856
Age	Direct	Negative	ZNF485	0.0203163	0.611726	0.381453	0.931836	620341	23191	962	22
Age	Direct	Negative	CHD1	1.21e-175	0.611618	0.589854	0.633991	476794	19583	144509	3630
Age	Direct	Negative	TERF2	2.69e-14	0.610667	0.53009	0.700292	612065	23001	9238	212
Age	Direct	Negative	ZNF28	3.05e-09	0.607376	0.504692	0.725108	615770	23087	5533	126
Age	Direct	Negative	MTA1	1.44e-66	0.607331	0.57093	0.64554	573686	22099	47617	1114
Age	Direct	Negative	SETX	2.27e-10	0.606649	0.510075	0.716449	615019	23070	6284	143
Age	Direct	Negative	NFE2	7.37e-103	0.606623	0.577534	0.63688	545406	21406	75897	1807
Age	Direct	Negative	NRF1	1.47e-152	0.606587	0.58291	0.631046	503196	20320	118107	2893
Age	Direct	Negative	SP140	5.37e-263	0.606584	0.589042	0.624583	380220	16765	241083	6448
Age	Direct	Negative	HINFP	6.95e-06	0.604587	0.47164	0.763936	618122	23141	3181	72
Age	Direct	Negative	ZNF84	0.011301	0.604454	0.385455	0.904571	620241	23189	1062	24
Age	Direct	Negative	TCF4	9.17e-62	0.604442	0.566393	0.644456	578110	22210	43193	1003
Age	Direct	Negative	SNAPC4	0.0153349	0.604322	0.381233	0.912136	620285	23190	1018	23
Age	Direct	Negative	EGLN2	1.15e-114	0.603847	0.576203	0.632556	537277	21210	84026	2003
Age	Direct	Negative	BRD1	7.19e-139	0.603723	0.578722	0.629633	517283	20700	104020	2513
Age	Direct	Negative	ZNF629	4.88e-126	0.603598	0.577263	0.630862	528090	20978	93213	2235
Age	Direct	Negative	ZNF30	1.05e-20	0.603558	0.536548	0.676853	607937	22909	13366	304
Age	Direct	Negative	BCOR	6.66e-229	0.603237	0.584111	0.622919	430945	18329	190358	4884
Age	Direct	Negative	ZNF692	3.41e-135	0.601384	0.575888	0.627747	521845	20826	99458	2387
Age	Direct	Negative	STAT1	1.66e-144	0.600621	0.575962	0.626095	514629	20643	106674	2570
Age	Direct	Negative	HSF1	3.38e-238	0.600593	0.581785	0.61993	424525	18158	196778	5055
Age	Direct	Negative	RARA	9.36e-167	0.599783	0.576903	0.623406	496128	20162	125175	3051
Age	Direct	Negative	BMI1	4.95e-36	0.598833	0.548085	0.653163	597755	22678	23548	535
Age	Direct	Negative	ARHGAP35	0.000199028	0.597931	0.437824	0.798329	619202	23166	2101	47
Age	Direct	Negative	ZNF223	1.71e-07	0.595528	0.47819	0.733357	617224	23122	4079	91
Age	Direct	Negative	RBM22	2.78e-200	0.595388	0.574491	0.616991	470100	19482	151203	3731
Age	Direct	Negative	ZNF652	2.18e-78	0.594694	0.560442	0.630574	568629	22001	52674	1212
Age	Direct	Negative	NCOR1	1.06e-98	0.59172	0.561106	0.623621	555024	21681	66279	1532
Age	Direct	Negative	DNMT3B	8.42e-120	0.59119	0.563473	0.619953	539688	21308	81615	1905
Age	Direct	Negative	TFE3	1.9e-136	0.590546	0.564664	0.617372	527381	21004	93922	2209
Age	Direct	Negative	GATA6	1.09e-113	0.58931	0.560733	0.619035	545092	21446	76211	1767
Age	Direct	Negative	KLF17	7.72e-127	0.588865	0.56187	0.616871	535556	21213	85747	2000
Age	Direct	Negative	ZNF736	4.73e-13	0.588181	0.500248	0.687398	613922	23050	7381	163
Age	Direct	Negative	RFX1	1.4e-65	0.588141	0.550132	0.628147	579360	22265	41943	948
Age	Direct	Negative	ZXDC	1.43e-27	0.587975	0.528613	0.652292	604602	22842	16701	371
Age	Direct	Negative	RUNX3	4.84e-95	0.587707	0.556302	0.620509	559127	21789	62176	1424
Age	Direct	Negative	ARID3A	3.76e-98	0.586617	0.555666	0.618912	557348	21749	63955	1464
Age	Direct	Negative	ELF1	7.15e-198	0.585423	0.563928	0.607534	482114	19857	139189	3356
Age	Direct	Negative	ATF2	1.1e-122	0.5845	0.556846	0.61324	540802	21355	80501	1858
Age	Direct	Negative	BCL3	6.84e-103	0.582607	0.552168	0.614351	555525	21715	65778	1498
Age	Direct	Negative	FOXO1	1.37e-162	0.582104	0.558098	0.606885	512781	20667	108522	2546
Age	Direct	Negative	ZHX1	1.3e-101	0.578967	0.548168	0.611151	557733	21776	63570	1437
Age	Direct	Negative	ZSCAN4	1.39e-46	0.578761	0.532739	0.627826	593579	22602	27724	611
Age	Direct	Negative	GFI1B	8.51e-108	0.576793	0.546783	0.60807	554383	21702	66920	1511
Age	Direct	Negative	ZNF467	1.26e-48	0.575235	0.529953	0.623496	592835	22589	28468	624
Age	Direct	Negative	ZNF506	0.000207014	0.575172	0.409421	0.786523	619444	23173	1859	40
Age	Direct	Negative	STAT2	2.04e-10	0.574045	0.47236	0.691451	616007	23099	5296	114
Age	Direct	Negative	CUX1	5.58e-79	0.573909	0.538509	0.611112	574100	22167	47203	1046
Age	Direct	Negative	GATAD2B	5.06e-136	0.573906	0.547167	0.601642	536609	21285	84694	1928
Age	Direct	Negative	ZNF320	9.98e-13	0.573704	0.482437	0.677513	614662	23070	6641	143
Age	Direct	Negative	XBP1	1.39e-133	0.57351	0.546496	0.601534	538424	21330	82879	1883
Age	Direct	Negative	HNRNPH1	2.57e-78	0.573107	0.537518	0.610536	574695	22182	46608	1031
Age	Direct	Negative	MLLT3	1.32e-29	0.572816	0.514096	0.636544	604720	22854	16583	359
Age	Direct	Negative	DPF1	4.61e-14	0.572783	0.48614	0.670673	613911	23054	7392	159
Age	Direct	Negative	TBX2	4.46e-49	0.571593	0.526265	0.619932	593112	22599	28191	614
Age	Direct	Negative	WT1	6.16e-90	0.571561	0.538316	0.606403	567813	22027	53490	1186
Age	Direct	Negative	GLYR1	1.11e-09	0.571358	0.465201	0.694856	616494	23110	4809	103
Age	Direct	Negative	ZKSCAN1	3.81e-112	0.571088	0.541393	0.602033	553702	21700	67601	1513
Age	Direct	Negative	RB1	1.2e-168	0.570631	0.546606	0.595452	515807	20787	105496	2426
Age	Direct	Negative	TRIP13	0.0091013	0.56789	0.345216	0.882345	620361	23193	942	20
Age	Direct	Negative	NFKBIZ	1.96e-150	0.567626	0.542004	0.594225	530028	21146	91275	2067
Age	Direct	Negative	PRDM14	3.99e-74	0.567284	0.530311	0.606237	578725	22283	42578	930
Age	Direct	Negative	TP63	2.8e-142	0.565398	0.538944	0.592914	536557	21310	84746	1903
Age	Direct	Negative	NFKB1	6.65e-108	0.562249	0.531527	0.594385	559560	21857	61743	1356
Age	Direct	Negative	HCFC1R1	1.16e-16	0.56083	0.480247	0.651282	612906	23036	8397	177
Age	Direct	Negative	ZNF10	1.54e-49	0.560513	0.51458	0.609593	594462	22640	26841	573
Age	Direct	Negative	CDK9	1.36e-222	0.560185	0.539069	0.581912	485402	20066	135901	3147
Age	Direct	Negative	ZNF341	9.2e-143	0.559441	0.532719	0.587197	539080	21388	82223	1825
Age	Direct	Negative	ZNF148	3.86e-54	0.559411	0.515483	0.606256	591976	22587	29327	626
Age	Direct	Negative	PTBP1	5.61e-124	0.558964	0.530235	0.58893	550884	21665	70419	1548
Age	Direct	Negative	SRSF3	9.67e-41	0.558707	0.507821	0.613484	599653	22754	21650	459
Age	Direct	Negative	MEF2C	3.92e-118	0.558397	0.528909	0.589189	554681	21754	66622	1459
Age	Direct	Negative	MYBL2	1.66e-22	0.55707	0.487873	0.633541	609866	22973	11437	240
Age	Direct	Negative	E2F8	1.1e-98	0.555228	0.522691	0.58934	567269	22047	54034	1166
Age	Direct	Negative	ZNF257	6.11e-33	0.553965	0.496801	0.61606	604407	22859	16896	354
Age	Direct	Negative	ZNF217	1.56e-132	0.552965	0.524945	0.582197	548119	21617	73184	1596
Age	Direct	Negative	ZNF283	1.69e-17	0.552501	0.472904	0.641906	612829	23037	8474	176
Age	Direct	Negative	DMAP1	6.83e-185	0.552218	0.528617	0.57662	516414	20872	104889	2341
Age	Direct	Negative	ZNF479	3.33e-28	0.551707	0.489581	0.619677	607138	22918	14165	295
Age	Direct	Negative	ZNF426	0.00650145	0.551192	0.33024	0.865943	620381	23194	922	19
Age	Direct	Negative	ZSCAN29	9.88e-41	0.551113	0.499599	0.606612	600495	22778	20808	435
Age	Direct	Negative	CHD2	1.98e-191	0.550649	0.527422	0.574676	513226	20801	108077	2412
Age	Direct	Negative	BRF2	0.0177318	0.548925	0.305587	0.911572	620572	23198	731	15
Age	Direct	Negative	ZSCAN5D	2.84e-102	0.545758	0.513322	0.579758	567907	22080	53396	1133
Age	Direct	Negative	ZNF671	5.13e-07	0.54545	0.414007	0.705918	618414	23154	2889	59
Age	Direct	Negative	BHLHE22	6.72e-15	0.545448	0.458125	0.64482	614419	23072	6884	141
Age	Direct	Negative	EGR2	2.66e-145	0.544851	0.517758	0.573029	543960	21544	77343	1669
Age	Direct	Negative	ZFP42	2.19e-07	0.543573	0.415561	0.699077	618257	23151	3046	62
Age	Direct	Negative	ZNF264	1.06e-06	0.542521	0.407491	0.708573	618595	23158	2708	55
Age	Direct	Negative	ZSCAN2	1.52e-06	0.541213	0.404157	0.710379	618687	23160	2616	53
Age	Direct	Negative	ZBTB18	1.9e-05	0.538837	0.387069	0.731171	619220	23171	2083	42
Age	Direct	Negative	ZNF398	1.37e-86	0.538654	0.502962	0.576238	578113	22315	43190	898
Age	Direct	Negative	TFAP2A	4.73e-65	0.537817	0.496438	0.581746	589476	22558	31827	655
Age	Direct	Negative	KLF1	1.12e-188	0.537381	0.513482	0.562134	522638	21075	98665	2138
Age	Direct	Negative	CLOCK	4.93e-92	0.537138	0.502463	0.573607	575624	22264	45679	949
Age	Direct	Negative	BCLAF1	4.92e-176	0.53593	0.51111	0.5617	530563	21264	90740	1949
Age	Direct	Negative	ZFP69B	1.63e-129	0.535519	0.506407	0.56599	556255	21845	65048	1368
Age	Direct	Negative	GTF2F1	2.41e-203	0.534898	0.511824	0.55876	515555	20918	105748	2295
Age	Direct	Negative	ZNF207	1.83e-118	0.53371	0.503113	0.565761	562669	21990	58634	1223
Age	Direct	Negative	TSHZ1	7e-25	0.53265	0.464587	0.608063	610043	22987	11260	226
Age	Direct	Negative	ELL	0.0293026	0.532398	0.273521	0.937078	620700	23201	603	12
Age	Direct	Negative	NR0B1	0.000670034	0.531912	0.346068	0.783167	619996	23187	1307	26
Age	Direct	Negative	PLAG1	5.95e-181	0.529276	0.504546	0.554974	531125	21299	90178	1914
Age	Direct	Negative	SFPQ	2.9e-46	0.527909	0.47802	0.581724	600103	22788	21200	425
Age	Direct	Negative	RBM25	6.56e-53	0.526544	0.479885	0.576632	597056	22727	24247	486
Age	Direct	Negative	ZNF189	4.61e-154	0.525261	0.49823	0.553424	547088	21669	74215	1544
Age	Direct	Negative	ZNF513	2.39e-23	0.525131	0.454138	0.604249	611138	23012	10165	201
Age	Direct	Negative	MYB	8.5e-245	0.523722	0.502481	0.545663	499069	20574	122234	2639
Age	Direct	Negative	RFX5	2.7e-110	0.520161	0.487841	0.554139	570530	22186	50773	1027
Age	Direct	Negative	NR2C1	8.31e-65	0.519076	0.476607	0.564467	592370	22639	28933	574
Age	Direct	Negative	POU2F2	8.61e-237	0.517562	0.495742	0.540132	507495	20799	113808	2414
Age	Direct	Negative	POU5F1	0	0.517283	0.499139	0.536003	453158	19475	168145	3738
Age	Direct	Negative	T	6.45e-44	0.517042	0.465113	0.573316	602230	22839	19073	374
Age	Direct	Negative	MAF	4.46e-216	0.516856	0.493939	0.540612	518836	21063	102467	2150
Age	Direct	Negative	ZBTB8A	3.03e-204	0.515949	0.492283	0.540484	525443	21216	95860	1997
Age	Direct	Negative	ZNF18	1.83e-91	0.515682	0.479882	0.553533	580498	22401	40805	812
Age	Direct	Negative	TRP47	1.44e-247	0.515082	0.493719	0.537153	503309	20712	117994	2501
Age	Direct	Negative	ZBTB6	7.97e-68	0.514477	0.472714	0.559063	591627	22629	29676	584
Age	Direct	Negative	RBAK	6.39e-06	0.514406	0.364591	0.705913	619277	23174	2026	39
Age	Direct	Negative	SETDB1	4.28e-140	0.513883	0.485047	0.544038	557987	21934	63316	1279
Age	Direct	Negative	ZBTB21	5.86e-79	0.513371	0.474636	0.554458	586708	22531	34595	682
Age	Direct	Negative	PRDM4	6.93e-56	0.513126	0.466976	0.562733	597200	22742	24103	471
Age	Direct	Negative	ZNF175	1.06e-160	0.512811	0.485917	0.540896	548422	21732	72881	1481
Age	Direct	Negative	TOP1	2.35e-31	0.511896	0.449804	0.580352	608262	22961	13041	252
Age	Direct	Negative	CEBPD	1.37e-140	0.509935	0.481008	0.540191	558969	21964	62334	1249
Age	Direct	Negative	SOX4	4.47e-127	0.50962	0.479121	0.541593	565378	22099	55925	1114
Age	Direct	Negative	ZNF675	1.77e-07	0.508948	0.376659	0.673258	618679	23163	2624	50
Age	Direct	Negative	JARID2	2.37e-205	0.507491	0.483654	0.53224	529013	21325	92290	1888
Age	Direct	Negative	PHF5A	4.34e-160	0.506642	0.479463	0.535025	550974	21803	70329	1410
Age	Direct	Negative	MBD1_ISOF1	5.02e-38	0.505697	0.449011	0.567736	605778	22916	15525	297
Age	Direct	Negative	KDM3A	3.05e-201	0.504098	0.479891	0.529268	532596	21415	88707	1798
Age	Direct	Negative	ZNF530	0.0147476	0.503163	0.258575	0.88528	620665	23201	638	12
Age	Direct	Negative	ZNF512B	3.63e-38	0.502384	0.445591	0.564551	605938	22921	15365	292
Age	Direct	Negative	ZNF507	2.41e-09	0.501681	0.383609	0.64509	618004	23151	3299	62
Age	Direct	Negative	SKI	6.66e-203	0.50017	0.47595	0.525382	533569	21449	87734	1764
Age	Direct	Negative	MXI1	4.12e-280	0.497224	0.476743	0.518413	498325	20676	122978	2537
Age	Direct	Negative	SUPT5H	1.27e-295	0.4968	0.476837	0.517371	490951	20508	130352	2705
Age	Direct	Negative	NCOA4	0.0036523	0.492888	0.274554	0.817986	620489	23198	814	15
Age	Direct	Negative	ZMYND11	2.58e-49	0.4921	0.441658	0.546864	602137	22855	19166	358
Age	Direct	Negative	ZNF273	2.45e-27	0.492045	0.42394	0.56814	611001	23022	10302	191
Age	Direct	Negative	NR2C2	2.85e-99	0.487806	0.452242	0.52545	582374	22480	38929	733
Age	Direct	Negative	FIP1L1	1.13e-184	0.4872	0.461352	0.514162	546897	21770	74406	1443
Age	Direct	Negative	TBP	9.48e-282	0.4867	0.465962	0.508111	504219	20856	117084	2357
Age	Direct	Negative	MEF2B	2.18e-161	0.486475	0.458705	0.515515	557017	21979	64286	1234
Age	Direct	Negative	KLF3	2.39e-05	0.486306	0.324533	0.701382	619709	23184	1594	29
Age	Direct	Negative	PCGF2	2.61e-45	0.485294	0.432255	0.543176	604284	22900	17019	313
Age	Direct	Negative	KLF5	3.21e-239	0.485253	0.462644	0.508751	524082	21296	97221	1917
Age	Direct	Negative	ZNF333	0.000173845	0.483072	0.305059	0.728303	620030	23190	1273	23
Age	Direct	Negative	RBM39	2e-264	0.481346	0.45977	0.503723	515041	21116	106262	2097
Age	Direct	Negative	ZNF765	0.000101689	0.480998	0.307039	0.719025	619969	23189	1334	24
Age	Direct	Negative	TAF1	0	0.479396	0.460382	0.498998	483949	20433	137354	2780
Age	Direct	Negative	CBX1	6.44e-192	0.478989	0.453407	0.5057	546807	21791	74496	1422
Age	Direct	Negative	EGR1	7.3e-247	0.478623	0.456188	0.501929	523985	21318	97318	1895
Age	Direct	Negative	MEN1	3.7e-93	0.476452	0.43928	0.515986	586725	22579	34578	634
Age	Direct	Negative	BACH1	5.47e-173	0.47496	0.447828	0.503328	555774	21982	65529	1231
Age	Direct	Negative	YAP1	1.1e-100	0.473096	0.437253	0.51117	584366	22539	36937	674
Age	Direct	Negative	ZNF423	1.21e-42	0.472968	0.417567	0.533789	606164	22942	15139	271
Age	Direct	Negative	SND1	1.8e-23	0.470536	0.395297	0.556103	613337	23072	7966	141
Age	Direct	Negative	GTF2B	5.39e-263	0.469913	0.447989	0.492676	521466	21297	99837	1916
Age	Direct	Negative	GTF3C2	5.11e-14	0.469496	0.371421	0.585841	616760	23133	4543	80
Age	Direct	Negative	OCA2	5.14e-127	0.469243	0.437275	0.503004	575116	22370	46187	843
Age	Direct	Negative	DDX20	1.01e-55	0.468745	0.420105	0.521564	601709	22864	19594	349
Age	Direct	Negative	APC	1.32e-183	0.462267	0.435607	0.49019	555558	22009	65745	1204
Age	Direct	Negative	ZNF85	0.00253562	0.461169	0.24437	0.793608	620549	23200	754	13
Age	Direct	Negative	ZMYM2	0.000478476	0.461076	0.267462	0.742205	620317	23196	986	17
Age	Direct	Negative	ZNF282	2.49e-55	0.460112	0.410946	0.513652	602534	22885	18769	328
Age	Direct	Negative	CREM	3.14e-270	0.458836	0.436962	0.481589	523878	21388	97425	1825
Age	Direct	Negative	CREBBP_M742	0.000123995	0.457059	0.278088	0.709319	620133	23193	1170	20
Age	Direct	Negative	ZNF394	1.84e-153	0.456988	0.427605	0.487907	568083	22260	53220	953
Age	Direct	Negative	ZNF141	1.15e-07	0.456132	0.320194	0.630941	619136	23176	2167	37
Age	Direct	Negative	TBX3	3.52e-46	0.455698	0.401576	0.515187	606062	22950	15241	263
Age	Direct	Negative	ZNF534	2.41e-64	0.45517	0.40938	0.504777	599840	22841	21463	372
Age	Direct	Negative	ZBTB10	1.74e-144	0.453931	0.42355	0.486008	572002	22339	49301	874
Age	Direct	Negative	ZNF860	0.014412	0.453438	0.20616	0.867457	620772	23204	531	9
Age	Direct	Negative	ZNF302	0.00808247	0.453414	0.216249	0.839925	620713	23203	590	10
Age	Direct	Negative	PCGF1	0	0.450353	0.432934	0.46834	469971	20273	151332	2940
Age	Direct	Negative	ZNF708	0.00266189	0.450184	0.231481	0.791489	620590	23201	713	12
Age	Direct	Negative	ZNF180	7.59e-05	0.448231	0.272736	0.695584	620110	23193	1193	20
Age	Direct	Negative	ZXDB	6.76e-268	0.447637	0.425421	0.470781	529743	21546	91560	1667
Age	Direct	Negative	RUNX1-3	0.0110556	0.445874	0.202739	0.852888	620763	23204	540	9
Age	Direct	Negative	PRKDC	2.99e-45	0.445736	0.390562	0.506658	607016	22972	14287	241
Age	Direct	Negative	AATF	0	0.445066	0.428382	0.462282	458579	20047	162724	3166
Age	Direct	Negative	ZNF645	1.69e-11	0.442737	0.331754	0.579356	618048	23159	3255	54
Age	Direct	Negative	KLF13	4.33e-145	0.442397	0.411729	0.474805	574251	22401	47052	812
Age	Direct	Negative	TRIM24	0	0.44019	0.421656	0.459319	491283	20791	130020	2422
Age	Direct	Negative	USP7	1.1e-15	0.439667	0.345054	0.552512	616756	23138	4547	75
Age	Direct	Negative	ZMYND8	9.83e-18	0.438933	0.349843	0.544068	616144	23128	5159	85
Age	Direct	Negative	ZNF445	3.65e-12	0.43884	0.330669	0.571497	617898	23157	3405	56
Age	Direct	Negative	ZNF197	1.6e-05	0.437916	0.273476	0.665973	619960	23191	1343	22
Age	Direct	Negative	PBX1	1.99e-121	0.437873	0.404165	0.473708	582893	22562	38410	651
Age	Direct	Negative	ZNF571	0.000237315	0.435706	0.248023	0.71131	620321	23197	982	16
Age	Direct	Negative	ZNF169	3.02e-07	0.435425	0.292844	0.623914	619462	23183	1841	30
Age	Direct	Negative	TBL1XR1	8.46e-178	0.434307	0.406455	0.4636	565220	22254	56083	959
Age	Direct	Negative	NCOR2	2.88e-54	0.43374	0.382914	0.489554	604891	22943	16412	270
Age	Direct	Negative	ERG3	1.4e-272	0.432895	0.41056	0.456204	534172	21682	87131	1531
Age	Direct	Negative	ZNF830	6.38e-13	0.43079	0.325484	0.559661	617773	23156	3530	57
Age	Direct	Negative	MCRS1	7e-245	0.428969	0.405252	0.453768	544792	21894	76511	1319
Age	Direct	Negative	LMO2	1.23e-156	0.428195	0.398352	0.459772	573383	22411	47920	802
Age	Direct	Negative	PAX8	4.09e-18	0.427734	0.338953	0.532898	616258	23132	5045	81
Age	Direct	Negative	ZNF324	5.4e-164	0.427729	0.398567	0.458545	571167	22373	50136	840
Age	Direct	Negative	ZNF449	1.04e-138	0.426775	0.394969	0.460515	579285	22516	42018	697
Age	Direct	Negative	HNRNPLL	0	0.424565	0.406542	0.443272	490449	20851	130854	2362
Age	Direct	Negative	CSNK2A1	5.27e-91	0.423919	0.384451	0.466424	594400	22776	26903	437
Age	Direct	Negative	ZNF792	2.06e-29	0.422587	0.352938	0.502166	613007	23081	8296	132
Age	Direct	Negative	RYBP	0	0.421772	0.40405	0.440206	487475	20804	133828	2409
Age	Direct	Negative	AGO1	0	0.421488	0.401761	0.441982	512939	21315	108364	1898
Age	Direct	Negative	KAT2B	1.19e-18	0.421005	0.333125	0.525217	616241	23133	5062	80
Age	Direct	Negative	PHF21A	2.33e-14	0.420891	0.320412	0.543199	617501	23153	3802	60
Age	Direct	Negative	ERG2	2.17e-220	0.417559	0.392286	0.444063	556125	22130	65178	1083
Age	Direct	Negative	ZNF574	2.06e-143	0.417044	0.385526	0.450502	579556	22536	41747	677
Age	Direct	Negative	SP5	4.14e-257	0.415841	0.392493	0.440273	545339	21942	75964	1271
Age	Direct	Negative	ZNF662	0.00385357	0.415815	0.18915	0.795005	620724	23204	579	9
Age	Direct	Negative	E2F6	0	0.415232	0.39696	0.434182	497451	21038	123852	2175
Age	Direct	Negative	ZNF560	0.0118534	0.414331	0.165615	0.860863	620851	23206	452	7
Age	Direct	Negative	ZNF280A	1.12e-28	0.412304	0.341211	0.494042	613570	23093	7733	120
Age	Direct	Negative	MPHOSPH8	8.07e-10	0.411867	0.289195	0.569517	618904	23176	2399	37
Age	Direct	Negative	MLX	1.2e-193	0.410394	0.383228	0.439057	565996	22318	55307	895
Age	Direct	Negative	ZBTB12	1.5e-63	0.409836	0.362057	0.462254	603771	22940	17532	273
Age	Direct	Negative	ZNF740	1.16e-21	0.409342	0.327203	0.506075	615645	23126	5658	87
Age	Direct	Negative	MLLT1_FKB	1.12e-214	0.408491	0.382693	0.435611	560267	22224	61036	989
Age	Direct	Negative	KMT2B	1.49e-290	0.408346	0.386299	0.431374	537746	21828	83557	1385
Age	Direct	Negative	ERF	3.92e-51	0.408067	0.354748	0.467262	607388	22998	13915	215
Age	Direct	Negative	NFATC1	9.29e-248	0.406767	0.382785	0.43194	551018	22068	70285	1145
Age	Direct	Negative	ZNF280D	9.93e-33	0.405392	0.338562	0.481684	612660	23081	8643	132
Age	Direct	Negative	ZFP37	3.84e-109	0.403706	0.367158	0.442986	591485	22750	29818	463
Age	Direct	Negative	ZNF623	7.07e-35	0.40198	0.337123	0.475821	612195	23075	9108	138
Age	Direct	Negative	CIITA	1.26e-06	0.401644	0.250841	0.610595	619839	23191	1464	22
Age	Direct	Negative	SMAD2	2.03e-51	0.399143	0.345669	0.458635	607802	23009	13501	204
Age	Direct	Negative	ZNF518A	8.8e-126	0.39852	0.364364	0.435045	587521	22693	33782	520
Age	Direct	Negative	U2AF1	8.6e-173	0.398133	0.369102	0.428924	574577	22485	46726	728
Age	Direct	Negative	E2F5	3.06e-16	0.394606	0.298949	0.511415	617384	23155	3919	58
Age	Direct	Negative	SAP30	2.77e-288	0.393376	0.370987	0.416806	543587	21977	77716	1236
Age	Direct	Negative	EVI1	3.18e-120	0.393364	0.358356	0.430973	589716	22734	31587	479
Age	Direct	Negative	CDK7	1.55e-284	0.393103	0.37056	0.416703	544704	21997	76599	1216
Age	Direct	Negative	ZNF565	5.47e-08	0.392705	0.255759	0.577526	619534	23187	1769	26
Age	Direct	Negative	ZNF639	7.66e-256	0.392562	0.368735	0.417575	552850	22137	68453	1076
Age	Direct	Negative	HNRNPUL1	3.18e-36	0.392229	0.328266	0.465119	612173	23078	9130	135
Age	Direct	Negative	ZNF561	2.68e-280	0.391459	0.368719	0.415291	546414	22031	74889	1182
Age	Direct	Negative	NFYC	1.31e-276	0.389416	0.366488	0.41347	548077	22065	73226	1148
Age	Direct	Negative	KLF9	0	0.389244	0.36993	0.409386	518452	21549	102851	1664
Age	Direct	Negative	SREBF1	1.02e-109	0.389128	0.352354	0.428736	593017	22790	28286	423
Age	Direct	Negative	ZNF843	2.03e-180	0.388954	0.360355	0.419255	574247	22496	47056	717
Age	Direct	Negative	INSM2	1.34e-136	0.388457	0.355514	0.423707	585988	22682	35315	531
Age	Direct	Negative	CBX5	1.39e-24	0.388081	0.310238	0.479724	615338	23126	5965	87
Age	Direct	Negative	RBBP5	0	0.386687	0.36976	0.404264	489033	21015	132270	2198
Age	Direct	Negative	PRPF4	8.67e-121	0.386563	0.351469	0.424285	590424	22753	30879	460
Age	Direct	Negative	PML	4.5e-250	0.386363	0.362127	0.411811	556161	22208	65142	1005
Age	Direct	Negative	BMPR1A	7.12e-188	0.385141	0.357087	0.414855	572997	22483	48306	730
Age	Direct	Negative	NANOG	0	0.384404	0.364174	0.405505	528604	21747	92699	1466
Age	Direct	Negative	PALB2	3.17e-15	0.381467	0.282488	0.50424	617807	23163	3496	50
Age	Direct	Negative	ZBTB7B	1.07e-75	0.379673	0.335105	0.428591	602692	22944	18611	269
Age	Direct	Negative	HCFC1	0	0.378633	0.35811	0.40008	532893	21841	88410	1372
Age	Direct	Negative	ZNF23	0.0389099	0.378201	0.102318	0.979181	621020	23209	283	4
Age	Direct	Negative	ZNF8	1.38e-09	0.376932	0.251732	0.543148	619248	23184	2055	29
Age	Direct	Negative	OGG1	0	0.376135	0.355122	0.398107	537494	21927	83809	1286
Age	Direct	Negative	ZNF596	4.66e-41	0.374333	0.313745	0.443328	611603	23076	9700	137
Age	Direct	Negative	POU4F2	2.91e-114	0.374247	0.337937	0.413464	593497	22813	27806	400
Age	Direct	Negative	CTNNB1	1.82e-44	0.374175	0.315981	0.440106	610758	23064	10545	149
Age	Direct	Negative	ETV4	3.22e-161	0.372778	0.342253	0.405371	582001	22643	39302	570
Age	Direct	Negative	WDHD1	5.03e-34	0.372404	0.305836	0.449331	613389	23102	7914	111
Age	Direct	Negative	RXR	1.21e-278	0.371247	0.348142	0.395525	552859	22193	68444	1020
Age	Direct	Negative	ZNF101	5.88e-105	0.369854	0.331851	0.411075	596265	22858	25038	355
Age	Direct	Negative	ZSCAN30	4.89e-202	0.36855	0.34123	0.397514	572636	22508	48667	705
Age	Direct	Negative	ZSCAN23	1.74e-54	0.3683	0.315535	0.427483	608606	23036	12697	177
Age	Direct	Negative	GMEB1	5.96e-180	0.368151	0.339211	0.398978	578137	22592	43166	621
Age	Direct	Negative	BRCA1	1.3e-260	0.365104	0.341112	0.390379	558978	22305	62325	908
Age	Direct	Negative	ZNF239	4.63e-15	0.364647	0.26434	0.490828	618084	23169	3219	44
Age	Direct	Negative	GRHL3	0	0.361562	0.342698	0.381214	522113	21721	99190	1492
Age	Direct	Negative	PHF8	0	0.360753	0.342525	0.379737	515457	21612	105846	1601
Age	Direct	Negative	ZNF331	1.21e-06	0.360365	0.209215	0.579446	620042	23196	1261	17
Age	Direct	Negative	PAX5	0	0.359041	0.340047	0.378879	524357	21768	96946	1445
Age	Direct	Negative	ZNF407	8.01e-40	0.357581	0.295753	0.42869	612477	23094	8826	119
Age	Direct	Negative	CREB3L1	3.23e-222	0.357359	0.331222	0.38502	569957	22489	51346	724
Age	Direct	Negative	ZNF677	1.22e-09	0.353906	0.228361	0.524225	619416	23188	1887	25
Age	Direct	Negative	KLF8	0	0.353515	0.333445	0.374546	535964	21976	85339	1237
Age	Direct	Negative	L3MBTL4	1.23e-61	0.350592	0.300633	0.406572	607830	23034	13473	179
Age	Direct	Negative	NOTCH1_NICD	5.34e-07	0.350342	0.203421	0.563269	620006	23196	1297	17
Age	Direct	Negative	DIDO1	3.3e-124	0.346256	0.311043	0.384438	594121	22851	27182	362
Age	Direct	Negative	ZNF701	9.81e-06	0.346197	0.183634	0.594847	620299	23200	1004	13
Age	Direct	Negative	NOTCH3	5.85e-36	0.345864	0.280632	0.421874	613703	23114	7600	99
Age	Direct	Negative	KLF16	6.37e-283	0.344196	0.321005	0.368658	558905	22354	62398	859
Age	Direct	Negative	CTBP2	1.02e-263	0.343742	0.319672	0.369178	563337	22420	57966	793
Age	Direct	Negative	RUVBL2	2.91e-82	0.343569	0.300234	0.391451	603643	22982	17660	231
Age	Direct	Negative	ZNF391	1.58e-195	0.343304	0.315278	0.373244	578644	22640	42659	573
Age	Direct	Negative	ZNF626	1.11e-13	0.341277	0.23577	0.478251	618644	23179	2659	34
Age	Direct	Negative	ZNF44	5.33e-13	0.340867	0.232555	0.482606	618797	23181	2506	32
Age	Direct	Negative	ZNF350	2.82e-28	0.340568	0.266921	0.42845	615523	23139	5780	74
Age	Direct	Negative	EP400	8.23e-229	0.340117	0.31417	0.36767	571868	22550	49435	663
Age	Direct	Negative	ZNF577	8.85e-54	0.338117	0.284522	0.398945	610118	23070	11185	143
Age	Direct	Negative	DDX5	7.91e-55	0.337013	0.283945	0.397236	609927	23068	11376	145
Age	Direct	Negative	NFYA	6.18e-234	0.334682	0.309017	0.361984	571775	22559	49528	654
Age	Direct	Negative	ZNF213	7.99e-133	0.333468	0.299266	0.370567	593579	22857	27724	356
Age	Direct	Negative	ZBED1	7.85e-123	0.333052	0.297477	0.371788	595745	22886	25558	327
Age	Direct	Negative	CTCFL	0	0.332626	0.313185	0.352985	536069	22047	85234	1166
Age	Direct	Negative	EZH1	3.23e-209	0.332557	0.30538	0.361562	577436	22641	43867	572
Age	Direct	Negative	INO80	0	0.330208	0.309746	0.351742	544914	22186	76389	1027
Age	Direct	Negative	FOXO3	1.13e-125	0.328212	0.293015	0.36652	595615	22889	25688	324
Age	Direct	Negative	SP2	0	0.327642	0.30978	0.346324	522649	21861	98654	1352
Age	Direct	Negative	BMAL1	0.000236049	0.326673	0.140421	0.647578	620648	23205	655	8
Age	Direct	Negative	ZNF383	2.41e-06	0.326643	0.173325	0.561107	620239	23200	1064	13
Age	Direct	Negative	ZNF281	1.37e-25	0.32506	0.247592	0.419281	616389	23153	4914	60
Age	Direct	Negative	ZNF786	3.01e-28	0.323822	0.249988	0.412827	615880	23147	5423	66
Age	Direct	Negative	SP3	0	0.319578	0.300596	0.339486	535964	22089	85339	1124
Age	Direct	Negative	ZNF674	2.59e-25	0.319107	0.241232	0.414327	616547	23156	4756	57
Age	Direct	Negative	SIRT6	0	0.318092	0.298164	0.339042	544062	22210	77241	1003
Age	Direct	Negative	IRF2	2.28e-192	0.315332	0.286874	0.345917	583557	22749	37746	464
Age	Direct	Negative	HEXIM1	0	0.314395	0.297392	0.332172	517637	21838	103666	1375
Age	Direct	Negative	RFX3	4.23e-148	0.313962	0.281484	0.349214	592497	22864	28806	349
Age	Direct	Negative	ZZZ3	1.6e-23	0.313888	0.233272	0.413618	616975	23162	4328	51
Age	Direct	Negative	ZMIZ1	7.38e-136	0.312663	0.278737	0.349617	595038	22897	26265	316
Age	Direct	Negative	VEZF1	1.66e-266	0.311675	0.287536	0.337374	569497	22573	51806	640
Age	Direct	Negative	KLF10	0	0.311267	0.290555	0.333094	551270	22330	70033	883
Age	Direct	Negative	MED26	0	0.31021	0.290584	0.330882	544076	22234	77227	979
Age	Direct	Negative	RUNX1T1	0	0.309065	0.291984	0.326899	520156	21897	101147	1316
Age	Direct	Negative	ZNF714	1.4e-07	0.308244	0.168002	0.519292	620089	23199	1214	14
Age	Direct	Negative	ZNF260	4.85e-15	0.306752	0.20651	0.439107	618693	23183	2610	30
Age	Direct	Negative	MED	0	0.303167	0.282832	0.324617	550811	22346	70492	867
Age	Direct	Negative	ZNF624	7.39e-05	0.30305	0.130305	0.600504	620597	23205	706	8
Age	Direct	Negative	ZNF547	5.73e-35	0.30148	0.235082	0.380997	615044	23142	6259	71
Age	Direct	Negative	REPIN1	8.59e-56	0.300627	0.247819	0.361449	611181	23098	10122	115
Age	Direct	Negative	ZNF649	6.08e-06	0.300095	0.143365	0.554616	620412	23203	891	10
Age	Direct	Negative	ZBTB1	1.71e-28	0.297838	0.224578	0.387556	616299	23157	5004	56
Age	Direct	Negative	NUFIP1	0.00675418	0.297272	0.0805677	0.767879	620943	23209	360	4
Age	Direct	Negative	SNIP1	2.37e-29	0.296187	0.22392	0.384519	616182	23156	5121	57
Age	Direct	Negative	TAF3	0	0.295108	0.276759	0.314412	537877	22197	83426	1016
Age	Direct	Negative	UBTF	7.81e-287	0.293927	0.270648	0.318702	569054	22603	52249	610
Age	Direct	Negative	ELF4	9.29e-205	0.293303	0.265668	0.323065	584242	22789	37061	424
Age	Direct	Negative	CDK6	6.33e-213	0.292673	0.265584	0.321853	582827	22773	38476	440
Age	Direct	Negative	ZNF267	0.000371408	0.290744	0.106241	0.636982	620751	23207	552	6
Age	Direct	Negative	ARRB1	6.14e-136	0.290706	0.256748	0.327921	597043	22942	24260	271
Age	Direct	Negative	MRTFA	5.05e-113	0.289784	0.252574	0.331006	601268	22991	20035	222
Age	Direct	Negative	TAF15	0	0.289754	0.270476	0.310077	546772	22331	74531	882
Age	Direct	Negative	SIX5	1.65e-238	0.288956	0.263368	0.316388	578743	22730	42560	483
Age	Direct	Negative	ZNF329	3.42e-11	0.287053	0.172372	0.449707	619535	23194	1768	19
Age	Direct	Negative	ZBTB16	6.27e-58	0.286033	0.234294	0.345925	611313	23105	9990	108
Age	Direct	Negative	NOTCH1	0	0.28504	0.267939	0.302965	529061	22114	92242	1099
Age	Direct	Negative	ZNF555	0.00028044	0.282547	0.10327	0.618911	620735	23207	568	6
Age	Direct	Negative	ICE1	7.2e-09	0.281944	0.153703	0.474823	619976	23199	1327	14
Age	Direct	Negative	YY2	6.06e-169	0.281372	0.250965	0.314523	592076	22895	29227	318
Age	Direct	Negative	SP4	0	0.281085	0.26285	0.300285	540978	22283	80325	930
Age	Direct	Negative	NELFA	0	0.280662	0.261233	0.301168	550238	22401	71065	812
Age	Direct	Negative	GTF3C5	6.39e-19	0.280563	0.191512	0.397026	618261	23181	3042	32
Age	Direct	Negative	ZNF611	1.41e-12	0.276594	0.168515	0.428509	619372	23193	1931	20
Age	Direct	Negative	ZNF501	1.26e-250	0.276482	0.251548	0.303256	578530	22748	42773	465
Age	Direct	Negative	RFX2	2.83e-16	0.274137	0.178657	0.402716	618772	23187	2531	26
Age	Direct	Negative	FOXP2	2.38e-224	0.273029	0.246659	0.301476	583542	22810	37761	403
Age	Direct	Negative	PCBP1	0	0.272973	0.251972	0.295283	562078	22564	59225	649
Age	Direct	Negative	CBFB	0	0.27225	0.257518	0.287641	504677	21839	116626	1374
Age	Direct	Negative	OVOL3	2.32e-58	0.271296	0.219952	0.331147	611743	23115	9560	98
Age	Direct	Negative	NONO	0	0.270474	0.251762	0.290241	547795	22400	73508	813
Age	Direct	Negative	ZNF468	1.1e-53	0.265118	0.211747	0.32795	612709	23127	8594	86
Age	Direct	Negative	E2F4	0	0.26367	0.245238	0.28312	547562	22417	73741	796
Age	Direct	Negative	MBD1	6.06e-178	0.263283	0.233706	0.295567	592438	22919	28865	294
Age	Direct	Negative	ZNF524	9.38e-232	0.26049	0.234607	0.288451	583992	22833	37311	380
Age	Direct	Negative	MECOM	3.25e-287	0.259642	0.236441	0.284526	575129	22739	46174	474
Age	Direct	Negative	ZBTB11	0	0.257883	0.237719	0.279355	560921	22586	60382	627
Age	Direct	Negative	MBD2	0	0.257625	0.236389	0.280285	566814	22652	54489	561
Age	Direct	Negative	ZNF483	0.00605001	0.256441	0.0526034	0.756463	620990	23210	313	3
Age	Direct	Negative	ZNF76	0	0.255746	0.235776	0.277018	560376	22585	60927	628
Age	Direct	Negative	SMAD5	0	0.254754	0.234996	0.275786	559351	22576	61952	637
Age	Direct	Negative	KDM4A	0	0.253894	0.239845	0.268601	503082	21906	118221	1307
Age	Direct	Negative	RLF	8.88e-51	0.252394	0.197904	0.317381	613529	23139	7774	74
Age	Direct	Negative	KLF7	2.14e-167	0.251722	0.221389	0.285139	595246	22960	26057	253
Age	Direct	Negative	ZNF776	7.94e-06	0.250923	0.100522	0.519659	620557	23206	746	7
Age	Direct	Negative	ZNF785	3.97e-70	0.250619	0.204073	0.304691	610551	23111	10752	102
Age	Direct	Negative	SOX9	4.73e-191	0.250157	0.221787	0.281231	591693	22926	29610	287
Age	Direct	Negative	ZNF221	5.66e-06	0.248588	0.0995892	0.51482	620550	23206	753	7
Age	Direct	Negative	U2AF2	3.19e-57	0.246586	0.195254	0.307374	612710	23133	8593	80
Age	Direct	Negative	GSPT2	1.41e-135	0.246245	0.212627	0.283734	600639	23018	20664	195
Age	Direct	Negative	ZNF416	0.000745819	0.245988	0.0666937	0.634418	620868	23209	435	4
Age	Direct	Negative	TAF7	1.97e-230	0.245439	0.219641	0.273478	586123	22876	35180	337
Age	Direct	Negative	MORC2	0	0.244756	0.224048	0.266895	567064	22682	54239	531
Age	Direct	Negative	TBL1X	0	0.243674	0.22283	0.265964	567995	22694	53308	519
Age	Direct	Negative	INTS13	0	0.234653	0.217384	0.252984	547570	22502	73733	711
Age	Direct	Negative	ZNF146	1.13e-78	0.232616	0.188998	0.283315	609958	23113	11345	100
Age	Direct	Negative	NFKBIA	1.17e-06	0.231073	0.0925704	0.478353	620493	23206	810	7
Age	Direct	Negative	TGIF2	3.45e-157	0.230992	0.199978	0.265479	598556	23011	22747	202
Age	Direct	Negative	TCF25	3.26e-88	0.230883	0.189687	0.278447	608637	23102	12666	111
Age	Direct	Negative	ZSCAN22	0	0.228546	0.210213	0.248083	557369	22620	63934	593
Age	Direct	Negative	SIN3B	0	0.22584	0.205291	0.247942	570774	22758	50529	455
Age	Direct	Negative	AHRR	1.13e-18	0.224849	0.138896	0.344559	618811	23192	2492	21
Age	Direct	Negative	ELF5	0.00166224	0.224184	0.046018	0.660547	620945	23210	358	3
Age	Direct	Negative	KDM6B	0	0.223959	0.205036	0.244206	562504	22682	58799	531
Age	Direct	Negative	THAP1	2.05e-206	0.22315	0.196231	0.252815	592178	22961	29125	252
Age	Direct	Negative	CD74	4.36e-134	0.220745	0.18744	0.258309	602595	23055	18708	158
Age	Direct	Negative	SFMBT1	1.86e-146	0.220729	0.188826	0.25651	600863	23040	20440	173
Age	Direct	Negative	BCL11B	0	0.21916	0.203283	0.235954	540541	22477	80762	736
Age	Direct	Negative	NFYB	3.96e-256	0.216021	0.191951	0.242307	586024	22915	35279	298
Age	Direct	Negative	ZNF124	0.0104448	0.210671	0.0253738	0.76902	621049	23211	254	2
Age	Direct	Negative	ZNF610	4.79e-277	0.206872	0.183884	0.231982	584321	22913	36982	300
Age	Direct	Negative	ZSCAN18	1.21e-32	0.204001	0.139312	0.288523	617127	23181	4176	32
Age	Direct	Negative	ELK4	7e-186	0.203995	0.176024	0.235169	596776	23020	24527	193
Age	Direct	Negative	GTF2A2	9.5e-28	0.203795	0.134078	0.297107	617773	23186	3530	27
Age	Direct	Negative	TAF9B	9.02e-119	0.199484	0.164798	0.239378	605916	23096	15387	117
Age	Direct	Negative	TFDP1	0	0.192836	0.172796	0.214576	576222	22868	45081	345
Age	Direct	Negative	LMO1	0	0.191669	0.173816	0.210908	565247	22780	56056	433
Age	Direct	Negative	ZNF460	9.29e-09	0.191116	0.0766374	0.395365	620324	23206	979	7
Age	Direct	Negative	FOXK1	4.48e-43	0.187156	0.131595	0.258397	616048	23176	5255	37
Age	Direct	Negative	ZNF132	0.00380311	0.186427	0.0224707	0.679704	621016	23211	287	2
Age	Direct	Negative	KDM4B	0	0.18611	0.166096	0.207885	577771	22892	43532	321
Age	Direct	Negative	CCNT2	0	0.183148	0.162554	0.205665	580897	22921	40406	292
Age	Direct	Negative	SRSF4	7.13e-53	0.182982	0.132783	0.246032	614921	23169	6382	44
Age	Direct	Negative	POU2F1	3.02e-14	0.182123	0.0907171	0.326815	619690	23202	1613	11
Age	Direct	Negative	ZSCAN31	2.88e-20	0.181497	0.103543	0.295444	618951	23197	2352	16
Age	Direct	Negative	ZNF519	4.56e-147	0.178142	0.147702	0.213104	603550	23092	17753	121
Age	Direct	Negative	BDP1	0.000119258	0.17791	0.0365782	0.523406	620852	23210	451	3
Age	Direct	Negative	ZC3H11A	3.62e-32	0.177062	0.114405	0.261882	617543	23188	3760	25
Age	Direct	Negative	TRIM25	0	0.175877	0.16024	0.192647	555088	22736	66215	477
Age	Direct	Negative	PHF20	5.57e-207	0.174113	0.148476	0.202921	596622	23047	24681	166
Age	Direct	Negative	ZNF311	0.00132489	0.170926	0.0206137	0.622788	620990	23211	313	2
Age	Direct	Negative	ELK1	2.75e-264	0.170077	0.147486	0.195189	590230	23007	31073	206
Age	Direct	Negative	SNAPC1	3.34e-85	0.169957	0.130715	0.217315	611358	23149	9945	64
Age	Direct	Negative	ZNF37A	9.94e-08	0.168555	0.0545858	0.395126	620510	23208	793	5
Age	Direct	Negative	ZNF777	9.79e-90	0.167523	0.129418	0.213404	610905	23147	10398	66
Age	Direct	Negative	HMGN3	0	0.165662	0.147307	0.185684	575653	22912	45650	301
Age	Direct	Negative	KDM4C	0	0.165565	0.149729	0.182626	560440	22803	60863	410
Age	Direct	Negative	HMGB1	9.62e-123	0.162644	0.130152	0.200853	607257	23126	14046	87
Age	Direct	Negative	SALL2	0.00097042	0.161622	0.0195009	0.588634	620972	23211	331	2
Age	Direct	Negative	GLI4	3.23e-88	0.161162	0.123136	0.207312	611309	23152	9994	61
Age	Direct	Negative	YBX3	1.14e-12	0.160678	0.0692289	0.317634	619973	23205	1330	8
Age	Direct	Negative	HDAC6	3.78e-283	0.159009	0.137532	0.182888	589259	23014	32044	199
Age	Direct	Negative	ZNF343	1.05e-63	0.156995	0.113006	0.212489	614212	23171	7091	42
Age	Direct	Negative	RUVBL1	1.46e-105	0.15477	0.120284	0.196101	609561	23144	11742	69
Age	Direct	Negative	ZKSCAN2	2.8e-33	0.154738	0.0956574	0.236988	617689	23192	3614	21
Age	Direct	Negative	ZNF441	1.59e-98	0.154262	0.118675	0.197236	610364	23149	10939	64
Age	Direct	Negative	NCOA6	3.69e-31	0.15195	0.0913645	0.23774	617972	23194	3331	19
Age	Direct	Negative	ZNF354B	6.65e-09	0.15175	0.0491403	0.355474	620422	23208	881	5
Age	Direct	Negative	TASOR	7.55e-13	0.145574	0.0584077	0.300789	620018	23206	1285	7
Age	Direct	Negative	IRF5	1.06e-36	0.144814	0.0895375	0.221769	617443	23192	3860	21
Age	Direct	Negative	RBM14	3.14e-110	0.144466	0.111393	0.184338	609457	23148	11846	65
Age	Direct	Negative	KLF14	0	0.141632	0.121724	0.163871	588297	23030	33006	183
Age	Direct	Negative	SAFB	8.37e-97	0.141155	0.106243	0.183958	611023	23158	10280	55
Age	Direct	Negative	SATB1	1.31e-57	0.140455	0.0959712	0.198608	615257	23181	6046	32
Age	Direct	Negative	NAB2	2.13e-51	0.13899	0.0922904	0.201186	615952	23185	5351	28
Age	Direct	Negative	TERT	8.26e-05	0.133108	0.0160494	0.483943	620901	23211	402	2
Age	Direct	Negative	ZNF543	9.39e-13	0.131756	0.0482513	0.287604	620086	23207	1217	6
Age	Direct	Negative	INTS11	0	0.128343	0.11518	0.142626	554578	22860	66725	353
Age	Direct	Negative	TAF2	1.62e-21	0.127712	0.0611135	0.235315	619213	23203	2090	10
Age	Direct	Negative	NCAPH2	0	0.127199	0.115898	0.139343	533497	22737	87806	476
Age	Direct	Negative	TFIIIC	0	0.119347	0.108288	0.131243	535253	22776	86050	437
Age	Direct	Negative	MAF1	2.1e-194	0.112375	0.0891631	0.13982	602529	23132	18774	81
Age	Direct	Negative	KLF15	1.63e-140	0.110855	0.0839322	0.143784	607809	23156	13494	57
Age	Direct	Negative	NMYC	4.82e-96	0.109753	0.0775881	0.150773	612155	23175	9148	38
Age	Direct	Negative	ZNF480	0.00134717	0.101744	0.00256958	0.571816	621040	23212	263	1
Age	Direct	Negative	ZNF595	0.00137191	0.100976	0.00255028	0.567461	621038	23212	265	1
Age	Direct	Negative	ZNF202	0	0.0971448	0.0815512	0.114874	585272	23075	36031	138
Age	Direct	Negative	ZNF837	4.69e-16	0.0963746	0.0312287	0.225452	619917	23208	1386	5
Age	Direct	Negative	DEAF1	2.09e-73	0.0957249	0.0612698	0.142568	614656	23189	6647	24
Age	Direct	Negative	ZNF846	2.24e-16	0.0951361	0.030826	0.222549	619899	23208	1404	5
Age	Direct	Negative	KDM5A	0	0.0940298	0.0793359	0.110684	582119	23067	39184	146
Age	Direct	Negative	ZNF566	1.43e-07	0.0887059	0.0107139	0.321812	620700	23211	603	2
Age	Direct	Negative	DDX21	2.23e-176	0.0884755	0.066197	0.115816	605633	23160	15670	53
Age	Direct	Negative	ARID5B	0	0.0807399	0.066775	0.0967844	584326	23095	36977	118
Age	Direct	Negative	GMEB2	0	0.0807147	0.0647065	0.0995603	593335	23125	27968	88
Age	Direct	Negative	ASH1L	3.46e-127	0.0794829	0.0546391	0.111688	610368	23180	10935	33
Age	Direct	Negative	ZNF669	7.16e-05	0.0777745	0.00196702	0.43625	620959	23212	344	1
Age	Direct	Negative	IRF3	8.96e-163	0.0698111	0.0488509	0.0966838	607777	23177	13526	36
Age	Direct	Negative	ASXL1	1.7e-161	0.0686308	0.047761	0.0955218	607924	23178	13379	35
Age	Direct	Negative	CXXC4	0	0.0679475	0.0580753	0.0790592	560451	23043	60852	170
Age	Direct	Negative	KLF12	1.32e-228	0.0676321	0.0499902	0.0894538	602454	23164	18849	49
Age	Direct	Negative	ATRX	9.65e-44	0.0675405	0.0308542	0.128379	617755	23204	3548	9
Age	Direct	Negative	ZNF622	3.78e-06	0.0622098	0.00157518	0.348463	620873	23212	430	1
Age	Direct	Negative	ZNF784	6.12e-19	0.0556825	0.0114789	0.163052	619864	23210	1439	3
Age	Direct	Negative	ZNF783	9.54e-107	0.0537219	0.0312513	0.0860605	612940	23196	8363	17
Age	Direct	Negative	KDM1A_8A	5.81e-28	0.0505564	0.0137605	0.129649	619192	23209	2111	4
Age	Direct	Negative	ZNF75A	1.17e-144	0.0475209	0.0289761	0.0734414	610228	23193	11075	20
Age	Direct	Negative	CEBPZ	9.4e-100	0.0330426	0.0151028	0.062763	614094	23204	7209	9
Age	Direct	Negative	FANCL	3.73e-124	0.0270889	0.0123934	0.0514341	612532	23204	8771	9
Age	Direct	Negative	ZNF45A	5.45e-121	0.0249427	0.0107538	0.0491786	612832	23205	8471	8
Age	Direct	Negative	SALL4	1.18e-47	0.0242145	0.00499437	0.0708537	618004	23210	3299	3
Age	Direct	Negative	ZBTB14	0	0.0165163	0.00996913	0.0258169	591940	23194	29363	19
Age	Direct	Negative	SPIN1	1.17e-75	0.0156858	0.00321036	0.0458659	616225	23210	5078	3
Age	Direct	Negative	JDP2	2.76e-54	0.0147275	0.00178568	0.0532368	617689	23211	3614	2
Age	Direct	Negative	RBP2	1.58e-85	0.00485477	0.00012937	0.0270608	615838	23212	5465	1
Age	Direct	Negative	ZNF704	3.33e-20	0	0	0.0797441	620065	23213	1238	0
Age	Direct	Negative	RBP2_L	1.14e-18	0	0	0.0858412	620153	23213	1150	0
Age	Direct	Negative	ETS2	2.17e-15	0	0	0.105665	620368	23213	935	0
Age	Direct	Negative	RBM34	4.8e-12	0	0	0.135248	620572	23213	731	0
Age	Direct	Negative	ZNF641	4.79e-05	0	0	0.341319	621012	23213	291	0
Age	Direct	Negative	ZNF114	0.000489477	0	0	0.436465	621075	23213	228	0
Age	Cell-mediated	Positive	RUNX1-3	1.2e-08	8.47327	4.47353	14.6506	642129	1838	536	13
Age	Cell-mediated	Positive	BHLHE22	7.53e-31	4.68489	3.74238	5.80153	635730	1761	6935	90
Age	Cell-mediated	Positive	SMAD2-3	0.00290223	4.40632	1.60672	9.67965	642191	1845	474	6
Age	Cell-mediated	Positive	MYB	9.35e-115	3.09101	2.815	3.39348	518579	1064	124086	787
Age	Cell-mediated	Positive	NOTCH1	8.97e-87	2.87935	2.60792	3.17628	549929	1246	92736	605
Age	Cell-mediated	Positive	PSIP1	0.00101398	2.83025	1.5008	4.86663	641063	1838	1602	13
Age	Cell-mediated	Positive	NSD2	0.000100722	2.62802	1.62021	4.03737	639871	1830	2794	21
Age	Cell-mediated	Positive	TCF4	5.41e-34	2.40954	2.11244	2.74014	598747	1573	43918	278
Age	Cell-mediated	Positive	NOTCH1_NICD	0.0151171	2.40131	1.0938	4.58208	641360	1842	1305	9
Age	Cell-mediated	Positive	TAL1_SCL	0.0114822	2.37915	1.1365	4.39761	641201	1841	1464	10
Age	Cell-mediated	Positive	PROX1	1.02e-11	2.30295	1.83867	2.85237	628872	1762	13793	89
Age	Cell-mediated	Positive	LMO1	1.79e-28	2.11649	1.86728	2.39274	586488	1539	56177	312
Age	Cell-mediated	Positive	TP73_TA	0.000261201	2.10741	1.41615	3.02293	637680	1821	4985	30
Age	Cell-mediated	Positive	TAL1	2.53e-39	2.01195	1.81859	2.22343	527958	1288	114707	563
Age	Cell-mediated	Positive	SND1	5.64e-05	1.96134	1.42428	2.63808	634603	1806	8062	45
Age	Cell-mediated	Positive	BRD4	5.84e-33	1.90508	1.70287	2.13529	218046	393	424619	1458
Age	Cell-mediated	Positive	ZNF532	0.00016776	1.8949	1.35979	2.57414	634886	1809	7779	42
Age	Cell-mediated	Positive	MYOG	3.66e-05	1.83971	1.38302	2.40189	631948	1795	10717	56
Age	Cell-mediated	Positive	NUTM1	0.000423262	1.80379	1.29985	2.44208	634302	1808	8363	43
Age	Cell-mediated	Positive	BACH2	1.62e-05	1.767	1.37295	2.24189	628478	1780	14187	71
Age	Cell-mediated	Positive	PBX1	1.18e-11	1.75591	1.50155	2.04374	603792	1663	38873	188
Age	Cell-mediated	Positive	GLYR1	0.0147614	1.71399	1.09426	2.5615	637777	1827	4888	24
Age	Cell-mediated	Positive	KMT2A	3.13e-27	1.68535	1.53394	1.85091	455013	1092	187652	759
Age	Cell-mediated	Positive	RUNX3	7.8e-11	1.56905	1.37387	1.78651	579336	1580	63329	271
Age	Cell-mediated	Positive	ASCL1	0.000212662	1.51661	1.21566	1.87186	621241	1759	21424	92
Age	Cell-mediated	Positive	TERF1	0.00315974	1.46665	1.13544	1.86672	626135	1782	16530	69
Age	Cell-mediated	Positive	TCF7	0.00205323	1.44766	1.14005	1.81501	623465	1772	19200	79
Age	Cell-mediated	Positive	TBX21	1.47e-08	1.41747	1.25774	1.59398	552154	1502	90511	349
Age	Cell-mediated	Positive	RBM22	3.3e-11	1.40756	1.27284	1.55501	488301	1281	154364	570
Age	Cell-mediated	Positive	MEF2B	2.48e-06	1.3942	1.21559	1.59372	577397	1599	65268	252
Age	Cell-mediated	Positive	SIX2	0.0181453	1.38343	1.05321	1.78661	627215	1790	15450	61
Age	Cell-mediated	Positive	GATA3	3.47e-08	1.33971	1.20812	1.4839	497265	1330	145400	521
Age	Cell-mediated	Positive	HDGF	1.23e-07	1.33155	1.19784	1.47827	507376	1366	135289	485
Age	Cell-mediated	Positive	NEUROG2	0.0025125	1.32578	1.10182	1.58381	607480	1719	35185	132
Age	Cell-mediated	Positive	GR	0.0481763	1.3212	0.988078	1.73267	628373	1797	14292	54
Age	Cell-mediated	Positive	BCL11B	4.74e-05	1.30557	1.14837	1.48014	561461	1557	81204	294
Age	Cell-mediated	Positive	WT1_plusKTS	8.64e-06	1.27225	1.14395	1.41298	504282	1372	138383	479
Age	Cell-mediated	Positive	TCF3	1.31e-05	1.26739	1.13889	1.40838	506316	1380	136349	471
Age	Cell-mediated	Positive	LEO1	0.00861557	1.20991	1.04869	1.39063	575509	1622	67156	229
Age	Cell-mediated	Positive	EBF1	0.0329171	1.15424	1.00963	1.31543	561086	1585	81579	266
Age	Cell-mediated	Positive	GABPA	0.0271325	1.13077	1.0133	1.25979	504392	1413	138273	438
Age	Cell-mediated	Positive	NFIC	0.0464769	0.862966	0.743005	0.997901	560833	1644	81832	207
Age	Cell-mediated	Positive	CDK9	0.0117779	0.862282	0.76578	0.968858	503972	1496	138693	355
Age	Cell-mediated	Positive	RELB	0.00330299	0.820959	0.716183	0.937917	538365	1597	104300	254
Age	Cell-mediated	Positive	MAFK	0.0177293	0.810159	0.675141	0.965407	585369	1715	57296	136
Age	Cell-mediated	Positive	IKZF1	0.000108457	0.808248	0.723206	0.901798	471074	1430	171591	421
Age	Cell-mediated	Positive	TP53	2.25e-05	0.804061	0.724636	0.891109	435917	1340	206748	511
Age	Cell-mediated	Positive	SS18	0.00152108	0.799719	0.691812	0.920809	549094	1629	93571	222
Age	Cell-mediated	Positive	ZNF687	0.00770503	0.799402	0.672916	0.943965	577566	1698	65099	153
Age	Cell-mediated	Positive	MED1	8.61e-06	0.798518	0.720908	0.883465	423964	1311	218701	540
Age	Cell-mediated	Positive	BCLAF1	0.000709713	0.786024	0.678745	0.906553	550192	1635	92473	216
Age	Cell-mediated	Positive	ETV6	0.0380713	0.781464	0.610563	0.98654	610151	1777	32514	74
Age	Cell-mediated	Positive	MED	0.00159905	0.775105	0.655766	0.910938	571469	1688	71196	163
Age	Cell-mediated	Positive	CHD7	0.000261716	0.765771	0.658252	0.886927	554037	1649	88628	202
Age	Cell-mediated	Positive	OCA2	0.00628701	0.763466	0.620791	0.930245	595740	1746	46925	105
Age	Cell-mediated	Positive	PKNOX1	7.53e-05	0.761721	0.660803	0.874733	540907	1619	101758	232
Age	Cell-mediated	Positive	RBPJ	6.02e-07	0.748998	0.665186	0.841566	488041	1496	154624	355
Age	Cell-mediated	Positive	RAD51	0.0123683	0.747088	0.583733	0.943126	608734	1777	33931	74
Age	Cell-mediated	Positive	PGR	1.73e-06	0.746716	0.658291	0.844812	507939	1545	134726	306
Age	Cell-mediated	Positive	CBFA2T2	0.0116618	0.746215	0.584996	0.939263	607791	1775	34874	76
Age	Cell-mediated	Positive	DPF2	4.18e-07	0.744286	0.66001	0.83743	491824	1507	150841	344
Age	Cell-mediated	Positive	NFATC3	6.98e-05	0.742875	0.635827	0.863799	556911	1661	85754	190
Age	Cell-mediated	Positive	BATF	0.00821151	0.74264	0.586725	0.92837	605362	1770	37303	81
Age	Cell-mediated	Positive	EED	4.59e-06	0.742573	0.649293	0.846549	525044	1587	117621	264
Age	Cell-mediated	Positive	ERG	3.4e-09	0.739841	0.667126	0.81953	420964	1332	221701	519
Age	Cell-mediated	Positive	PBX4	0.00107371	0.733572	0.60141	0.887232	589891	1737	52774	114
Age	Cell-mediated	Positive	SOX2	0.000100391	0.73276	0.619977	0.861186	567835	1688	74830	163
Age	Cell-mediated	Positive	MAX	7.28e-11	0.72994	0.662262	0.80393	370904	1206	271761	645
Age	Cell-mediated	Positive	HAND2	0.00141578	0.728676	0.591331	0.889451	594585	1748	48080	103
Age	Cell-mediated	Positive	HNF4G	0.00864912	0.72686	0.561773	0.926449	610626	1783	32039	68
Age	Cell-mediated	Positive	MLL4	0.000364369	0.72432	0.597659	0.870868	585614	1729	57051	122
Age	Cell-mediated	Positive	BHLHE40	1.82e-07	0.724202	0.636933	0.821123	510180	1558	132485	293
Age	Cell-mediated	Positive	LMO2	0.00080865	0.719943	0.584244	0.878818	594046	1748	48619	103
Age	Cell-mediated	Positive	POU2F2	4.83e-07	0.719057	0.627132	0.821668	526696	1598	115969	253
Age	Cell-mediated	Positive	SCRT2	0.000148929	0.715342	0.592878	0.856598	582201	1723	60464	128
Age	Cell-mediated	Positive	WT1_minusKTS	0.00277656	0.713031	0.560792	0.894965	605318	1773	37347	78
Age	Cell-mediated	Positive	NBN	4.55e-07	0.708362	0.614023	0.814096	535862	1622	106803	229
Age	Cell-mediated	Positive	ESR1_Y537N	0.00209463	0.699366	0.54453	0.885583	607509	1779	35156	72
Age	Cell-mediated	Positive	SUPT5H	4.16e-09	0.69312	0.608452	0.787266	509891	1568	132774	283
Age	Cell-mediated	Positive	ZNF600	2.45e-11	0.685204	0.609224	0.769027	473502	1487	169163	364
Age	Cell-mediated	Positive	XBP1	6.77e-07	0.684545	0.582084	0.800774	558077	1677	84588	174
Age	Cell-mediated	Positive	PHIP	2.53e-12	0.684258	0.611851	0.763965	452254	1437	190411	414
Age	Cell-mediated	Positive	STAT5A	0.0194465	0.6838	0.482134	0.942585	623552	1813	19113	38
Age	Cell-mediated	Positive	PAX5	8.86e-08	0.683063	0.587392	0.790863	544477	1648	98188	203
Age	Cell-mediated	Positive	CBX8	0.0175983	0.682583	0.483591	0.937144	623020	1812	19645	39
Age	Cell-mediated	Positive	FOXA1	5.38e-14	0.680751	0.613115	0.754909	415924	1350	226741	501
Age	Cell-mediated	Positive	STAG1	7.6e-16	0.678887	0.615968	0.747685	358719	1204	283946	647
Age	Cell-mediated	Positive	NR3C1	1.48e-12	0.677563	0.604695	0.757879	458923	1456	183742	395
Age	Cell-mediated	Positive	PAF1	5.6e-10	0.677439	0.593978	0.770297	510140	1574	132525	277
Age	Cell-mediated	Positive	ZSCAN5A	3.26e-07	0.676525	0.574779	0.792037	558148	1679	84517	172
Age	Cell-mediated	Positive	PRDM1	2.41e-05	0.664993	0.539611	0.811619	590352	1748	52313	103
Age	Cell-mediated	Positive	SNAI2	6.76e-06	0.660433	0.541889	0.798098	584078	1736	58587	115
Age	Cell-mediated	Positive	ZNF316	0.00111727	0.658286	0.497674	0.855267	612564	1793	30101	58
Age	Cell-mediated	Positive	CREB3	0.0322019	0.656898	0.423836	0.973296	629544	1826	13121	25
Age	Cell-mediated	Positive	CTCF	1.72e-19	0.655678	0.597356	0.719478	292495	1037	350170	814
Age	Cell-mediated	Positive	HNF1A	0.0175173	0.653296	0.442379	0.930989	626335	1820	16330	31
Age	Cell-mediated	Positive	NRIP1	0.000211267	0.652193	0.506922	0.827144	605626	1780	37039	71
Age	Cell-mediated	Positive	LEF1	0.00972666	0.651481	0.452203	0.909805	624199	1816	18466	35
Age	Cell-mediated	Positive	MYBL2	0.0441651	0.651228	0.406932	0.989494	631010	1829	11655	22
Age	Cell-mediated	Positive	TARDBP	6.8e-12	0.65115	0.570684	0.740688	506842	1576	135823	275
Age	Cell-mediated	Positive	FOSL1	2.68e-06	0.646447	0.528575	0.783632	584940	1740	57725	111
Age	Cell-mediated	Positive	RUNX2	1.28e-12	0.646165	0.567537	0.733508	500977	1565	141688	286
Age	Cell-mediated	Positive	NCOA2	0.00338505	0.644562	0.462789	0.875107	620321	1809	22344	42
Age	Cell-mediated	Positive	TWIST1	7.1e-06	0.641934	0.517624	0.787991	591689	1754	50976	97
Age	Cell-mediated	Positive	TCF12	5.56e-16	0.639749	0.570273	0.716333	455631	1466	187034	385
Age	Cell-mediated	Positive	SPI1	2.18e-16	0.63362	0.564228	0.710169	458292	1475	184373	376
Age	Cell-mediated	Positive	SMAD2	0.0189102	0.629496	0.406163	0.9327	628985	1826	13680	25
Age	Cell-mediated	Positive	DAXX	0.00101359	0.629471	0.460679	0.84089	617123	1804	25542	47
Age	Cell-mediated	Positive	NCOA3	3.92e-05	0.628598	0.491187	0.79353	602736	1777	39929	74
Age	Cell-mediated	Positive	SSRP1	0.000627428	0.627799	0.464066	0.831583	615449	1801	27216	50
Age	Cell-mediated	Positive	RELA	7.57e-22	0.626276	0.567054	0.691083	365895	1256	276770	595
Age	Cell-mediated	Positive	ZBTB48	7.47e-23	0.624218	0.566531	0.687295	343081	1198	299584	653
Age	Cell-mediated	Positive	ZBTB42	0.00403323	0.622629	0.432182	0.869496	623369	1816	19296	35
Age	Cell-mediated	Positive	ZBTB33	4.59e-11	0.619848	0.530344	0.720992	543038	1662	99627	189
Age	Cell-mediated	Positive	AR	2.63e-23	0.618135	0.560213	0.681487	355282	1234	287383	617
Age	Cell-mediated	Positive	EGR2	2.26e-09	0.616722	0.517422	0.730389	563800	1704	78865	147
Age	Cell-mediated	Positive	OSR2	2.15e-05	0.614972	0.478028	0.779928	603521	1780	39144	71
Age	Cell-mediated	Positive	CTNNB1	0.028656	0.614003	0.368679	0.962094	631990	1832	10675	19
Age	Cell-mediated	Positive	FEZF1	2.43e-05	0.610449	0.47181	0.778026	604876	1783	37789	68
Age	Cell-mediated	Positive	TRP47	5.52e-14	0.604095	0.523211	0.694784	522396	1625	120269	226
Age	Cell-mediated	Positive	SP140	1.2e-23	0.602543	0.542879	0.667971	395640	1345	247025	506
Age	Cell-mediated	Positive	SKIL	2.57e-09	0.601823	0.499878	0.719287	570470	1720	72195	131
Age	Cell-mediated	Positive	RAD21	1.39e-23	0.60011	0.539945	0.6661	402936	1364	239729	487
Age	Cell-mediated	Positive	ATF7	7.23e-15	0.599025	0.520108	0.68737	517125	1616	125540	235
Age	Cell-mediated	Positive	AHR	1.77e-21	0.59823	0.534283	0.668595	438610	1448	204055	403
Age	Cell-mediated	Positive	NKX2-1	9.64e-10	0.595774	0.494853	0.712059	569820	1720	72845	131
Age	Cell-mediated	Positive	ZNF664	0.0131267	0.591833	0.36534	0.907851	630441	1830	12224	21
Age	Cell-mediated	Positive	MAZ	4.59e-26	0.590195	0.532538	0.653324	382585	1321	260080	530
Age	Cell-mediated	Positive	CCAR2	0.00107646	0.589113	0.408924	0.822703	622306	1816	20359	35
Age	Cell-mediated	Positive	CDX2	9.55e-06	0.586337	0.447526	0.75552	606800	1789	35865	62
Age	Cell-mediated	Positive	POU2F3	0.00336267	0.58362	0.383392	0.852329	626768	1824	15897	27
Age	Cell-mediated	Positive	NR3C1_mut	0.00336351	0.583469	0.383292	0.852109	626764	1824	15901	27
Age	Cell-mediated	Positive	JUNB	2.02e-10	0.581724	0.482521	0.696145	569346	1722	73319	129
Age	Cell-mediated	Positive	AGO2	1.28e-17	0.578243	0.50397	0.661173	506015	1601	136650	250
Age	Cell-mediated	Positive	PCBP2	0.042649	0.578085	0.307071	0.991618	634897	1838	7768	13
Age	Cell-mediated	Positive	ESR1	3.75e-29	0.576188	0.520816	0.636784	366240	1290	276425	561
Age	Cell-mediated	Positive	ZIC2	1.4e-13	0.572231	0.485305	0.671039	547208	1683	95457	168
Age	Cell-mediated	Positive	HES1	0.0289002	0.571423	0.319015	0.945462	633606	1836	9059	15
Age	Cell-mediated	Positive	HNF4A	1.28e-14	0.570152	0.486479	0.664879	539483	1669	103182	182
Age	Cell-mediated	Positive	ZFHX2	3.86e-15	0.568497	0.486219	0.661513	536065	1663	106600	188
Age	Cell-mediated	Positive	NCOR1	2.03e-10	0.567868	0.466374	0.685718	574970	1735	67695	116
Age	Cell-mediated	Positive	PAX6	0.0231947	0.567168	0.316641	0.938415	633539	1836	9126	15
Age	Cell-mediated	Positive	SMARCA5	6.57e-10	0.565648	0.460824	0.687982	579779	1744	62886	107
Age	Cell-mediated	Positive	SMAD3	3.04e-20	0.563849	0.493442	0.642234	494257	1583	148408	268
Age	Cell-mediated	Positive	TP63	4.82e-13	0.562879	0.472757	0.665959	556165	1702	86500	149
Age	Cell-mediated	Positive	TEAD3	6.29e-23	0.560866	0.494949	0.633959	472047	1539	170618	312
Age	Cell-mediated	Positive	TRIM22	1e-13	0.559591	0.471563	0.660079	552441	1696	90224	155
Age	Cell-mediated	Positive	TFAP4	5.23e-11	0.557763	0.457673	0.674031	574440	1736	68225	115
Age	Cell-mediated	Positive	PBX3	1.23e-10	0.550073	0.447273	0.670197	579329	1746	63336	105
Age	Cell-mediated	Positive	NKX2-2	1.66e-14	0.544717	0.457268	0.644778	554240	1703	88425	148
Age	Cell-mediated	Positive	IRF4	2.1e-17	0.541558	0.462076	0.631529	534948	1669	107717	182
Age	Cell-mediated	Positive	ARNT	5.29e-22	0.537125	0.467115	0.615442	502595	1610	140070	241
Age	Cell-mediated	Positive	CBX2	7.48e-05	0.536906	0.372686	0.749761	620395	1816	22270	35
Age	Cell-mediated	Positive	ERG3	4.39e-15	0.536086	0.449518	0.635221	554149	1705	88516	146
Age	Cell-mediated	Positive	NR2F2	5.76e-17	0.532252	0.450767	0.624981	542851	1686	99814	165
Age	Cell-mediated	Positive	ARID1B	8.3e-11	0.531454	0.427103	0.654327	583886	1757	58779	94
Age	Cell-mediated	Positive	NR2F1	7.32e-24	0.529554	0.461884	0.605081	494744	1598	147921	253
Age	Cell-mediated	Positive	TCF7L2	1.2e-18	0.527687	0.449695	0.616058	534271	1672	108394	179
Age	Cell-mediated	Positive	SP1	2.76e-27	0.524796	0.461565	0.595012	473126	1558	169539	293
Age	Cell-mediated	Positive	MYCN	8.08e-37	0.52432	0.47137	0.582435	387089	1375	255576	476
Age	Cell-mediated	Positive	YY1	7.89e-32	0.524208	0.466385	0.587973	435711	1482	206954	369
Age	Cell-mediated	Positive	GATA2	2.16e-25	0.523144	0.457115	0.59671	489168	1590	153497	261
Age	Cell-mediated	Positive	ONECUT1	0.00579147	0.522732	0.298043	0.851627	632121	1835	10544	16
Age	Cell-mediated	Positive	ZNF90	0.0366878	0.522126	0.249824	0.963003	636048	1841	6617	10
Age	Cell-mediated	Positive	ZNF263	3.34e-25	0.520018	0.453426	0.594297	493191	1599	149474	252
Age	Cell-mediated	Positive	SMC1A	4.13e-29	0.518857	0.457355	0.587098	465625	1546	177040	305
Age	Cell-mediated	Positive	ERG2	1.05e-12	0.518765	0.421395	0.632604	576508	1747	66157	104
Age	Cell-mediated	Positive	KDM1A	8.39e-35	0.518129	0.462668	0.57921	419015	1450	223650	401
Age	Cell-mediated	Positive	PDX1	7.59e-13	0.517677	0.420924	0.630719	575778	1746	66887	105
Age	Cell-mediated	Positive	GATAD2B	2.44e-16	0.514027	0.428669	0.612115	556180	1714	86485	137
Age	Cell-mediated	Positive	ZSCAN5D	5.53e-11	0.513615	0.407542	0.639579	588220	1767	54445	84
Age	Cell-mediated	Positive	STAT3	9.38e-30	0.513067	0.451842	0.581039	466718	1551	175947	300
Age	Cell-mediated	Positive	RXRA	2.35e-20	0.510441	0.434434	0.596603	532955	1675	109710	176
Age	Cell-mediated	Positive	SRSF3	2.95e-05	0.510272	0.350075	0.719463	620589	1818	22076	33
Age	Cell-mediated	Positive	TFAP2C	2.71e-36	0.509728	0.454939	0.570084	418963	1455	223702	396
Age	Cell-mediated	Positive	OTX2	2.51e-19	0.505893	0.42719	0.595593	541988	1692	100677	159
Age	Cell-mediated	Positive	TEAD4	2.48e-25	0.505697	0.437973	0.581602	504040	1625	138625	226
Age	Cell-mediated	Positive	SMC3	1.64e-33	0.505013	0.447192	0.568973	447547	1517	195118	334
Age	Cell-mediated	Positive	ID3	1.89e-14	0.500314	0.407617	0.608508	572464	1744	70201	107
Age	Cell-mediated	Positive	FOXP1	4.95e-26	0.499313	0.432076	0.574714	504312	1628	138353	223
Age	Cell-mediated	Positive	GATA3_Nter	4.95e-08	0.498591	0.370851	0.656937	607450	1799	35215	52
Age	Cell-mediated	Positive	NKX3-1	2.91e-12	0.497107	0.395508	0.617533	585295	1765	57370	86
Age	Cell-mediated	Positive	GATA1	6.16e-19	0.494616	0.414024	0.587036	549629	1708	93036	143
Age	Cell-mediated	Positive	ESRRA	7.14e-18	0.493641	0.410325	0.589622	556152	1719	86513	132
Age	Cell-mediated	Positive	SUPT16H	1.75e-05	0.490737	0.332326	0.699255	621107	1820	21558	31
Age	Cell-mediated	Positive	ZC3H8	0.00185931	0.484505	0.276246	0.789336	631304	1835	11361	16
Age	Cell-mediated	Positive	HNRNPH1	4.93e-11	0.48442	0.375123	0.616266	595095	1782	47570	69
Age	Cell-mediated	Positive	FOXM1	1.09e-13	0.482024	0.384539	0.59739	582360	1763	60305	88
Age	Cell-mediated	Positive	ZNF362	2.68e-05	0.48194	0.319268	0.699147	622816	1823	19849	28
Age	Cell-mediated	Positive	ZEB1	4.2e-25	0.480516	0.410352	0.559929	522615	1667	120050	184
Age	Cell-mediated	Positive	HIF1A	2.94e-31	0.479907	0.417724	0.54933	487644	1606	155021	245
Age	Cell-mediated	Positive	EP300	9.26e-38	0.479548	0.423751	0.541374	447583	1531	195082	320
Age	Cell-mediated	Positive	FOXO1	1.22e-23	0.478649	0.405965	0.56128	531765	1683	110900	168
Age	Cell-mediated	Positive	RBFOX2	8.31e-35	0.477481	0.418831	0.542735	468519	1572	174146	279
Age	Cell-mediated	Positive	GATA4	6.26e-23	0.475862	0.401846	0.560239	536682	1692	105983	159
Age	Cell-mediated	Positive	ASH2L	1.22e-40	0.471626	0.417557	0.53145	438640	1518	204025	333
Age	Cell-mediated	Positive	FOXA2	1.26e-44	0.471221	0.420085	0.527561	412190	1465	230475	386
Age	Cell-mediated	Positive	ZNF143	2.88e-32	0.47056	0.408754	0.539668	489810	1614	152855	237
Age	Cell-mediated	Positive	USF2	1.55e-16	0.468951	0.379787	0.573416	572239	1750	70426	101
Age	Cell-mediated	Positive	NR4A1	5.95e-09	0.468873	0.345469	0.622726	607437	1802	35228	49
Age	Cell-mediated	Positive	GRHL2	1.11e-25	0.46871	0.398586	0.548263	526184	1677	116481	174
Age	Cell-mediated	Positive	GRHL3	1.34e-22	0.468642	0.393414	0.554738	542131	1703	100534	148
Age	Cell-mediated	Positive	ZNF366	7.99e-15	0.465888	0.371189	0.578061	581144	1764	61521	87
Age	Cell-mediated	Positive	ZNF644	6.17e-14	0.464602	0.36654	0.58152	585717	1771	56948	80
Age	Cell-mediated	Positive	ATF2	2.57e-19	0.463993	0.381713	0.559443	560424	1733	82241	118
Age	Cell-mediated	Positive	ZNF750	6.93e-10	0.461776	0.343462	0.608408	604807	1799	37858	52
Age	Cell-mediated	Positive	JUND	1.97e-33	0.459905	0.398666	0.528489	491710	1622	150955	229
Age	Cell-mediated	Positive	BCL11A	3.81e-29	0.459879	0.393766	0.534519	514049	1660	128616	191
Age	Cell-mediated	Positive	MBD3	0.000418492	0.457404	0.265811	0.734685	629900	1834	12765	17
Age	Cell-mediated	Positive	CREM	1.43e-23	0.455702	0.381216	0.541154	543557	1709	99108	142
Age	Cell-mediated	Positive	ZFP36	1.49e-14	0.454556	0.358054	0.569704	585263	1772	57402	79
Age	Cell-mediated	Positive	PHOX2B	2.73e-05	0.454092	0.287042	0.683744	625338	1828	17327	23
Age	Cell-mediated	Positive	ESR1_Y537S	1.61e-17	0.453657	0.366241	0.556318	572158	1753	70507	98
Age	Cell-mediated	Positive	GTF2B	2.06e-24	0.452587	0.379286	0.536528	541057	1706	101608	145
Age	Cell-mediated	Positive	ESR1_Y537C	3.72e-13	0.452531	0.350466	0.575747	592010	1782	50655	69
Age	Cell-mediated	Positive	JUN	4.13e-38	0.45223	0.394923	0.516198	473202	1593	169463	258
Age	Cell-mediated	Positive	ZSCAN16	2.86e-05	0.448545	0.280336	0.681441	625881	1829	16784	22
Age	Cell-mediated	Positive	XRCC5	4.7e-39	0.44694	0.390051	0.510495	473428	1596	169237	255
Age	Cell-mediated	Positive	ZNF318	0.00926562	0.445258	0.203166	0.847536	635689	1842	6976	9
Age	Cell-mediated	Positive	RCOR1	8.43e-35	0.444263	0.383422	0.512629	496547	1637	146118	214
Age	Cell-mediated	Positive	CREB1	3.67e-40	0.444068	0.387888	0.506779	470352	1592	172313	259
Age	Cell-mediated	Positive	EZH2	4.41e-54	0.442443	0.395299	0.494316	393057	1445	249608	406
Age	Cell-mediated	Positive	HSF1	2.17e-46	0.440366	0.388494	0.49786	441142	1541	201523	310
Age	Cell-mediated	Positive	SMARCE1	1.22e-19	0.437476	0.353942	0.535426	568456	1751	74209	100
Age	Cell-mediated	Positive	CDK8	1.46e-42	0.437378	0.382716	0.498329	463888	1584	178777	267
Age	Cell-mediated	Positive	ZBTB2	3.59e-17	0.435446	0.345542	0.54224	579410	1767	63255	84
Age	Cell-mediated	Positive	NEUROD1	1.28e-35	0.434896	0.374251	0.503211	499596	1646	143069	205
Age	Cell-mediated	Positive	PBX2	6.16e-22	0.434495	0.355623	0.526292	559701	1739	82964	112
Age	Cell-mediated	Positive	MYF5	6.9e-07	0.434176	0.287646	0.629839	620707	1823	21958	28
Age	Cell-mediated	Positive	ELF3	2.1e-38	0.434098	0.375864	0.499375	487315	1626	155350	225
Age	Cell-mediated	Positive	ELF1	9.46e-36	0.432957	0.372327	0.50128	500323	1648	142342	203
Age	Cell-mediated	Positive	PRPF4	2.83e-09	0.431432	0.307106	0.589942	611366	1811	31299	40
Age	Cell-mediated	Positive	CREBBP_M768	0.00962445	0.431015	0.185721	0.851569	636257	1843	6408	8
Age	Cell-mediated	Positive	HOXB13	2.61e-21	0.424996	0.344222	0.519675	565826	1750	76839	101
Age	Cell-mediated	Positive	ZNF554	1.6e-08	0.424124	0.292732	0.595009	615509	1817	27156	34
Age	Cell-mediated	Positive	KLF4	1.38e-31	0.423759	0.358353	0.498192	524051	1689	118614	162
Age	Cell-mediated	Positive	LHX2	0.0303844	0.423545	0.155145	0.924298	637768	1845	4897	6
Age	Cell-mediated	Positive	ETV5	3.37e-34	0.420596	0.357811	0.491791	514852	1676	127813	175
Age	Cell-mediated	Positive	TSHZ1	0.000283464	0.419301	0.228714	0.705645	631193	1837	11472	14
Age	Cell-mediated	Positive	FOSL2	5.37e-30	0.417287	0.349736	0.49471	533916	1706	108749	145
Age	Cell-mediated	Positive	TEAD1	1.7e-34	0.416025	0.353349	0.487225	516338	1680	126327	171
Age	Cell-mediated	Positive	CEBPB	3.24e-44	0.414732	0.360025	0.476013	476434	1617	166231	234
Age	Cell-mediated	Positive	E2F8	1.51e-16	0.412647	0.319545	0.524977	587534	1782	55131	69
[truncated: 6,088 more rows]
