# Supplementary material for: The immune factors driving DNA methylation variation in human blood
Source: Nat Commun. 2022 Oct 6;13:5895. doi: 10.1038/s41467-022-33511-6 (PMC9537159; doi:10.1038/s41467-022-33511-6)
Supplement: Supplementary file 8 — Supplementary Data 5 [file 41467_2022_33511_MOESM8_ESM.xlsx]

## Sheet: Data S5
Supplementary Data 5. Significant gene ontology enrichments for genes close to variable-associated CpG sites
Variable	Effect	Direction	Sub-ontology	GO term	Observed number of genes	Expected number of genes	Punadj	FDR
Age	Direct	Positive	Biological process	Nervous system development	2263	807.967	6.54353e-56	1.48865e-51
Age	Direct	Positive	Biological process	System development	4679	1323.63	7.61718e-53	8.66454e-49
Age	Direct	Positive	Biological process	Multicellular organism development	5215	1434.13	5.10945e-52	3.87466e-48
Age	Direct	Positive	Biological process	Anatomical structure development	5685	1527.63	5.13292e-50	2.91935e-46
Age	Direct	Positive	Biological process	Developmental process	6059	1590.63	2.20393e-47	1.00279e-43
Age	Direct	Positive	Biological process	Multicellular organismal process	7254	1765.13	7.88506e-47	2.98975e-43
Age	Direct	Positive	Biological process	Anatomical structure morphogenesis	2626	833.5	3.98523e-40	9.06639e-37
Age	Direct	Positive	Biological process	Generation of neurons	1464	541	2.88507e-38	5.96686e-35
Age	Direct	Positive	Biological process	Neurogenesis	1562	566	8.2353e-38	1.56128e-34
Age	Direct	Positive	Biological process	Neuron differentiation	1309	496	6.06508e-37	9.19871e-34
Age	Direct	Positive	Biological process	Cell-cell signaling	1581	543.833	2.65902e-36	3.78079e-33
Age	Direct	Positive	Biological process	Pattern specification process	430	207	5.78136e-35	6.57629e-32
Age	Direct	Positive	Biological process	Cell differentiation	4031	1095.33	6.12091e-35	6.63098e-32
Age	Direct	Positive	Biological process	Animal organ morphogenesis	1040	399	7.2025e-35	7.44804e-32
Age	Direct	Positive	Biological process	Animal organ development	3421	953.833	2.98569e-34	2.95323e-31
Age	Direct	Positive	Biological process	Cellular developmental process	4212	1133.83	6.54378e-34	6.20296e-31
Age	Direct	Positive	Biological process	Regionalization	340	172	1.70475e-32	1.43641e-29
Age	Direct	Positive	Biological process	Cell development	2094	675.833	1.02788e-31	8.35149e-29
Age	Direct	Positive	Biological process	Central nervous system development	949	367.833	1.85539e-31	1.45552e-28
Age	Direct	Positive	Biological process	Regulation of multicellular organismal process	3121	873.5	7.79296e-31	5.71903e-28
Age	Direct	Positive	Biological process	Cell fate commitment	263	141.5	4.02234e-30	2.77298e-27
Age	Direct	Positive	Biological process	Behavior	575	240.833	1.22801e-28	7.98209e-26
Age	Direct	Positive	Biological process	Chemical synaptic transmission	679	276.333	3.0353e-28	1.8663e-25
Age	Direct	Positive	Biological process	Anterograde trans-synaptic signaling	679	276.333	3.0353e-28	1.8663e-25
Age	Direct	Positive	Biological process	Synaptic signaling	692	280.333	4.8053e-28	2.87685e-25
Age	Direct	Positive	Biological process	Trans-synaptic signaling	686	278.333	5.44083e-28	3.17381e-25
Age	Direct	Positive	Biological process	Tissue development	1982	586.833	4.33202e-27	2.40374e-24
Age	Direct	Positive	Biological process	Embryonic morphogenesis	573	240	5.99563e-27	3.24763e-24
Age	Direct	Positive	Biological process	Embryonic organ morphogenesis	284	144	8.80546e-26	4.55282e-23
Age	Direct	Positive	Biological process	Regulation of transcription by rna polymerase ii	2524	700	1.05824e-25	5.34999e-23
Age	Direct	Positive	Biological process	Regulation of multicellular organismal development	2061	609.667	2.55668e-25	1.26445e-22
Age	Direct	Positive	Biological process	Embryonic organ development	418	186.5	7.601e-25	3.67921e-22
Age	Direct	Positive	Biological process	Head development	733	283	8.75632e-24	4.06544e-21
Age	Direct	Positive	Biological process	Positive regulation of transcription by rna polymerase ii	1150	383.5	1.6085e-23	7.3187e-21
Age	Direct	Positive	Biological process	Regulation of developmental process	2567	719.667	3.89594e-23	1.70447e-20
Age	Direct	Positive	Biological process	Brain development	692	268	8.89485e-23	3.61353e-20
Age	Direct	Positive	Biological process	Anterior/posterior pattern specification	209	108.5	2.72416e-22	1.08727e-19
Age	Direct	Positive	Biological process	Neuron development	1062	382.833	3.427e-22	1.34421e-19
Age	Direct	Positive	Biological process	Regulation of nervous system development	894	327.5	3.48745e-22	1.34474e-19
Age	Direct	Positive	Biological process	Transcription by rna polymerase ii	2654	709	7.47354e-22	2.78726e-19
Age	Direct	Positive	Biological process	Embryo development	984	340	2.66856e-21	9.7919e-19
Age	Direct	Positive	Biological process	Tube development	1066	346.167	6.83135e-21	2.46688e-18
Age	Direct	Positive	Biological process	Regulation of cell differentiation	1794	532.333	7.16866e-21	2.54823e-18
Age	Direct	Positive	Biological process	Sensory organ development	539	212.5	1.2261e-20	4.22632e-18
Age	Direct	Positive	Biological process	Epithelium development	1246	372	1.21781e-20	4.22632e-18
Age	Direct	Positive	Biological process	Cell fate specification	97	63	5.91025e-20	1.97733e-17
Age	Direct	Positive	Biological process	Positive regulation of multicellular organismal process	1734	500.5	6.48939e-20	2.13962e-17
Age	Direct	Positive	Biological process	Positive regulation of developmental process	1355	416.833	6.64819e-20	2.16066e-17
Age	Direct	Positive	Biological process	Regulation of neurogenesis	794	292.5	6.97454e-20	2.2348e-17
Age	Direct	Positive	Biological process	Cell-cell adhesion via plasma-membrane adhesion molecules	262	119.156	7.93609e-20	2.50759e-17
Age	Direct	Positive	Biological process	System process	2052	521.667	9.16427e-20	2.85599e-17
Age	Direct	Positive	Biological process	Homophilic cell adhesion via plasma membrane adhesion molecules	162	85.6563	1.39072e-19	4.21853e-17
Age	Direct	Positive	Biological process	Positive regulation of transcription, dna-templated	1469	445.5	3.19019e-19	9.42557e-17
Age	Direct	Positive	Biological process	Forebrain development	367	160.5	3.52997e-19	1.02958e-16
Age	Direct	Positive	Biological process	Skeletal system development	500	198	5.69764e-19	1.64078e-16
Age	Direct	Positive	Biological process	Regulation of neuron differentiation	631	244.5	1.03514e-18	2.94368e-16
Age	Direct	Positive	Biological process	Sensory organ morphogenesis	253	119.5	1.76315e-18	4.89168e-16
Age	Direct	Positive	Biological process	Regulation of cell development	921	318.5	2.30052e-18	6.23057e-16
Age	Direct	Positive	Biological process	Anatomical structure formation involved in morphogenesis	1133	352.167	3.49727e-18	9.36035e-16
Age	Direct	Positive	Biological process	Modulation of chemical synaptic transmission	423	178.333	6.72407e-18	1.73833e-15
Age	Direct	Positive	Biological process	Central nervous system neuron differentiation	177	95.5	8.26555e-18	2.11282e-15
Age	Direct	Positive	Biological process	Regulation of trans-synaptic signaling	424	178.333	8.54727e-18	2.16056e-15
Age	Direct	Positive	Biological process	Nervous system process	1305	335.333	1.26886e-17	3.13766e-15
Age	Direct	Positive	Biological process	Regulation of ion transport	667	230.333	1.76085e-17	4.30746e-15
Age	Direct	Positive	Biological process	Tissue morphogenesis	651	235.5	2.00077e-17	4.84228e-15
Age	Direct	Positive	Biological process	Embryonic skeletal system development	124	73.5	2.32724e-17	5.51508e-15
Age	Direct	Positive	Biological process	Skeletal system morphogenesis	235	112	6.3401e-17	1.45694e-14
Age	Direct	Positive	Biological process	Biological regulation	11761	2409.67	6.50286e-17	1.4794e-14
Age	Direct	Positive	Biological process	Positive regulation of gene expression	1908	533.5	7.11703e-17	1.60309e-14
Age	Direct	Positive	Biological process	Regulation of cellular process	10158	2155.17	8.00411e-17	1.78523e-14
Age	Direct	Positive	Biological process	Neuron projection development	933	328.833	8.14372e-17	1.79873e-14
Age	Direct	Positive	Biological process	Positive regulation of nucleic acid-templated transcription	1548	453.5	1.18498e-16	2.54323e-14
Age	Direct	Positive	Biological process	Positive regulation of rna biosynthetic process	1549	453.5	1.30514e-16	2.77494e-14
Age	Direct	Positive	Biological process	Regulation of membrane potential	416	163.333	1.60062e-16	3.34075e-14
Age	Direct	Positive	Biological process	Kidney epithelium development	135	76	1.59817e-16	3.34075e-14
Age	Direct	Positive	Biological process	Signaling	6109	1393.5	2.67711e-16	5.48686e-14
Age	Direct	Positive	Biological process	Locomotion	1828	512.167	3.82461e-16	7.69998e-14
Age	Direct	Positive	Biological process	Regulation of transcription, dna-templated	3269	810.833	4.14627e-16	8.27436e-14
Age	Direct	Positive	Biological process	Mesenchyme development	266	117.833	4.46978e-16	8.8424e-14
Age	Direct	Positive	Biological process	Morphogenesis of a branching structure	190	95	5.2331e-16	1.02632e-13
Age	Direct	Positive	Biological process	Cell communication	6138	1394	5.45448e-16	1.06059e-13
Age	Direct	Positive	Biological process	Synapse organization	378	158.19	7.72312e-16	1.47648e-13
Age	Direct	Positive	Biological process	Neuron fate commitment	65	45	9.03658e-16	1.71319e-13
Age	Direct	Positive	Biological process	Negative regulation of developmental process	983	295.167	9.28774e-16	1.74625e-13
Age	Direct	Positive	Biological process	Positive regulation of cell differentiation	953	305.833	9.77278e-16	1.82238e-13
Age	Direct	Positive	Biological process	Signal release	444	169.833	1.17414e-15	2.17168e-13
Age	Direct	Positive	Biological process	Positive regulation of rna metabolic process	1631	467.5	1.44807e-15	2.65674e-13
Age	Direct	Positive	Biological process	Plasma membrane bounded cell projection morphogenesis	631	243.833	1.68068e-15	3.03456e-13
Age	Direct	Positive	Biological process	Cell projection morphogenesis	635	244.833	1.70829e-15	3.06013e-13
Age	Direct	Positive	Biological process	Embryonic skeletal system morphogenesis	92	57.5	1.97774e-15	3.51513e-13
Age	Direct	Positive	Biological process	Neuron projection morphogenesis	617	238.833	2.37989e-15	4.1648e-13
Age	Direct	Positive	Biological process	Tube morphogenesis	884	278.167	2.86211e-15	4.97045e-13
Age	Direct	Positive	Biological process	Amine transport	100	54.3333	3.04314e-15	5.24481e-13
Age	Direct	Positive	Biological process	Regulation of nucleic acid-templated transcription	3322	816.833	3.4106e-15	5.83391e-13
Age	Direct	Positive	Biological process	Positive regulation of nervous system development	519	194	3.95537e-15	6.66553e-13
Age	Direct	Positive	Biological process	Regulation of rna biosynthetic process	3330	817.833	3.93937e-15	6.66553e-13
Age	Direct	Positive	Biological process	Cell morphogenesis	990	341.833	4.12381e-15	6.89829e-13
Age	Direct	Positive	Biological process	Morphogenesis of a branching epithelium	176	88	4.31968e-15	7.17319e-13
Age	Direct	Positive	Biological process	Regulation of biological process	11118	2275.17	4.47697e-15	7.38051e-13
Age	Direct	Positive	Biological process	Negative regulation of multicellular organismal process	1254	349.167	6.31016e-15	1.0009e-12
Age	Direct	Positive	Biological process	Regulation of amine transport	93	51.3333	6.33538e-15	1.0009e-12
Age	Direct	Positive	Biological process	Urogenital system development	321	133.5	7.31126e-15	1.14711e-12
Age	Direct	Positive	Biological process	Synaptic transmission, glutamatergic	91	57.3333	7.5788e-15	1.18094e-12
Age	Direct	Positive	Biological process	Morphogenesis of an epithelium	519	190	7.75134e-15	1.19961e-12
Age	Direct	Positive	Biological process	Cell part morphogenesis	653	246.833	9.16886e-15	1.39994e-12
Age	Direct	Positive	Biological process	Locomotory behavior	194	92.8333	1.65854e-14	2.48235e-12
Age	Direct	Positive	Biological process	Synapse assembly	165	83	2.60356e-14	3.8713e-12
Age	Direct	Positive	Biological process	Renal system development	285	121.5	3.32297e-14	4.84599e-12
Age	Direct	Positive	Biological process	Biological adhesion	1366	402.49	3.70417e-14	5.33354e-12
Age	Direct	Positive	Biological process	Cell adhesion	1360	400.49	4.97266e-14	7.11498e-12
Age	Direct	Positive	Biological process	Regulation of biological quality	3861	946.833	6.61127e-14	9.22739e-12
Age	Direct	Positive	Biological process	Transcription, dna-templated	3426	826.333	7.47981e-14	1.03131e-11
Age	Direct	Positive	Biological process	Adenylate cyclase-modulating g protein-coupled receptor signaling pathway	215	87.3333	8.60516e-14	1.17932e-11
Age	Direct	Positive	Biological process	Regulation of hormone levels	507	169.833	1.00495e-13	1.36086e-11
Age	Direct	Positive	Biological process	Regulation of rna metabolic process	3562	859.833	1.00052e-13	1.36086e-11
Age	Direct	Positive	Biological process	Cell morphogenesis involved in differentiation	709	258	1.06173e-13	1.42079e-11
Age	Direct	Positive	Biological process	Epithelial tube morphogenesis	312	129	1.10556e-13	1.46229e-11
Age	Direct	Positive	Biological process	G protein-coupled receptor signaling pathway	1225	270.833	1.13013e-13	1.48616e-11
Age	Direct	Positive	Biological process	Axon development	487	191.5	1.24118e-13	1.6228e-11
Age	Direct	Positive	Biological process	Mesonephros development	98	57.5	1.33225e-13	1.73193e-11
Age	Direct	Positive	Biological process	Monoamine transport	86	47.3333	1.51983e-13	1.95346e-11
Age	Direct	Positive	Biological process	Appendage development	176	86	1.9051e-13	2.42129e-11
Age	Direct	Positive	Biological process	Limb development	176	86	1.9051e-13	2.42129e-11
Age	Direct	Positive	Biological process	Regulation of localization	2724	696.667	1.96881e-13	2.48836e-11
Age	Direct	Positive	Biological process	Movement of cell or subcellular component	2057	555.333	2.78905e-13	3.50558e-11
Age	Direct	Positive	Biological process	Negative regulation of cell differentiation	713	224.5	2.81102e-13	3.51378e-11
Age	Direct	Positive	Biological process	Neuron projection guidance	269	123.5	3.07628e-13	3.82434e-11
Age	Direct	Positive	Biological process	Metanephros development	87	51.5	3.25589e-13	4.02563e-11
Age	Direct	Positive	Biological process	Nephron epithelium development	104	58	4.09597e-13	5.03693e-11
Age	Direct	Positive	Biological process	G protein-coupled receptor signaling pathway, coupled to cyclic nucleotide second messenger	246	92.3333	4.3971e-13	5.37817e-11
Age	Direct	Positive	Biological process	Nucleic acid-templated transcription	3468	830.333	4.49395e-13	5.46724e-11
Age	Direct	Positive	Biological process	Catecholamine transport	75	42.3333	4.76917e-13	5.77121e-11
Age	Direct	Positive	Biological process	Hormone secretion	301	117.833	5.05456e-13	6.08419e-11
Age	Direct	Positive	Biological process	Cellular component morphogenesis	1098	358.833	5.0878e-13	6.09197e-11
Age	Direct	Positive	Biological process	Circulatory system development	1120	328.667	5.2417e-13	6.24338e-11
Age	Direct	Positive	Biological process	Branching morphogenesis of an epithelial tube	144	73.5	5.28366e-13	6.26059e-11
Age	Direct	Positive	Biological process	Axon guidance	268	122.5	5.49889e-13	6.44844e-11
Age	Direct	Positive	Biological process	Cell morphogenesis involved in neuron differentiation	555	212.5	5.49195e-13	6.44844e-11
Age	Direct	Positive	Biological process	Positive regulation of nucleobase-containing compound metabolic process	1810	493	5.73889e-13	6.69537e-11
Age	Direct	Positive	Biological process	Ureteric bud development	93	54	6.73938e-13	7.82249e-11
Age	Direct	Positive	Biological process	Neuropeptide signaling pathway	97	45	7.16509e-13	8.27441e-11
Age	Direct	Positive	Biological process	Rna biosynthetic process	3484	831.333	7.88152e-13	9.01028e-11
Age	Direct	Positive	Biological process	Axonogenesis	446	177.5	8.25241e-13	9.34041e-11
Age	Direct	Positive	Biological process	Epithelial cell differentiation	746	208	9.04643e-13	1.01884e-10
Age	Direct	Positive	Biological process	Telencephalon development	243	106	9.17013e-13	1.02769e-10
Age	Direct	Positive	Biological process	Neuron fate specification	34	27	9.60307e-13	1.07093e-10
Age	Direct	Positive	Biological process	Neuron migration	148	75	1.02277e-12	1.13503e-10
Age	Direct	Positive	Biological process	Regulation of synaptic transmission, glutamatergic	68	44.3333	1.04421e-12	1.15319e-10
Age	Direct	Positive	Biological process	Extracellular matrix organization	353	136	1.09471e-12	1.20312e-10
Age	Direct	Positive	Biological process	Positive regulation of cellular process	5129	1204.67	1.25034e-12	1.36756e-10
Age	Direct	Positive	Biological process	Regulation of catecholamine secretion	61	36.3333	1.28806e-12	1.40208e-10
Age	Direct	Positive	Biological process	Regulation of system process	589	193.667	1.39939e-12	1.51601e-10
Age	Direct	Positive	Biological process	Mesonephric epithelium development	94	54.5	1.43278e-12	1.53754e-10
Age	Direct	Positive	Biological process	Mesonephric tubule development	94	54.5	1.43278e-12	1.53754e-10
Age	Direct	Positive	Biological process	Regulation of postsynaptic membrane potential	132	68.8333	1.5121e-12	1.61504e-10
Age	Direct	Positive	Biological process	Positive regulation of neurogenesis	456	168	1.58971e-12	1.68214e-10
Age	Direct	Positive	Biological process	Diencephalon development	71	43	1.73023e-12	1.81396e-10
Age	Direct	Positive	Biological process	Positive regulation of neuron differentiation	354	140	1.94366e-12	2.0191e-10
Age	Direct	Positive	Biological process	Muscle structure development	648	211	2.01876e-12	2.08758e-10
Age	Direct	Positive	Biological process	Appendage morphogenesis	146	74	2.44483e-12	2.48303e-10
Age	Direct	Positive	Biological process	Limb morphogenesis	146	74	2.44483e-12	2.48303e-10
Age	Direct	Positive	Biological process	Kidney development	270	111.5	2.53782e-12	2.56602e-10
Age	Direct	Positive	Biological process	Renal tubule development	90	52	2.64907e-12	2.66665e-10
Age	Direct	Positive	Biological process	Hormone transport	309	117.833	2.94002e-12	2.93357e-10
Age	Direct	Positive	Biological process	Catecholamine secretion	62	36.3333	3.36665e-12	3.3446e-10
Age	Direct	Positive	Biological process	Gland development	420	153.5	3.42743e-12	3.39017e-10
Age	Direct	Positive	Biological process	Response to growth factor	703	223.333	3.45638e-12	3.40401e-10
Age	Direct	Positive	Biological process	Learning or memory	247	104	3.7843e-12	3.71089e-10
Age	Direct	Positive	Biological process	Response to endogenous stimulus	1586	433.333	4.09122e-12	3.99465e-10
Age	Direct	Positive	Biological process	Camp-mediated signaling	183	75.3333	4.17096e-12	4.0551e-10
Age	Direct	Positive	Biological process	Cell-cell adhesion	801	246.99	4.30681e-12	4.16936e-10
Age	Direct	Positive	Biological process	Positive regulation of biological process	5808	1332	4.48641e-12	4.32483e-10
Age	Direct	Positive	Biological process	Regulation of cell communication	3374	842	4.53075e-12	4.34914e-10
Age	Direct	Positive	Biological process	Peptide hormone secretion	242	99.5	4.76342e-12	4.55327e-10
Age	Direct	Positive	Biological process	Spinal cord development	104	56	5.48215e-12	5.19662e-10
Age	Direct	Positive	Biological process	Cell motility	1607	432.333	5.66627e-12	5.32676e-10
Age	Direct	Positive	Biological process	Localization of cell	1607	432.333	5.66627e-12	5.32676e-10
Age	Direct	Positive	Biological process	Heart morphogenesis	257	104.5	6.15601e-12	5.76334e-10
Age	Direct	Positive	Biological process	Cell migration	1457	398.833	6.48954e-12	6.0507e-10
Age	Direct	Positive	Biological process	Camera-type eye development	308	121	6.59857e-12	6.12725e-10
Age	Direct	Positive	Biological process	Positive regulation of cellular biosynthetic process	1892	501	7.46334e-12	6.90207e-10
Age	Direct	Positive	Biological process	Ion transport	1603	430.333	7.7493e-12	7.13752e-10
Age	Direct	Positive	Biological process	Nephron development	137	68	8.2302e-12	7.54988e-10
Age	Direct	Positive	Biological process	Regulation of ion transmembrane transport	460	160	9.0679e-12	8.28493e-10
Age	Direct	Positive	Biological process	Cyclic-nucleotide-mediated signaling	209	82.3333	9.9902e-12	9.09108e-10
Age	Direct	Positive	Biological process	Outflow tract morphogenesis	79	46	1.05135e-11	9.52916e-10
Age	Direct	Positive	Biological process	Negative regulation of amine transport	26	21	1.07918e-11	9.74261e-10
Age	Direct	Positive	Biological process	Cation transport	1095	313.333	1.09733e-11	9.86734e-10
Age	Direct	Positive	Biological process	Muscle tissue development	394	141.5	1.18949e-11	1.06252e-09
Age	Direct	Positive	Biological process	Positive regulation of biosynthetic process	1922	505	1.20622e-11	1.07193e-09
Age	Direct	Positive	Biological process	Nephron tubule development	88	50	1.24317e-11	1.10047e-09
Age	Direct	Positive	Biological process	Extracellular structure organization	407	146	1.41374e-11	1.24661e-09
Age	Direct	Positive	Biological process	Sensory system development	364	136	1.49775e-11	1.31559e-09
Age	Direct	Positive	Biological process	Endocrine system development	125	62	1.59711e-11	1.39747e-09
Age	Direct	Positive	Biological process	Regulation of signaling	3420	848.5	1.68406e-11	1.46791e-09
Age	Direct	Positive	Biological process	Positive regulation of cell development	533	183	1.90747e-11	1.6563e-09
Age	Direct	Positive	Biological process	Cognition	282	112	1.92009e-11	1.66091e-09
Age	Direct	Positive	Biological process	Positive regulation of macromolecule biosynthetic process	1787	476.5	2.02789e-11	1.74752e-09
Age	Direct	Positive	Biological process	Mesenchymal cell differentiation	214	90.8333	2.08694e-11	1.79162e-09
Age	Direct	Positive	Biological process	Eye development	355	133	2.23031e-11	1.89327e-09
Age	Direct	Positive	Biological process	Eye morphogenesis	147	70.5	2.22727e-11	1.89327e-09
Age	Direct	Positive	Biological process	Embryonic limb morphogenesis	124	64	2.51806e-11	2.11387e-09
Age	Direct	Positive	Biological process	Embryonic appendage morphogenesis	124	64	2.51806e-11	2.11387e-09
Age	Direct	Positive	Biological process	Kidney morphogenesis	89	49	2.66933e-11	2.23262e-09
Age	Direct	Positive	Biological process	Muscle organ development	392	137.5	3.49194e-11	2.89933e-09
Age	Direct	Positive	Biological process	Regulation of cell proliferation	1599	411.833	3.50872e-11	2.90267e-09
Age	Direct	Positive	Biological process	Respiratory system development	193	84.5	3.6024e-11	2.96937e-09
Age	Direct	Positive	Biological process	Heart development	566	189.5	3.99847e-11	3.28394e-09
Age	Direct	Positive	Biological process	Camera-type eye morphogenesis	110	57.5	4.18508e-11	3.42484e-09
Age	Direct	Positive	Biological process	Embryo development ending in birth or egg hatching	622	203.5	4.25198e-11	3.46712e-09
Age	Direct	Positive	Biological process	Visual system development	359	133	4.36093e-11	3.54326e-09
Age	Direct	Positive	Biological process	Negative regulation of transcription by rna polymerase ii	794	245	4.68127e-11	3.78999e-09
Age	Direct	Positive	Biological process	Neural retina development	61	37	4.85685e-11	3.91821e-09
Age	Direct	Positive	Biological process	Adult behavior	140	65	4.93504e-11	3.95324e-09
Age	Direct	Positive	Biological process	Cellular response to growth factor stimulus	677	212.333	4.92395e-11	3.95324e-09
Age	Direct	Positive	Biological process	Chordate embryonic development	607	199	5.00206e-11	3.99287e-09
Age	Direct	Positive	Biological process	Striated muscle tissue development	376	134.5	5.5592e-11	4.40668e-09
Age	Direct	Positive	Biological process	Proximal/distal pattern formation	31	24	6.79881e-11	5.37058e-09
Age	Direct	Positive	Biological process	Regulation of cellular macromolecule biosynthetic process	3732	859.333	1.13831e-10	8.83841e-09
Age	Direct	Positive	Biological process	Developmental induction	33	25	1.27002e-10	9.79425e-09
Age	Direct	Positive	Biological process	Regulation of anatomical structure morphogenesis	1101	315.167	1.61723e-10	1.23463e-08
Age	Direct	Positive	Biological process	Glutamate receptor signaling pathway	94	53	1.63822e-10	1.24647e-08
Age	Direct	Positive	Biological process	Insulin secretion	201	84	1.76787e-10	1.34063e-08
Age	Direct	Positive	Biological process	Ear development	217	89.5	2.01902e-10	1.52095e-08
Age	Direct	Positive	Biological process	Regulation of hormone secretion	257	97.3333	2.04703e-10	1.53696e-08
Age	Direct	Positive	Biological process	Regulation of nucleobase-containing compound metabolic process	3856	891.833	2.17237e-10	1.62571e-08
Age	Direct	Positive	Biological process	Renal tubule morphogenesis	74	43.5	2.20822e-10	1.64711e-08
Age	Direct	Positive	Biological process	Negative regulation of neurogenesis	285	111	2.31304e-10	1.71406e-08
Age	Direct	Positive	Biological process	Cell proliferation	1912	476.333	2.75076e-10	2.0187e-08
Age	Direct	Positive	Biological process	Cellular response to endogenous stimulus	1333	369.333	2.77991e-10	2.03353e-08
Age	Direct	Positive	Biological process	Ear morphogenesis	117	57	2.91806e-10	2.12095e-08
Age	Direct	Positive	Biological process	Circulatory system process	529	167.333	3.70087e-10	2.66439e-08
Age	Direct	Positive	Biological process	Regulation of synapse structure or activity	212	90	3.73024e-10	2.67706e-08
Age	Direct	Positive	Biological process	Regulation of transmembrane transport	543	174	4.78813e-10	3.41474e-08
Age	Direct	Positive	Biological process	Phospholipase c-activating g protein-coupled receptor signaling pathway	92	43	4.94571e-10	3.51609e-08
Age	Direct	Positive	Biological process	Forebrain neuron differentiation	50	33	5.11264e-10	3.61635e-08
Age	Direct	Positive	Biological process	Connective tissue development	265	104	5.11853e-10	3.61635e-08
Age	Direct	Positive	Biological process	Neurotransmitter transport	251	101.333	5.22226e-10	3.67822e-08
Age	Direct	Positive	Biological process	Nephron morphogenesis	74	42.5	5.30905e-10	3.7278e-08
Age	Direct	Positive	Biological process	Cardiac chamber morphogenesis	129	61	5.53003e-10	3.87102e-08
Age	Direct	Positive	Biological process	Positive regulation of synaptic transmission	165	75.3333	5.61966e-10	3.92169e-08
Age	Direct	Positive	Biological process	Potassium ion transport	232	90	5.95315e-10	4.12909e-08
Age	Direct	Positive	Biological process	Nephron epithelium morphogenesis	72	41.5	6.17632e-10	4.25792e-08
Age	Direct	Positive	Biological process	Cell fate determination	40	28	6.96117e-10	4.77008e-08
Age	Direct	Positive	Biological process	Regulation of synaptic plasticity	182	81.3333	7.41458e-10	5.06552e-08
Age	Direct	Positive	Biological process	Branching involved in ureteric bud morphogenesis	55	34	7.88241e-10	5.36425e-08
Age	Direct	Positive	Biological process	Positive regulation of cell proliferation	892	243.5	7.899e-10	5.36425e-08
Age	Direct	Positive	Biological process	Regulation of macromolecule biosynthetic process	3857	875.333	9.79337e-10	6.59169e-08
Age	Direct	Positive	Biological process	Negative regulation of neuron differentiation	217	90	9.7689e-10	6.59169e-08
Age	Direct	Positive	Biological process	Forebrain generation of neurons	63	38	1.02869e-09	6.90347e-08
Age	Direct	Positive	Biological process	Nephron tubule morphogenesis	70	40.5	1.04451e-09	6.98902e-08
Age	Direct	Positive	Biological process	Blood circulation	519	162.833	1.10576e-09	7.37717e-08
Age	Direct	Positive	Biological process	Regulation of cellular biosynthetic process	4035	908.333	1.27091e-09	8.45417e-08
Age	Direct	Positive	Biological process	Lung development	168	72.5	1.41162e-09	9.36281e-08
Age	Direct	Positive	Biological process	Regulation of synapse assembly	97	50	1.53903e-09	1.01782e-07
Age	Direct	Positive	Biological process	Regulation of gene expression	4668	982.5	1.74915e-09	1.15343e-07
Age	Direct	Positive	Biological process	Signal transduction	5661	1229.5	1.77227e-09	1.16529e-07
Age	Direct	Positive	Biological process	Regulation of neuron projection development	478	170.5	1.94876e-09	1.27032e-07
Age	Direct	Positive	Biological process	Positive regulation of macromolecule metabolic process	3182	765	2.05074e-09	1.33298e-07
Age	Direct	Positive	Biological process	Regulation of synapse organization	203	85	2.05749e-09	1.33356e-07
Age	Direct	Positive	Biological process	Cell projection organization	1466	421.333	2.16831e-09	1.40139e-07
Age	Direct	Positive	Biological process	Negative regulation of transcription, dna-templated	1131	313.5	2.19764e-09	1.41633e-07
Age	Direct	Positive	Biological process	Chemotaxis	617	191.5	2.25945e-09	1.44796e-07
Age	Direct	Positive	Biological process	Segmentation	97	47	2.29573e-09	1.46707e-07
Age	Direct	Positive	Biological process	Regulation of biosynthetic process	4112	921.833	2.36416e-09	1.50658e-07
Age	Direct	Positive	Biological process	Feeding behavior	97	42.3333	2.48181e-09	1.57273e-07
Age	Direct	Positive	Biological process	Nucleobase-containing compound biosynthetic process	3996	908.333	2.68807e-09	1.69401e-07
Age	Direct	Positive	Biological process	Regulation of animal organ morphogenesis	243	92	2.72907e-09	1.7151e-07
Age	Direct	Positive	Biological process	Taxis	619	191.5	2.75897e-09	1.72911e-07
Age	Direct	Positive	Biological process	Negative regulation of nervous system development	305	114	2.88105e-09	1.80066e-07
Age	Direct	Positive	Biological process	Negative regulation of nucleic acid-templated transcription	1176	322.5	2.99234e-09	1.86509e-07
Age	Direct	Positive	Biological process	Formation of primary germ layer	119	55	3.09042e-09	1.92096e-07
Age	Direct	Positive	Biological process	Negative regulation of rna biosynthetic process	1177	322.5	3.13424e-09	1.94289e-07
Age	Direct	Positive	Biological process	Adenylate cyclase-activating g protein-coupled receptor signaling pathway	135	54.3333	3.16579e-09	1.95711e-07
Age	Direct	Positive	Biological process	Ion transmembrane transport	1111	310	3.4155e-09	2.10576e-07
Age	Direct	Positive	Biological process	Animal organ formation	60	36	3.48392e-09	2.14214e-07
Age	Direct	Positive	Biological process	Response to drug	980	267.833	3.5662e-09	2.18142e-07
Age	Direct	Positive	Biological process	Regulation of peptide hormone secretion	201	80	3.56699e-09	2.18142e-07
Age	Direct	Positive	Biological process	Specification of animal organ identity	32	24	4.10712e-09	2.50501e-07
Age	Direct	Positive	Biological process	Limbic system development	105	50	4.57847e-09	2.78503e-07
Age	Direct	Positive	Biological process	Respiratory tube development	172	72.5	4.69062e-09	2.84565e-07
Age	Direct	Positive	Biological process	Cellular response to retinoic acid	69	38	4.81067e-09	2.91071e-07
Age	Direct	Positive	Biological process	Embryonic cranial skeleton morphogenesis	44	29	5.70927e-09	3.42707e-07
Age	Direct	Positive	Biological process	Pituitary gland development	40	26	5.78124e-09	3.46114e-07
Age	Direct	Positive	Biological process	Cellular potassium ion transport	209	81	6.0769e-09	3.61909e-07
Age	Direct	Positive	Biological process	Potassium ion transmembrane transport	209	81	6.0769e-09	3.61909e-07
Age	Direct	Positive	Biological process	Plasma membrane bounded cell projection organization	1430	410.833	6.34665e-09	3.76987e-07
Age	Direct	Positive	Biological process	Response to retinoic acid	107	50	6.3956e-09	3.78906e-07
Age	Direct	Positive	Biological process	Digestive system development	143	63.5	6.48716e-09	3.83332e-07
Age	Direct	Positive	Biological process	Inner ear development	191	78.5	6.70455e-09	3.95151e-07
Age	Direct	Positive	Biological process	Cartilage development	203	82.5	7.07939e-09	4.16165e-07
Age	Direct	Positive	Biological process	Regulation of cellular response to growth factor stimulus	278	99.3333	7.38055e-09	4.32752e-07
Age	Direct	Positive	Biological process	Aromatic compound biosynthetic process	4067	917.333	7.43008e-09	4.34536e-07
Age	Direct	Positive	Biological process	Positive regulation of metabolic process	3439	813	7.54191e-09	4.3882e-07
Age	Direct	Positive	Biological process	Cell differentiation in spinal cord	53	32.5	7.54173e-09	4.3882e-07
Age	Direct	Positive	Biological process	Heterocycle biosynthetic process	4057	915.333	7.59157e-09	4.40582e-07
Age	Direct	Positive	Biological process	Cation transmembrane transport	806	233	7.81058e-09	4.52139e-07
Age	Direct	Positive	Biological process	Digestive tract development	131	59.5	8.64093e-09	4.98937e-07
Age	Direct	Positive	Biological process	Inner ear morphogenesis	97	48	8.96104e-09	5.16111e-07
Age	Direct	Positive	Biological process	Negative regulation of cell development	332	118	9.3817e-09	5.38974e-07
Age	Direct	Positive	Biological process	Cell surface receptor signaling pathway involved in cell-cell signaling	597	192.333	9.58687e-09	5.49374e-07
Age	Direct	Positive	Biological process	Second-messenger-mediated signaling	424	132.333	9.63602e-09	5.50802e-07
Age	Direct	Positive	Biological process	Regulation of cell projection organization	654	212	1.2024e-08	6.83867e-07
Age	Direct	Positive	Biological process	Regulation of plasma membrane bounded cell projection organization	644	210	1.20974e-08	6.86325e-07
Age	Direct	Positive	Biological process	Cell surface receptor signaling pathway	2801	679.167	1.22971e-08	6.95915e-07
Age	Direct	Positive	Biological process	Response to bmp	158	65	1.24835e-08	7.0297e-07
Age	Direct	Positive	Biological process	Cellular response to bmp stimulus	158	65	1.24835e-08	7.0297e-07
Age	Direct	Positive	Biological process	Epithelial cell proliferation	415	125.333	1.25295e-08	7.0382e-07
Age	Direct	Positive	Biological process	Ventral spinal cord development	47	29	1.55162e-08	8.67304e-07
Age	Direct	Positive	Biological process	Organic cyclic compound biosynthetic process	4212	940.333	1.55909e-08	8.69343e-07
Age	Direct	Positive	Biological process	Positive regulation of nitrogen compound metabolic process	3028	724.5	1.57544e-08	8.74389e-07
Age	Direct	Positive	Biological process	Adenylate cyclase-inhibiting g protein-coupled receptor signaling pathway	88	40	1.63918e-08	9.05128e-07
Age	Direct	Positive	Biological process	Negative regulation of rna metabolic process	1257	336.5	1.71963e-08	9.47254e-07
Age	Direct	Positive	Biological process	Retina morphogenesis in camera-type eye	48	29	1.84083e-08	1.01156e-06
Age	Direct	Positive	Biological process	Multicellular organismal signaling	196	78	2.12433e-08	1.16174e-06
Age	Direct	Positive	Biological process	Mesonephric tubule morphogenesis	62	35	2.30062e-08	1.25213e-06
Age	Direct	Positive	Biological process	Inorganic ion transmembrane transport	788	225.5	2.6365e-08	1.42133e-06
Age	Direct	Positive	Biological process	Nephron tubule formation	18	15	2.67851e-08	1.44057e-06
Age	Direct	Positive	Biological process	Negative regulation of catecholamine secretion	14	12	2.82486e-08	1.5157e-06
Age	Direct	Positive	Biological process	Retina development in camera-type eye	141	62.5	3.20656e-08	1.71242e-06
Age	Direct	Positive	Biological process	Enzyme linked receptor protein signaling pathway	1001	282.833	3.86444e-08	2.05893e-06
Age	Direct	Positive	Biological process	Regulation of transport	1804	451.833	4.02197e-08	2.13785e-06
Age	Direct	Positive	Biological process	Blood vessel morphogenesis	654	183.167	4.87564e-08	2.57955e-06
Age	Direct	Positive	Biological process	Developmental growth	640	197.5	5.18941e-08	2.73285e-06
Age	Direct	Positive	Biological process	Skeletal muscle tissue development	154	62	5.24437e-08	2.75541e-06
Age	Direct	Positive	Biological process	Embryonic eye morphogenesis	34	24	5.44766e-08	2.84906e-06
Age	Direct	Positive	Biological process	Skeletal muscle organ development	162	65	5.47162e-08	2.85503e-06
Age	Direct	Positive	Biological process	Ureteric bud morphogenesis	61	34	5.87234e-08	3.05711e-06
Age	Direct	Positive	Biological process	Cardiac chamber development	171	71	5.91818e-08	3.06694e-06
Age	Direct	Positive	Biological process	Regulation of neurotransmitter levels	339	115.833	5.95099e-08	3.07693e-06
Age	Direct	Positive	Biological process	Cardiovascular system development	767	213.167	6.21409e-08	3.1999e-06
Age	Direct	Positive	Biological process	Stem cell proliferation	115	52	6.71291e-08	3.44737e-06
Age	Direct	Positive	Biological process	Regulation of epinephrine secretion	8	8	7.11858e-08	3.63927e-06
Age	Direct	Positive	Biological process	Epinephrine secretion	8	8	7.11858e-08	3.63927e-06
Age	Direct	Positive	Biological process	Morphogenesis of embryonic epithelium	147	63	7.20905e-08	3.67726e-06
Age	Direct	Positive	Biological process	Positive regulation of cellular metabolic process	3157	745	7.91523e-08	4.02845e-06
Age	Direct	Positive	Biological process	Blood vessel development	730	203.667	8.23649e-08	4.18259e-06
Age	Direct	Positive	Biological process	Metanephric nephron development	38	24.5	8.96481e-08	4.5423e-06
Age	Direct	Positive	Biological process	Regulation of insulin secretion	171	69	9.16298e-08	4.6324e-06
Age	Direct	Positive	Biological process	Dorsal/ventral pattern formation	90	42.5	1.00009e-07	5.04482e-06
Age	Direct	Positive	Biological process	Vasculature development	759	209.167	1.23398e-07	6.16989e-06
Age	Direct	Positive	Biological process	Pallium development	166	68	1.34037e-07	6.67254e-06
Age	Direct	Positive	Biological process	Regulation of developmental growth	327	112.5	1.45021e-07	7.20354e-06
Age	Direct	Positive	Biological process	Reproductive structure development	404	126	1.45441e-07	7.20867e-06
Age	Direct	Positive	Biological process	Regulation of blood circulation	283	96	1.47013e-07	7.27075e-06
Age	Direct	Positive	Biological process	Monovalent inorganic cation transport	498	147	1.49291e-07	7.36742e-06
Age	Direct	Positive	Biological process	Multicellular organismal response to stress	71	36	1.53016e-07	7.53488e-06
Age	Direct	Positive	Biological process	Growth	937	263.5	1.54966e-07	7.58166e-06
Age	Direct	Positive	Biological process	Learning	140	60	1.70878e-07	8.32434e-06
Age	Direct	Positive	Biological process	Regulation of epithelial cell proliferation	360	107.333	1.73355e-07	8.42699e-06
Age	Direct	Positive	Biological process	Regulation of heart contraction	238	84	1.8138e-07	8.7983e-06
Age	Direct	Positive	Biological process	Mesoderm development	124	52	1.85011e-07	8.93632e-06
Age	Direct	Positive	Biological process	Dopaminergic neuron differentiation	36	23	1.84854e-07	8.93632e-06
Age	Direct	Positive	Biological process	Developmental maturation	277	94	2.2431e-07	1.07887e-05
Age	Direct	Positive	Biological process	Drug transport	207	70.3333	2.29549e-07	1.09942e-05
Age	Direct	Positive	Biological process	Regulation of cellular component movement	1038	276.833	2.33186e-07	1.11449e-05
Age	Direct	Positive	Biological process	Reproductive system development	407	126	2.4463e-07	1.16673e-05
Age	Direct	Positive	Biological process	Regulation of animal organ formation	36	23	2.52254e-07	1.19808e-05
Age	Direct	Positive	Biological process	Gastrulation	176	68	2.58624e-07	1.22577e-05
Age	Direct	Positive	Biological process	Metal ion transport	844	233.833	2.74143e-07	1.29662e-05
Age	Direct	Positive	Biological process	Organ induction	21	16	2.78134e-07	1.31277e-05
Age	Direct	Positive	Biological process	Cranial skeletal system development	65	34	2.92299e-07	1.37393e-05
Age	Direct	Positive	Biological process	Dopamine transport	52	27	2.93214e-07	1.37538e-05
Age	Direct	Positive	Biological process	Stem cell differentiation	252	90	2.98518e-07	1.39739e-05
Age	Direct	Positive	Biological process	Hindlimb morphogenesis	35	23	3.25745e-07	1.52171e-05
Age	Direct	Positive	Biological process	Bone morphogenesis	112	51	3.31517e-07	1.54549e-05
Age	Direct	Positive	Biological process	Pattern specification involved in kidney development	9	9	3.74536e-07	1.73892e-05
Age	Direct	Positive	Biological process	Renal system pattern specification	9	9	3.74536e-07	1.73892e-05
Age	Direct	Positive	Biological process	Cell differentiation involved in kidney development	50	29.5	3.76767e-07	1.74571e-05
Age	Direct	Positive	Biological process	Ossification	382	120.5	3.86834e-07	1.78871e-05
Age	Direct	Positive	Biological process	Regulation of transmembrane receptor protein serine/threonine kinase signaling pathway	234	80.8333	4.09668e-07	1.89046e-05
Age	Direct	Positive	Biological process	Pancreas development	77	37.5	4.40086e-07	2.02671e-05
Age	Direct	Positive	Biological process	Chemical synaptic transmission, postsynaptic	103	47.8333	4.49083e-07	2.06397e-05
Age	Direct	Positive	Biological process	Regulation of ion transmembrane transporter activity	244	85	4.62477e-07	2.12124e-05
Age	Direct	Positive	Biological process	Outflow tract septum morphogenesis	27	20	4.63488e-07	2.1216e-05
Age	Direct	Positive	Biological process	Mesenchymal cell proliferation	43	26.5	4.64852e-07	2.12357e-05
Age	Direct	Positive	Biological process	Embryonic camera-type eye development	37	24	4.6595e-07	2.12432e-05
Age	Direct	Positive	Biological process	Regulation of transmembrane transporter activity	252	87	4.72907e-07	2.15173e-05
Age	Direct	Positive	Biological process	Mesoderm morphogenesis	75	36	4.93232e-07	2.23972e-05
Age	Direct	Positive	Biological process	Angiogenesis	561	154.167	5.05371e-07	2.28719e-05
Age	Direct	Positive	Biological process	Forebrain regionalization	24	17	5.05694e-07	2.28719e-05
Age	Direct	Positive	Biological process	Roof of mouth development	88	42	5.16005e-07	2.32458e-05
Age	Direct	Positive	Biological process	Bmp signaling pathway	146	57	5.4671e-07	2.45319e-05
Age	Direct	Positive	Biological process	Regulation of nitrogen compound metabolic process	5611	1204.83	5.59772e-07	2.50685e-05
Age	Direct	Positive	Biological process	Response to chemical	4488	938.167	5.98966e-07	2.67186e-05
Age	Direct	Positive	Biological process	Epinephrine transport	9	8	5.97888e-07	2.67186e-05
Age	Direct	Positive	Biological process	Positive regulation of synapse assembly	61	32	6.02497e-07	2.68235e-05
Age	Direct	Positive	Biological process	Cell differentiation involved in metanephros development	24	17.5	6.13871e-07	2.72765e-05
Age	Direct	Positive	Biological process	Regulation of transporter activity	267	90	6.26192e-07	2.77697e-05
Age	Direct	Positive	Biological process	Epithelial cell differentiation involved in kidney development	41	25.5	6.37091e-07	2.81981e-05
Age	Direct	Positive	Biological process	Mesoderm formation	73	35	6.47791e-07	2.8616e-05
Age	Direct	Positive	Biological process	Regulation of kidney development	51	28	7.3321e-07	3.23266e-05
Age	Direct	Positive	Biological process	Epithelial to mesenchymal transition	137	54.5	7.81936e-07	3.43418e-05
Age	Direct	Positive	Biological process	Lung morphogenesis	50	27	8.02903e-07	3.5127e-05
Age	Direct	Positive	Biological process	Cardiac septum morphogenesis	76	38	8.67191e-07	3.78668e-05
Age	Direct	Positive	Biological process	Somite development	85	38	8.92235e-07	3.88857e-05
Age	Direct	Positive	Biological process	Regulation of neurotransmitter transport	128	53.3333	9.18807e-07	3.99672e-05
Age	Direct	Positive	Biological process	Regulation of tube size	139	50.3333	9.36192e-07	4.06457e-05
Age	Direct	Positive	Biological process	Dorsal spinal cord development	22	16.5	9.69754e-07	4.20227e-05
Age	Direct	Positive	Biological process	Midbrain development	85	38	1.08265e-06	4.68257e-05
Age	Direct	Positive	Biological process	Organic hydroxy compound transport	256	78.3333	1.11565e-06	4.80817e-05
Age	Direct	Positive	Biological process	Positive regulation of animal organ morphogenesis	77	36	1.18138e-06	5.08061e-05
Age	Direct	Positive	Biological process	Forebrain neuron fate commitment	10	10	1.23103e-06	5.28414e-05
Age	Direct	Positive	Biological process	Epithelial tube branching involved in lung morphogenesis	29	19	1.24277e-06	5.31448e-05
Age	Direct	Positive	Biological process	Regulation of behavior	71	31.3333	1.29644e-06	5.5336e-05
Age	Direct	Positive	Biological process	Peripheral nervous system neuron differentiation	12	11	1.37294e-06	5.83819e-05
Age	Direct	Positive	Biological process	Peripheral nervous system neuron development	12	11	1.37294e-06	5.83819e-05
Age	Direct	Positive	Biological process	Reproduction	1327	317	1.40179e-06	5.94977e-05
Age	Direct	Positive	Biological process	Neuromuscular process	106	46.3333	1.43367e-06	6.07374e-05
Age	Direct	Positive	Biological process	Embryonic pattern specification	58	30	1.49179e-06	6.29715e-05
Age	Direct	Positive	Biological process	Forelimb morphogenesis	40	24	1.49194e-06	6.29715e-05
Age	Direct	Positive	Biological process	Regulation of locomotion	1026	268.167	1.56191e-06	6.58025e-05
Age	Direct	Positive	Biological process	Regulation of cation transmembrane transport	324	104	1.61301e-06	6.78298e-05
Age	Direct	Positive	Biological process	Regulation of calcium ion-dependent exocytosis	105	46.3333	1.65257e-06	6.93654e-05
Age	Direct	Positive	Biological process	Adult locomotory behavior	76	36	1.69327e-06	7.09429e-05
Age	Direct	Positive	Biological process	Signal release from synapse	163	65.3333	1.70245e-06	7.11962e-05
Age	Direct	Positive	Biological process	Heart contraction	267	89	1.77198e-06	7.38324e-05
Age	Direct	Positive	Biological process	Regulation of tube diameter	138	49.3333	1.83367e-06	7.58473e-05
Age	Direct	Positive	Biological process	Regulation of blood vessel size	138	49.3333	1.83367e-06	7.58473e-05
Age	Direct	Positive	Biological process	Regulation of morphogenesis of a branching structure	53	28.5	1.82939e-06	7.58473e-05
Age	Direct	Positive	Biological process	Regulation of blood vessel diameter	138	49.3333	1.83367e-06	7.58473e-05
Age	Direct	Positive	Biological process	Calcium ion regulated exocytosis	146	59.3333	1.84464e-06	7.61627e-05
Age	Direct	Positive	Biological process	Positive regulation of signaling	1777	436.333	1.8798e-06	7.74736e-05
Age	Direct	Positive	Biological process	Reproductive process	1324	316	1.97583e-06	8.12842e-05
Age	Direct	Positive	Biological process	Heart process	277	92.5	2.0306e-06	8.32364e-05
Age	Direct	Positive	Biological process	Developmental process involved in reproduction	631	173.5	2.03714e-06	8.33544e-05
Age	Direct	Positive	Biological process	Epithelial tube formation	130	53	2.31715e-06	9.44717e-05
Age	Direct	Positive	Biological process	Regulation of signaling receptor activity	155	57	2.32311e-06	9.45451e-05
Age	Direct	Positive	Biological process	Positive regulation of cell communication	1771	434.333	2.37073e-06	9.63107e-05
Age	Direct	Positive	Biological process	Mesodermal cell fate commitment	19	14	2.39532e-06	9.71365e-05
Age	Direct	Positive	Biological process	Nerve development	78	37.5	2.43903e-06	9.8733e-05
Age	Direct	Positive	Biological process	Negative regulation of cellular biosynthetic process	1530	370	2.51266e-06	0.000101533
Age	Direct	Positive	Biological process	Regulation of mesonephros development	23	16	2.5674e-06	0.000103378
Age	Direct	Positive	Biological process	Tube formation	145	58	2.65061e-06	0.00010654
Age	Direct	Positive	Biological process	Positive regulation of hormone secretion	128	48.3333	2.78798e-06	0.000111863
Age	Direct	Positive	Biological process	Neurotransmitter secretion	162	64.3333	2.79423e-06	0.000111917
Age	Direct	Positive	Biological process	Regulation of neurotransmitter receptor activity	69	34	2.90719e-06	0.000116237
Age	Direct	Positive	Biological process	Inorganic cation transmembrane transport	709	197.5	3.03408e-06	0.000121097
Age	Direct	Positive	Biological process	Regulation of bmp signaling pathway	88	38	3.31668e-06	0.000131913
Age	Direct	Positive	Biological process	Regulation of cation channel activity	169	62	3.39357e-06	0.000134501
Age	Direct	Positive	Biological process	Peripheral nervous system development	74	36	3.45704e-06	0.000136779
Age	Direct	Positive	Biological process	Negative regulation of signaling	1362	341.167	3.50585e-06	0.000138469
Age	Direct	Positive	Biological process	Metanephric epithelium development	27	17	3.87255e-06	0.000152423
Age	Direct	Positive	Biological process	Negative regulation of cell communication	1358	340.167	3.97454e-06	0.000156167
Age	Direct	Positive	Biological process	Negative regulation of biosynthetic process	1553	373	4.57131e-06	0.000178752
Age	Direct	Positive	Biological process	Regulation of neurological system process	133	52	4.57292e-06	0.000178752
Age	Direct	Positive	Biological process	Dopamine secretion	40	21	4.66653e-06	0.000181787
Age	Direct	Positive	Biological process	Regulation of dopamine secretion	40	21	4.66653e-06	0.000181787
Age	Direct	Positive	Biological process	Response to lipid	890	227	4.70547e-06	0.00018299
Age	Direct	Positive	Biological process	Embryonic hindlimb morphogenesis	27	18	4.78477e-06	0.00018544
Age	Direct	Positive	Biological process	Embryonic camera-type eye morphogenesis	26	18	4.78289e-06	0.00018544
Age	Direct	Positive	Biological process	Negative regulation of macromolecule biosynthetic process	1466	356.5	4.79475e-06	0.000185511
Age	Direct	Positive	Biological process	Regulation of secretion	778	204.333	4.82624e-06	0.000186412
Age	Direct	Positive	Biological process	Regulation of norepinephrine secretion	15	10.3333	4.91076e-06	0.000189356
Age	Direct	Positive	Biological process	Excitatory postsynaptic potential	95	42.8333	4.9398e-06	0.000190153
Age	Direct	Positive	Biological process	Regulation of branching involved in ureteric bud morphogenesis	20	14	5.0213e-06	0.000192964
Age	Direct	Positive	Biological process	Cellular response to acid chemical	202	71	5.14131e-06	0.000197242
Age	Direct	Positive	Biological process	Cell fate commitment involved in formation of primary germ layer	34	19	5.21259e-06	0.000199641
Age	Direct	Positive	Biological process	Regulation of growth	643	182.5	5.26914e-06	0.000201467
Age	Direct	Positive	Biological process	Long-term synaptic potentiation	84	39.3333	5.35624e-06	0.000204413
Age	Direct	Positive	Biological process	Regulation of transcription involved in cell fate commitment	17	13	5.4665e-06	0.000207965
Age	Direct	Positive	Biological process	Regulation of glutamate receptor signaling pathway	60	31	5.6699e-06	0.000215343
Age	Direct	Positive	Biological process	Apoptotic process involved in development	37	21	5.69466e-06	0.000215923
Age	Direct	Positive	Biological process	Ameboidal-type cell migration	436	126.333	5.7313e-06	0.00021695
Age	Direct	Positive	Biological process	Synaptic transmission, gabaergic	43	23.3333	5.81591e-06	0.000219787
Age	Direct	Positive	Biological process	Negative regulation of cellular macromolecule biosynthetic process	1388	340.5	5.85832e-06	0.000221023
Age	Direct	Positive	Biological process	Negative regulation of cellular process	4613	1017.17	5.87612e-06	0.000221327
Age	Direct	Positive	Biological process	Central nervous system neuron development	74	36	6.26369e-06	0.000235147
Age	Direct	Positive	Biological process	Digestive tract morphogenesis	49	26	6.26049e-06	0.000235147
Age	Direct	Positive	Biological process	Negative regulation of nucleobase-containing compound metabolic process	1376	346.5	6.31059e-06	0.000236517
Age	Direct	Positive	Biological process	Regulation of signal transduction	3014	706	6.583e-06	0.000246321
Age	Direct	Positive	Biological process	Metanephric nephron epithelium development	23	15	6.66152e-06	0.00024885
Age	Direct	Positive	Biological process	Negative regulation of epinephrine secretion	6	6	6.83051e-06	0.000254745
Age	Direct	Positive	Biological process	Transmission of nerve impulse	71	32	7.01483e-06	0.000260764
Age	Direct	Positive	Biological process	Forebrain cell migration	57	29	7.55152e-06	0.000280256
Age	Direct	Positive	Biological process	Spinal cord motor neuron cell fate specification	13	11	7.60414e-06	0.000281749
Age	Direct	Positive	Biological process	Response to oxygen-containing compound	1571	378	7.67411e-06	0.00028388
Age	Direct	Positive	Biological process	Tongue development	20	14	7.9151e-06	0.000292319
Age	Direct	Positive	Biological process	Telencephalon cell migration	54	28	8.26736e-06	0.000304341
Age	Direct	Positive	Biological process	Response to acid chemical	331	102	8.30392e-06	0.000305192
Age	Direct	Positive	Biological process	Sensory perception of mechanical stimulus	163	62	8.65845e-06	0.000317709
Age	Direct	Positive	Biological process	Columnar/cuboidal epithelial cell differentiation	111	45	8.92198e-06	0.000326852
Age	Direct	Positive	Biological process	Response to glucose	192	65	9.94009e-06	0.000363565
Age	Direct	Positive	Biological process	Regulation of heart rate	97	39	1.01043e-05	0.000368979
Age	Direct	Positive	Biological process	Regulation of primary metabolic process	5777	1225.83	1.01257e-05	0.000369165
Age	Direct	Positive	Biological process	Cardiac ventricle development	130	52	1.03081e-05	0.000375215
Age	Direct	Positive	Biological process	Odontogenesis	128	50	1.05412e-05	0.000383088
Age	Direct	Positive	Biological process	Regulation of epithelial to mesenchymal transition	88	37.5	1.06852e-05	0.000387702
Age	Direct	Positive	Biological process	Response to hexose	197	66	1.0994e-05	0.000398271
Age	Direct	Positive	Biological process	Muscle contraction	349	105.5	1.1807e-05	0.000427042
Age	Direct	Positive	Biological process	Mesenchyme morphogenesis	52	26	1.184e-05	0.000427556
Age	Direct	Positive	Biological process	Embryonic epithelial tube formation	122	49	1.23147e-05	0.000443991
Age	Direct	Positive	Biological process	Norepinephrine transport	20	12.3333	1.24394e-05	0.000447176
Age	Direct	Positive	Biological process	Cell-cell signaling involved in cardiac conduction	30	18	1.24423e-05	0.000447176
Age	Direct	Positive	Biological process	Ammonium transport	103	39.3333	1.2544e-05	0.000450118
Age	Direct	Positive	Biological process	Response to monosaccharide	202	67	1.29892e-05	0.000465362
Age	Direct	Positive	Biological process	Somitogenesis	67	30	1.31646e-05	0.000470902
Age	Direct	Positive	Biological process	Regulation of muscle contraction	165	56	1.33388e-05	0.000476384
Age	Direct	Positive	Biological process	Embryonic digestive tract morphogenesis	18	13	1.38364e-05	0.000493384
Age	Direct	Positive	Biological process	Cardiac muscle cell contraction	66	31.5	1.43941e-05	0.000512466
Age	Direct	Positive	Biological process	Regulation of cell motility	955	246.833	1.45345e-05	0.000515849
Age	Direct	Positive	Biological process	Signal transduction involved in regulation of gene expression	20	13	1.50625e-05	0.000533756
Age	Direct	Positive	Biological process	Atrial cardiac muscle cell action potential	18	13	1.55495e-05	0.00054845
Age	Direct	Positive	Biological process	Atrial cardiac muscle cell to av node cell signaling	18	13	1.55495e-05	0.00054845
Age	Direct	Positive	Biological process	Atrial cardiac muscle cell to av node cell communication	18	13	1.55495e-05	0.00054845
Age	Direct	Positive	Biological process	Response to stimulus	8498	1725.5	1.60804e-05	0.000566299
Age	Direct	Positive	Biological process	Transmembrane receptor protein serine/threonine kinase signaling pathway	333	102.833	1.62136e-05	0.000570107
Age	Direct	Positive	Biological process	Positive regulation of amine transport	34	18.3333	1.62535e-05	0.000570627
Age	Direct	Positive	Biological process	Adenylate cyclase-activating adrenergic receptor signaling pathway	30	15	1.6583e-05	0.000580406
Age	Direct	Positive	Biological process	Neurotransmitter uptake	45	24	1.72166e-05	0.000601654
Age	Direct	Positive	Biological process	Negative regulation of biological process	5472	1134.67	1.82403e-05	0.000636451
Age	Direct	Positive	Biological process	Fear response	38	20	1.8331e-05	0.000638639
Age	Direct	Positive	Biological process	Lacrimal gland development	7	7	1.85216e-05	0.000643309
Age	Direct	Positive	Biological process	Striated muscle contraction	165	57	1.89915e-05	0.000658132
Age	Direct	Positive	Biological process	Cardiac muscle cell action potential involved in contraction	53	26.5	1.90063e-05	0.000658132
Age	Direct	Positive	Biological process	Skeletal muscle cell differentiation	66	29	1.90655e-05	0.000659179
Age	Direct	Positive	Biological process	Regulation of potassium ion transport	100	39	1.96615e-05	0.000678756
Age	Direct	Positive	Biological process	Sensory perception of sound	143	55	2.00605e-05	0.000691479
Age	Direct	Positive	Biological process	Mesodermal cell differentiation	34	19	2.01793e-05	0.000694523
Age	Direct	Positive	Biological process	Regulation of macromolecule metabolic process	6224	1259	2.04444e-05	0.000702584
Age	Direct	Positive	Biological process	Norepinephrine secretion	16	10.3333	2.08836e-05	0.000716593
Age	Direct	Positive	Biological process	Regulation of camp-mediated signaling	51	24	2.18464e-05	0.000747377
Age	Direct	Positive	Biological process	Spinal cord motor neuron differentiation	33	19	2.2697e-05	0.000775311
Age	Direct	Positive	Biological process	Positive regulation of ion transport	261	79.3333	2.29298e-05	0.000780919
Age	Direct	Positive	Biological process	Cellular chemical homeostasis	774	198.5	2.35013e-05	0.000799185
Age	Direct	Positive	Biological process	Gabaergic neuron differentiation	13	10	2.36437e-05	0.000802827
Age	Direct	Positive	Biological process	Negative regulation of norepinephrine secretion	7	6	2.36797e-05	0.000802852
Age	Direct	Positive	Biological process	Muscle system process	451	127.833	2.39958e-05	0.000811151
Age	Direct	Positive	Biological process	Response to organic substance	3132	692.667	2.47401e-05	0.000833831
Age	Direct	Positive	Biological process	Glutamate secretion	44	23.3333	2.47091e-05	0.000833831
Age	Direct	Positive	Biological process	Regulation of secretion by cell	722	187.333	2.53861e-05	0.00085434
Age	Direct	Positive	Biological process	Cardiac ventricle morphogenesis	73	32	2.59981e-05	0.000873644
Age	Direct	Positive	Biological process	Chemical homeostasis	1140	277.833	2.62334e-05	0.000880249
Age	Direct	Positive	Biological process	Memory	115	46	2.64436e-05	0.000885996
Age	Direct	Positive	Biological process	Cardiac conduction	139	53	2.65001e-05	0.000886583
Age	Direct	Positive	Biological process	Regulation of amino acid transport	32	17.3333	2.66292e-05	0.000889595
Age	Direct	Positive	Biological process	Vascular process in circulatory system	168	55.3333	2.81013e-05	0.000934655
Age	Direct	Positive	Biological process	Cranial nerve development	50	25.5	2.8911e-05	0.000960184
Age	Direct	Positive	Biological process	Response to organic cyclic compound	876	225.833	2.94773e-05	0.000976139
Age	Direct	Positive	Biological process	Autonomic nervous system development	44	23.5	2.95231e-05	0.000976235
Age	Direct	Positive	Biological process	Cellular response to stimulus	7049	1456.5	2.95755e-05	0.000976549
Age	Direct	Positive	Biological process	Amacrine cell differentiation	8	7	3.00824e-05	0.000991846
Age	Direct	Positive	Biological process	Epithelial cell development	197	70.5	3.04892e-05	0.00100381
Age	Direct	Positive	Biological process	Cell communication involved in cardiac conduction	54	26	3.06679e-05	0.00100823
Age	Direct	Positive	Biological process	Startle response	26	16.3333	3.11043e-05	0.0010211
Age	Direct	Positive	Biological process	Neural crest cell differentiation	89	38	3.23263e-05	0.00105969
Age	Direct	Positive	Biological process	Amino acid transport	137	52.3333	3.24723e-05	0.00106141
Age	Direct	Positive	Biological process	Positive regulation of synaptic transmission, glutamatergic	31	18.3333	3.29298e-05	0.00107483
Age	Direct	Positive	Biological process	Ionotropic glutamate receptor signaling pathway	23	16	3.34728e-05	0.00109098
Age	Direct	Positive	Biological process	Regulation of metal ion transport	378	110.333	3.36173e-05	0.00109256
Age	Direct	Positive	Biological process	Sensory perception of pain	103	37	3.35705e-05	0.00109256
Age	Direct	Positive	Biological process	Embryonic forelimb morphogenesis	33	19	3.49867e-05	0.00113545
Age	Direct	Positive	Biological process	Regulation of cellular metabolic process	5906	1247.83	3.54788e-05	0.00114977
Age	Direct	Positive	Biological process	Acidic amino acid transport	65	30.3333	3.70805e-05	0.00119827
Age	Direct	Positive	Biological process	Positive regulation of peptide hormone secretion	94	37	3.80955e-05	0.00122932
Age	Direct	Positive	Biological process	Response to external stimulus	2279	505.833	3.99832e-05	0.00128841
Age	Direct	Positive	Biological process	Developmental growth involved in morphogenesis	222	80.5	4.17639e-05	0.00134199
Age	Direct	Positive	Biological process	Regulation of blood pressure	170	54	4.30622e-05	0.00137956
Age	Direct	Positive	Biological process	Response to pain	30	17	4.31149e-05	0.00137956
Age	Direct	Positive	Biological process	Regulation of ossification	193	63	4.41074e-05	0.00140933
Age	Direct	Positive	Biological process	Hippocampus development	79	33	4.48814e-05	0.00143205
Age	Direct	Positive	Biological process	Positive regulation of neuron projection development	267	92	4.56589e-05	0.00145482
Age	Direct	Positive	Biological process	Sensory perception	867	162.833	4.64951e-05	0.00147511
Age	Direct	Positive	Biological process	Tissue migration	341	96.3333	4.64383e-05	0.00147511
Age	Direct	Positive	Biological process	Negative regulation of animal organ morphogenesis	33	18	4.65551e-05	0.00147511
Age	Direct	Positive	Biological process	Mating	40	19	4.67022e-05	0.00147771
Age	Direct	Positive	Biological process	Cell maturation	174	56	4.72376e-05	0.00149258
Age	Direct	Positive	Biological process	Positive regulation of muscle contraction	47	21	4.78534e-05	0.00150994
Age	Direct	Positive	Biological process	Negative regulation of transmembrane receptor protein serine/threonine kinase signaling pathway	123	44.3333	4.90164e-05	0.00154449
Age	Direct	Positive	Biological process	Adrenergic receptor signaling pathway	33	15	4.9959e-05	0.00157202
Age	Direct	Positive	Biological process	Regulation of heart morphogenesis	39	20	5.137e-05	0.00161418
Age	Direct	Positive	Biological process	Cellular response to organic substance	2571	582.333	5.19669e-05	0.00163069
Age	Direct	Positive	Biological process	Excretion	60	25.3333	5.25562e-05	0.00164464
Age	Direct	Positive	Biological process	Metanephric nephron tubule development	20	13	5.29495e-05	0.00165467
Age	Direct	Positive	Biological process	Response to carbohydrate	225	71	5.37644e-05	0.00167783
Age	Direct	Positive	Biological process	Multi-multicellular organism process	208	62	5.45976e-05	0.0017015
Age	Direct	Positive	Biological process	Somatic stem cell population maintenance	71	30	5.51092e-05	0.00171275
Age	Direct	Positive	Biological process	Axis elongation	29	17	5.68613e-05	0.00176239
Age	Direct	Positive	Biological process	Forebrain neuron development	26	16	5.84962e-05	0.00180324
Age	Direct	Positive	Biological process	Neuron fate determination	6	6	6.1995e-05	0.00190851
Age	Direct	Positive	Biological process	Ventral spinal cord interneuron differentiation	17	12	6.26756e-05	0.00192476
Age	Direct	Positive	Biological process	Regulation of muscle organ development	148	51.5	6.26922e-05	0.00192476
Age	Direct	Positive	Biological process	Chondrocyte differentiation	119	48	6.28276e-05	0.00192632
Age	Direct	Positive	Biological process	Neural precursor cell proliferation	144	53.5	6.42093e-05	0.00196603
Age	Direct	Positive	Biological process	Synaptic vesicle cycle	182	66.8333	6.46952e-05	0.00197825
Age	Direct	Positive	Biological process	Metanephric tubule development	23	14	6.60321e-05	0.00201371
Age	Direct	Positive	Biological process	Negative regulation of cellular response to growth factor stimulus	157	53.3333	6.68895e-05	0.00203713
Age	Direct	Positive	Biological process	Endoderm formation	50	23	6.89429e-05	0.00209686
Age	Direct	Positive	Biological process	Regulation of heart rate by cardiac conduction	36	20.5	6.92679e-05	0.00210393
Age	Direct	Positive	Biological process	Associative learning	76	32	7.02012e-05	0.00212944
Age	Direct	Positive	Biological process	Activation of adenylate cyclase activity	37	19	7.03085e-05	0.00212985
Age	Direct	Positive	Biological process	Ventral spinal cord interneuron fate commitment	15	11	7.24662e-05	0.00218938
Age	Direct	Positive	Biological process	Cell fate commitment involved in pattern specification	15	11	7.24662e-05	0.00218938
Age	Direct	Positive	Biological process	Positive regulation of epithelial cell proliferation	199	61	7.31399e-05	0.00220681
Age	Direct	Positive	Biological process	Regulation of cytosolic calcium ion concentration	340	97.5	7.41644e-05	0.00223476
Age	Direct	Positive	Biological process	Positive regulation of heart contraction	38	18	7.5062e-05	0.00225881
Age	Direct	Positive	Biological process	Mammary gland development	136	51	7.52114e-05	0.00226032
Age	Direct	Positive	Biological process	Canonical wnt signaling pathway	321	99	7.79215e-05	0.00233592
Age	Direct	Positive	Biological process	Mammary gland formation	7	7	7.88561e-05	0.0023605
Age	Direct	Positive	Biological process	Negative regulation of cell death	953	231.833	7.98821e-05	0.00238806
Age	Direct	Positive	Biological process	Regulation of appetite	22	12	8.07243e-05	0.00241008
Age	Direct	Positive	Biological process	Cellular response to chemical stimulus	3116	686.833	8.13368e-05	0.00242518
Age	Direct	Positive	Biological process	Retina layer formation	21	14	8.54913e-05	0.00254572
Age	Direct	Positive	Biological process	Mesenchymal to epithelial transition	18	12	8.96604e-05	0.00266637
Age	Direct	Positive	Biological process	Negative regulation of synaptic transmission	68	30	9.13366e-05	0.00271267
Age	Direct	Positive	Biological process	Kidney mesenchyme development	18	12	9.2725e-05	0.00275032
Age	Direct	Positive	Biological process	Axis specification	79	32	9.29063e-05	0.00275211
Age	Direct	Positive	Biological process	Behavioral fear response	35	18	9.74752e-05	0.00287995
Age	Direct	Positive	Biological process	Neural crest cell development	80	34	9.81079e-05	0.00289488
Age	Direct	Positive	Biological process	Middle ear morphogenesis	20	12	9.8533e-05	0.00290366
Age	Direct	Positive	Biological process	Eating behavior	33	15.3333	9.86802e-05	0.00290424
Age	Direct	Positive	Biological process	Cerebral cortex gabaergic interneuron differentiation	10	8	0.000100411	0.00295134
Age	Direct	Positive	Biological process	Action potential	127	47.5	0.000102235	0.0030011
Age	Direct	Positive	Biological process	Cardiac muscle contraction	130	46	0.000103363	0.00303031
Age	Direct	Positive	Biological process	Reflex	19	12	0.000106812	0.00312737
Age	Direct	Positive	Biological process	Negative regulation of cell proliferation	719	179.333	0.000107668	0.0031484
Age	Direct	Positive	Biological process	Negative regulation of neuron apoptotic process	142	50.3333	0.000108434	0.00316264
Age	Direct	Positive	Biological process	Metanephros morphogenesis	30	17.5	0.00011087	0.00322132
Age	Direct	Positive	Biological process	Negative regulation of amino acid transport	12	9	0.00011084	0.00322132
Age	Direct	Positive	Biological process	Hindbrain development	143	52.5	0.000111048	0.00322237
Age	Direct	Positive	Biological process	Embryo implantation	48	21	0.000116781	0.0033801
Age	Direct	Positive	Biological process	Dentate gyrus development	16	11	0.000117441	0.0033949
Age	Direct	Positive	Biological process	Cerebral cortex neuron differentiation	21	13	0.000118394	0.00341809
Age	Direct	Positive	Biological process	Commitment of neuronal cell to specific neuron type in forebrain	7	7	0.000120307	0.00346893
Age	Direct	Positive	Biological process	Muscle cell differentiation	373	109.5	0.000121206	0.0034816
Age	Direct	Positive	Biological process	Proximal/distal pattern formation involved in nephron development	5	5	0.000121072	0.0034816
Age	Direct	Positive	Biological process	Specification of nephron tubule identity	5	5	0.000121072	0.0034816
Age	Direct	Positive	Biological process	Transmembrane transport	1513	362.5	0.000124182	0.00356259
Age	Direct	Positive	Biological process	Endoderm development	75	31	0.00012656	0.00361258
Age	Direct	Positive	Biological process	Ventral spinal cord interneuron specification	11	9	0.000126499	0.00361258
Age	Direct	Positive	Biological process	Cell fate specification involved in pattern specification	11	9	0.000126499	0.00361258
Age	Direct	Positive	Biological process	Spinal cord association neuron differentiation	14	10	0.000127534	0.00363584
Age	Direct	Positive	Biological process	Positive regulation of stem cell differentiation	21	13	0.000131122	0.00373344
Age	Direct	Positive	Biological process	Positive regulation of catecholamine secretion	13	9	0.000133569	0.00379838
Age	Direct	Positive	Biological process	Mesodermal cell fate specification	14	10	0.000134617	0.00382338
Age	Direct	Positive	Biological process	Negative regulation of behavior	17	10	0.00013494	0.0038278
Age	Direct	Positive	Biological process	Regulation of muscle tissue development	147	50.5	0.0001363	0.00386155
Age	Direct	Positive	Biological process	Regulation of striated muscle tissue development	144	49.5	0.000138444	0.00391254
Age	Direct	Positive	Biological process	Renal vesicle development	18	12	0.000138371	0.00391254
Age	Direct	Positive	Biological process	Mesenchymal cell development	84	35	0.00014065	0.00396013
Age	Direct	Positive	Biological process	Olfactory bulb interneuron differentiation	11	9	0.000141349	0.00397489
Age	Direct	Positive	Biological process	Muscle cell fate commitment	18	11	0.000142816	0.00400918
Age	Direct	Positive	Biological process	Nephric duct morphogenesis	11	9	0.000143208	0.00400918
Age	Direct	Positive	Biological process	Embryonic digestive tract development	34	18.5	0.000144171	0.00402936
Age	Direct	Positive	Biological process	Behavioral defense response	36	18	0.000144657	0.0040343
Age	Direct	Positive	Biological process	Regulation of odontogenesis	24	13	0.000144703	0.0040343
Age	Direct	Positive	Biological process	Negative regulation of apoptotic process	845	206.833	0.000146344	0.00407007
Age	Direct	Positive	Biological process	Heart formation	26	15	0.000146962	0.00408228
Age	Direct	Positive	Biological process	Renal sodium excretion	21	12.3333	0.000149537	0.00414873
Age	Direct	Positive	Biological process	Postsynapse organization	148	56	0.000151539	0.00419916
Age	Direct	Positive	Biological process	Bone development	208	72.5	0.000152638	0.00422447
Age	Direct	Positive	Biological process	Copulation	20	11	0.000153471	0.00424235
Age	Direct	Positive	Biological process	Exploration behavior	24	14	0.000155055	0.00428094
Age	Direct	Positive	Biological process	Glial cell differentiation	215	70.3333	0.000155854	0.00429779
Age	Direct	Positive	Biological process	Cardiac septum development	112	45	0.000158873	0.00437575
Age	Direct	Positive	Biological process	Response to anesthetic	77	30	0.000159759	0.00439481
Age	Direct	Positive	Biological process	Noradrenergic neuron differentiation	7	6	0.000160104	0.00439899
Age	Direct	Positive	Biological process	Ovulation cycle	69	27.5	0.000163153	0.00447736
Age	Direct	Positive	Biological process	Negative regulation of neuron death	201	64.3333	0.000166693	0.004569
Age	Direct	Positive	Biological process	Branch elongation of an epithelium	19	12	0.000166989	0.0045716
Age	Direct	Positive	Biological process	Negative regulation of apoptotic process involved in morphogenesis	6	6	0.000168537	0.00460291
Age	Direct	Positive	Biological process	Negative regulation of apoptotic process involved in development	6	6	0.000168537	0.00460291
Age	Direct	Positive	Biological process	Stem cell development	84	35	0.000169766	0.00462537
Age	Direct	Positive	Biological process	Adenylate cyclase-inhibiting g protein-coupled glutamate receptor signaling pathway	7	7	0.000170471	0.00463347
Age	Direct	Positive	Biological process	Segment specification	16	10	0.00017045	0.00463347
Age	Direct	Positive	Biological process	Regulation of cell migration	898	226.833	0.000171059	0.0046439
Age	Direct	Positive	Biological process	Epithelium migration	335	92.3333	0.000175397	0.00475034
Age	Direct	Positive	Biological process	Positive regulation of developmental growth	172	60.5	0.000175675	0.0047522
Age	Direct	Positive	Biological process	Negative regulation of ion transport	146	47	0.000178198	0.00481474
Age	Direct	Positive	Biological process	Regulation of glutamate secretion	16	10.3333	0.000178607	0.00482007
Age	Direct	Positive	Biological process	Positive regulation of secretion	416	110.333	0.000182154	0.00490414
Age	Direct	Positive	Biological process	Collagen fibril organization	51	23	0.000188856	0.00507857
Age	Direct	Positive	Biological process	Endocrine pancreas development	45	21	0.000190543	0.00511789
Age	Direct	Positive	Biological process	Cardiac chamber formation	12	9	0.000191755	0.00514438
Age	Direct	Positive	Biological process	Response to hormone	946	237	0.000193332	0.00518056
Age	Direct	Positive	Biological process	Regulation of excretion	22	12.3333	0.000194382	0.00520258
Age	Direct	Positive	Biological process	Regulation of metabolic process	6716	1341.5	0.000198376	0.00530323
Age	Direct	Positive	Biological process	Regulation of fear response	9	7	0.000199215	0.00531317
Age	Direct	Positive	Biological process	Regulation of behavioral fear response	9	7	0.000199215	0.00531317
Age	Direct	Positive	Biological process	Cardiac muscle tissue development	224	71.5	0.000200324	0.00533027
Age	Direct	Positive	Biological process	Cellular response to monosaccharide stimulus	132	46	0.000200288	0.00533027
Age	Direct	Positive	Biological process	Gliogenesis	284	87.3333	0.00020459	0.0054374
Age	Direct	Positive	Biological process	Organ growth	189	62	0.00020512	0.00544513
Age	Direct	Positive	Biological process	Embryonic heart tube development	76	30.5	0.000209185	0.00554011
Age	Direct	Positive	Biological process	Enteric nervous system development	12	9	0.00021042	0.00556634
Age	Direct	Positive	Biological process	Phenol-containing compound metabolic process	94	34.5	0.000213872	0.00565109
Age	Direct	Positive	Biological process	Regulation of epithelial cell differentiation involved in kidney development	16	11.5	0.000214497	0.00566103
Age	Direct	Positive	Biological process	Sensory perception of light stimulus	208	61.5	0.000220122	0.00580275
Age	Direct	Positive	Biological process	Regulation of response to drug	97	33.3333	0.0002208	0.00581388
Age	Direct	Positive	Biological process	Regulation of renal sodium excretion	19	11.3333	0.000222486	0.00585152
Age	Direct	Positive	Biological process	Positive regulation of mesenchymal cell proliferation	25	15.5	0.000224621	0.00590084
Age	Direct	Positive	Biological process	Regulation of feeding behavior	27	13	0.000225489	0.0059168
Age	Direct	Positive	Biological process	Regulation of smoothened signaling pathway	76	32	0.00022606	0.00592497
Age	Direct	Positive	Biological process	Cochlea development	50	23	0.000226974	0.00594206
Age	Direct	Positive	Biological process	Cellular response to glucose stimulus	129	45	0.000230146	0.00601819
Age	Direct	Positive	Biological process	Positive regulation of behavior	28	14.3333	0.000231942	0.00605819
Age	Direct	Positive	Biological process	Cell-cell signaling by wnt	501	146.5	0.000232842	0.00607472
Age	Direct	Positive	Biological process	Cerebral cortex development	111	43	0.000233911	0.00609561
Age	Direct	Positive	Biological process	Cellular response to carbohydrate stimulus	140	48	0.000235923	0.00614102
Age	Direct	Positive	Biological process	Positive regulation of epithelial to mesenchymal transition	48	22.5	0.000238806	0.00620895
Age	Direct	Positive	Biological process	Regulation of ampa receptor activity	23	14	0.000244966	0.00635458
Age	Direct	Positive	Biological process	Smooth muscle contraction	110	39	0.00025001	0.00647805
Age	Direct	Positive	Biological process	Spinal cord patterning	24	14	0.000251108	0.00648434
Age	Direct	Positive	Biological process	Regulation of response to stimulus	4015	881.5	0.000250806	0.00648434
Age	Direct	Positive	Biological process	Regulation of digestive system process	39	17	0.000253376	0.0065355
Age	Direct	Positive	Biological process	Negative regulation of blood vessel diameter	80	29	0.000254889	0.00656707
Age	Direct	Positive	Biological process	Synaptic vesicle exocytosis	113	43.3333	0.000255336	0.00657114
Age	Direct	Positive	Biological process	Insulin secretion involved in cellular response to glucose stimulus	62	27	0.000260471	0.00669573
Age	Direct	Positive	Biological process	Camera-type eye photoreceptor cell differentiation	19	11	0.000263345	0.00676197
Age	Direct	Positive	Biological process	Positive regulation of mesonephros development	19	12	0.000267778	0.00686803
Age	Direct	Positive	Biological process	Wnt signaling pathway	499	145.5	0.000274067	0.00702142
Age	Direct	Positive	Biological process	Bone mineralization	107	38	0.000277493	0.00710119
Age	Direct	Positive	Biological process	Calcium-dependent cell-cell adhesion via plasma membrane cell adhesion molecules	48	21.8584	0.000281281	0.00719004
Age	Direct	Positive	Biological process	Negative regulation of bmp signaling pathway	51	22	0.000282649	0.00721692
Age	Direct	Positive	Biological process	Negative regulation of programmed cell death	866	208.833	0.000283555	0.00723191
Age	Direct	Positive	Biological process	Osteoblast differentiation	218	68.5	0.000284594	0.00725029
Age	Direct	Positive	Biological process	Regulation of smooth muscle contraction	65	25	0.000286889	0.00730057
Age	Direct	Positive	Biological process	Olfactory bulb development	29	16	0.000290595	0.00738664
Age	Direct	Positive	Biological process	Cellular glucose homeostasis	148	50	0.000291138	0.00739216
Age	Direct	Positive	Biological process	Transmembrane receptor protein tyrosine kinase signaling pathway	693	188.333	0.000295496	0.00748611
Age	Direct	Positive	Biological process	Exocrine system development	47	22.5	0.000298563	0.00753863
Age	Direct	Positive	Biological process	Neuron recognition	48	24	0.000299451	0.00755266
Age	Direct	Positive	Biological process	Mesenchymal stem cell maintenance involved in nephron morphogenesis	6	6	0.000305188	0.00768033
Age	Direct	Positive	Biological process	Serotonin transport	14	9	0.000326941	0.00820057
Age	Direct	Positive	Biological process	Positive regulation of calcium ion-dependent exocytosis	24	14	0.00032955	0.0082569
Age	Direct	Positive	Biological process	Regulation of metanephros development	21	13	0.000333951	0.00835795
Age	Direct	Positive	Biological process	Embryonic heart tube morphogenesis	66	27.5	0.000334824	0.00836249
Age	Direct	Positive	Biological process	Sex determination	19	11	0.000334867	0.00836249
Age	Direct	Positive	Biological process	Epithelial cell migration	332	90.3333	0.000336322	0.0083896
Age	Direct	Positive	Biological process	Regulation of mesenchymal cell proliferation	33	18.5	0.000341199	0.00850194
Age	Direct	Positive	Biological process	Regulation of regulated secretory pathway	150	52.3333	0.000342905	0.00853512
Age	Direct	Positive	Biological process	Male sex differentiation	149	48	0.000345044	0.00857897
Age	Direct	Positive	Biological process	Cellular response to hexose stimulus	131	45	0.000345653	0.00858471
Age	Direct	Positive	Biological process	Visual perception	204	59.5	0.000346424	0.00859449
Age	Direct	Positive	Biological process	Actin-mediated cell contraction	112	40.5	0.000351396	0.00870835
Age	Direct	Positive	Biological process	Regulation of retina development in camera-type eye	7	6	0.000358341	0.00887079
Age	Direct	Positive	Biological process	Mammary gland epithelium development	70	30	0.000360701	0.0089195
Age	Direct	Positive	Biological process	Oligodendrocyte differentiation	94	36	0.000363632	0.00898221
Age	Direct	Positive	Biological process	Negative regulation of glutamate secretion	5	5	0.000370133	0.00913289
Age	Direct	Positive	Biological process	Smoothened signaling pathway	129	46	0.000371467	0.00915588
Age	Direct	Positive	Biological process	Vasoconstriction	73	27	0.000377655	0.00929833
Age	Direct	Positive	Biological process	Sex differentiation	249	73	0.00038346	0.00942085
Age	Direct	Positive	Biological process	Negative regulation of cell projection organization	179	61.5	0.00038344	0.00942085
Age	Direct	Positive	Biological process	Positive regulation of growth	251	77.5	0.000386906	0.00949526
Age	Direct	Positive	Biological process	Synaptic vesicle localization	156	55.3333	0.000390335	0.00956908
Age	Direct	Positive	Biological process	Regulation of nmda receptor activity	33	18	0.000392926	0.00962224
Age	Direct	Positive	Biological process	Embryonic digit morphogenesis	61	27	0.000395538	0.00967579
Age	Direct	Positive	Biological process	Spinal cord dorsal/ventral patterning	22	13	0.000397185	0.00970565
Age	Direct	Positive	Biological process	Dicarboxylic acid transport	94	35.3333	0.000398947	0.00973824
Age	Direct	Positive	Biological process	Metanephric glomerulus development	15	10	0.000400997	0.0097778
Age	Direct	Positive	Biological process	Postsynaptic specialization organization	31	17	0.000403154	0.00981986
Age	Direct	Positive	Biological process	Renal vesicle morphogenesis	17	11	0.000420039	0.0101984
Age	Direct	Positive	Biological process	Sa node cell to atrial cardiac muscle cell communication	10	8	0.000444806	0.0107767
Age	Direct	Positive	Biological process	Muscle organ morphogenesis	88	32	0.00044742	0.0108285
Age	Direct	Positive	Biological process	Negative regulation of hormone secretion	65	24	0.000452732	0.0109454
Age	Direct	Positive	Biological process	Positive regulation of secretion by cell	387	101.333	0.000454345	0.0109728
Age	Direct	Positive	Biological process	Catecholamine metabolic process	46	20.5	0.000460052	0.0110871
Age	Direct	Positive	Biological process	Catechol-containing compound metabolic process	46	20.5	0.000460052	0.0110871
Age	Direct	Positive	Biological process	Penile erection	10	7	0.000462543	0.0111353
Age	Direct	Positive	Biological process	Regulation of synaptic vesicle cycle	104	40.3333	0.000465203	0.0111859
Age	Direct	Positive	Biological process	Regulation of neural precursor cell proliferation	87	34	0.000465628	0.0111859
Age	Direct	Positive	Biological process	Negative regulation of gastrulation	7	6	0.00046638	0.0111921
Age	Direct	Positive	Biological process	Pancreatic a cell differentiation	7	6	0.000467101	0.0111976
Age	Direct	Positive	Biological process	Midbrain dopaminergic neuron differentiation	17	11	0.000468152	0.011211
Age	Direct	Positive	Biological process	Response to cocaine	54	22	0.000474123	0.0113421
Age	Direct	Positive	Biological process	Olfactory lobe development	30	16	0.000476528	0.0113876
Age	Direct	Positive	Biological process	Subpallium development	23	13	0.000480488	0.0114702
Age	Direct	Positive	Biological process	Regulation of neuron death	300	88.3333	0.000482721	0.0115114
Age	Direct	Positive	Biological process	Regulation of epithelial cell migration	275	75.3333	0.000484377	0.0115388
Age	Direct	Positive	Biological process	Determination of heart left/right asymmetry	66	26.5	0.000490716	0.0116776
Age	Direct	Positive	Biological process	Regulation of neuron apoptotic process	201	63.3333	0.000495487	0.0117788
Age	Direct	Positive	Biological process	Male genitalia development	22	12	0.000500651	0.0118724
Age	Direct	Positive	Biological process	Regulation of cardiac muscle contraction	77	29	0.000501498	0.0118724
Age	Direct	Positive	Biological process	Regulation of muscle system process	251	71.3333	0.000501511	0.0118724
Age	Direct	Positive	Biological process	Postsynaptic density organization	29	16	0.000506586	0.0119791
Age	Direct	Positive	Biological process	Mesenchymal cell apoptotic process	12	9	0.000507072	0.0119791
Age	Direct	Positive	Biological process	Regulation of insulin secretion involved in cellular response to glucose stimulus	55	24	0.000509655	0.0120276
Age	Direct	Positive	Biological process	Glial cell fate commitment	14	9	0.000510585	0.0120371
Age	Direct	Positive	Biological process	Bundle of his cell to purkinje myocyte communication	14	9	0.000511538	0.0120471
Age	Direct	Positive	Biological process	Lung epithelium development	36	17.5	0.000521002	0.0122573
Age	Direct	Positive	Biological process	Tendon development	5	5	0.000527593	0.0123817
Age	Direct	Positive	Biological process	Positive regulation of fear response	7	6	0.000527924	0.0123817
Age	Direct	Positive	Biological process	Positive regulation of behavioral fear response	7	6	0.000527924	0.0123817
Age	Direct	Positive	Biological process	Embryonic axis specification	33	16	0.000538936	0.012627
Age	Direct	Positive	Biological process	Specification of loop of henle identity	4	4	0.000552133	0.0129229
Age	Direct	Positive	Biological process	Positive regulation of blood circulation	70	25	0.000559002	0.0130702
Age	Direct	Positive	Biological process	Endocrine hormone secretion	45	18	0.00056085	0.0130999
Age	Direct	Positive	Biological process	Pattern specification involved in metanephros development	4	4	0.000565748	0.0132008
Age	Direct	Positive	Biological process	Regulation of synaptic transmission, gabaergic	32	16.3333	0.000567748	0.0132283
Age	Direct	Positive	Biological process	Positive regulation of blood pressure	36	15	0.000568092	0.0132283
Age	Direct	Positive	Biological process	Gland morphogenesis	116	43.5	0.000569432	0.013246
Age	Direct	Positive	Biological process	Cellular response to oxygen-containing compound	1092	264	0.000571463	0.0132797
Age	Direct	Positive	Biological process	Calcium ion homeostasis	450	118.5	0.000582198	0.0135015
Age	Direct	Positive	Biological process	Striated muscle cell differentiation	285	84	0.000586991	0.0135988
Age	Direct	Positive	Biological process	Regulation of neurotransmitter secretion	98	37.3333	0.0005948	0.0137657
Age	Direct	Positive	Biological process	Positive regulation of branching involved in ureteric bud morphogenesis	16	10	0.000596656	0.0137806
Age	Direct	Positive	Biological process	Regulation of organic acid transport	57	22.3333	0.000611486	0.0140945
Age	Direct	Positive	Biological process	Regulation of synaptic vesicle exocytosis	72	29.3333	0.000620741	0.0142645
Age	Direct	Positive	Biological process	Embryonic camera-type eye formation	12	9	0.000622184	0.0142832
Age	Direct	Positive	Biological process	Acid secretion	123	40.3333	0.000626633	0.0143709
Age	Direct	Positive	Biological process	Paraxial mesoderm development	18	11	0.000631737	0.0144733
Age	Direct	Positive	Biological process	Regulation of serotonin secretion	6	5	0.000644283	0.0147459
Age	Direct	Positive	Biological process	Mesenchymal to epithelial transition involved in metanephros morphogenesis	11	8	0.000647431	0.0148031
Age	Direct	Positive	Biological process	Cardiac muscle cell action potential	69	28.5	0.000650022	0.0148325
Age	Direct	Positive	Biological process	Neural crest cell migration	56	25	0.000657629	0.0149911
Age	Direct	Positive	Biological process	Adenohypophysis development	13	8	0.000666322	0.015174
Age	Direct	Positive	Biological process	Branching morphogenesis of a nerve	10	8	0.000676093	0.0153811
Age	Direct	Positive	Biological process	Positive regulation of ossification	86	32	0.00067884	0.0154282
Age	Direct	Positive	Biological process	Stem cell fate specification	4	4	0.000685622	0.0155668
Age	Direct	Positive	Biological process	Positive regulation of striated muscle contraction	15	9	0.000686633	0.0155742
Age	Direct	Positive	Biological process	Positive regulation of mapk cascade	522	135	0.0006894	0.0156214
Age	Direct	Positive	Biological process	Optic cup morphogenesis involved in camera-type eye development	8	7	0.000697009	0.0157467
Age	Direct	Positive	Biological process	Social behavior	46	21	0.000696914	0.0157467
Age	Direct	Positive	Biological process	Intraspecies interaction between organisms	46	21	0.000696914	0.0157467
Age	Direct	Positive	Biological process	Regulation of dendrite development	140	52	0.00070112	0.0158239
Age	Direct	Positive	Biological process	Heart looping	60	24.5	0.000705974	0.0159177
Age	Direct	Positive	Biological process	Glandular epithelial cell differentiation	46	21	0.000709803	0.0159881
Age	Direct	Positive	Biological process	Regulation of transmission of nerve impulse	16	9	0.000718882	0.0161766
Age	Direct	Positive	Biological process	Rostrocaudal neural tube patterning	11	8	0.000725026	0.0162988
Age	Direct	Positive	Biological process	Apoptotic process involved in heart morphogenesis	6	5	0.000741052	0.0166242
Age	Direct	Positive	Biological process	Mesenchymal cell differentiation involved in kidney development	7	6	0.000742274	0.0166242
Age	Direct	Positive	Biological process	Mesenchymal cell differentiation involved in renal system development	7	6	0.000742274	0.0166242
Age	Direct	Positive	Biological process	Endocardial cushion development	44	20	0.000744515	0.0166382
Age	Direct	Positive	Biological process	Regulation of skeletal muscle tissue development	50	21	0.000744301	0.0166382
Age	Direct	Positive	Biological process	Neuromuscular process controlling balance	52	23	0.000754205	0.0168382
Age	Direct	Positive	Biological process	Negative regulation of gliogenesis	45	19	0.000764648	0.0170546
Age	Direct	Positive	Biological process	Anterior/posterior axis specification	46	19	0.000775689	0.0172349
Age	Direct	Positive	Biological process	Neural tube development	157	54.5	0.00077704	0.0172349
Age	Direct	Positive	Biological process	Dopamine metabolic process	33	16.5	0.000776255	0.0172349
Age	Direct	Positive	Biological process	Regulation of anion transport	92	31.3333	0.000777276	0.0172349
Age	Direct	Positive	Biological process	Nephric duct development	15	10.5	0.000776258	0.0172349
Age	Direct	Positive	Biological process	Regulation of epithelial cell differentiation	152	45.5	0.000785672	0.0174041
Age	Direct	Positive	Biological process	Negative regulation of kidney development	16	10	0.000795217	0.0175813
Age	Direct	Positive	Biological process	Multicellular organismal homeostasis	469	126	0.00079894	0.0176465
Age	Direct	Positive	Biological process	Glomerulus development	60	26.5	0.000802076	0.0176986
Age	Direct	Positive	Biological process	Regulation of cartilage development	69	28	0.000810063	0.0178575
Age	Direct	Positive	Biological process	Regulation of neural retina development	6	5	0.000812907	0.0179029
Age	Direct	Positive	Biological process	Positive regulation of cell projection organization	365	111	0.000823034	0.0180914
Age	Direct	Positive	Biological process	Regulation of odontogenesis of dentin-containing tooth	14	8	0.000823855	0.0180914
Age	Direct	Positive	Biological process	Excitatory chemical synaptic transmission	8	7	0.000823303	0.0180914
Age	Direct	Positive	Biological process	Female pregnancy	179	51	0.000833583	0.0182522
Age	Direct	Positive	Biological process	Inhibitory postsynaptic potential	16	10.3333	0.000843661	0.0184551
Age	Direct	Positive	Biological process	Gastric motility	7	5	0.000849833	0.0185722
Age	Direct	Positive	Biological process	Muscle tissue morphogenesis	82	30	0.000852661	0.0186162
Age	Direct	Positive	Biological process	Cellular response to calcium ion	80	31	0.000854572	0.01864
Age	Direct	Positive	Biological process	Protein kinase b signaling	262	73.1667	0.000859438	0.0187282
Age	Direct	Positive	Biological process	Gonad development	198	58.5	0.000860329	0.0187297
Age	Direct	Positive	Biological process	Regulation of osteoblast differentiation	121	40	0.000881139	0.0191461
Age	Direct	Positive	Biological process	Negative regulation of developmental growth	107	39	0.000884683	0.0192047
Age	Direct	Positive	Biological process	Positive regulation of cardiac muscle contraction	13	8	0.00091633	0.0198538
Age	Direct	Positive	Biological process	Regulation of postsynapse organization	91	35	0.000921857	0.0199546
Age	Direct	Positive	Biological process	Neurotransmitter reuptake	26	14	0.000925996	0.0200251
Age	Direct	Positive	Biological process	Fat-soluble vitamin metabolic process	43	17	0.000930782	0.0201095
Age	Direct	Positive	Biological process	Synapse maturation	26	15	0.000949847	0.0205019
Age	Direct	Positive	Biological process	Negative regulation of neuron projection development	148	52.5	0.000983188	0.0211814
Age	Direct	Positive	Biological process	Negative regulation of signal transduction	1255	297.167	0.000989312	0.0212931
Age	Direct	Positive	Biological process	Apoptotic process involved in morphogenesis	25	13	0.000997982	0.0214594
Age	Direct	Positive	Biological process	Aortic valve morphogenesis	28	15	0.00101623	0.0218106
Age	Direct	Positive	Biological process	Cardiac neural crest cell migration involved in outflow tract morphogenesis	7	6	0.00103	0.0220853
Age	Direct	Positive	Biological process	Ion homeostasis	771	186.833	0.00103258	0.0221198
Age	Direct	Positive	Biological process	Ureter development	16	10	0.00103515	0.0221539
Age	Direct	Positive	Biological process	Collecting duct development	13	9.5	0.00106034	0.0226716
Age	Direct	Positive	Biological process	Multi-organism behavior	61	25	0.00106383	0.0227037
Age	Direct	Positive	Biological process	Hormone metabolic process	223	59	0.00109361	0.0232955
Age	Direct	Positive	Biological process	Postsynapse assembly	27	15	0.00113639	0.0241616
Age	Direct	Positive	Biological process	Positive regulation of camp-mediated signaling	23	11	0.00114274	0.0242738
Age	Direct	Positive	Biological process	Positive regulation of calcium ion import	19	10	0.00116673	0.0247604
Age	Direct	Positive	Biological process	Response to fibroblast growth factor	143	44	0.00116908	0.0247872
Age	Direct	Positive	Biological process	Positive regulation of biomineral tissue development	45	19	0.00118682	0.0251398
Age	Direct	Positive	Biological process	Positive regulation of locomotion	575	145.833	0.00119767	0.0253459
Age	Direct	Positive	Biological process	Regulation of potassium ion transmembrane transport	85	30	0.00121835	0.0257598
Age	Direct	Positive	Biological process	Cellular calcium ion homeostasis	437	113.5	0.00122172	0.0257831
Age	Direct	Positive	Biological process	Protein localization to paranode region of axon	5	5	0.00123458	0.0260061
Age	Direct	Positive	Biological process	Regulation of organ growth	103	35	0.00124388	0.0261779
Age	Direct	Positive	Biological process	Endodermal cell differentiation	45	19	0.0012483	0.0262418
Age	Direct	Positive	Biological process	Regulation of mesenchymal cell apoptotic process	11	8	0.00124922	0.0262418
Age	Direct	Positive	Biological process	Negative regulation of sodium ion transport	17	11	0.00125264	0.0262893
Age	Direct	Positive	Biological process	Chloride transmembrane transport	80	29	0.00125483	0.026311
Age	Direct	Positive	Biological process	Regulation of systemic arterial blood pressure by norepinephrine-epinephrine	8	6	0.00127374	0.0266829
Age	Direct	Positive	Biological process	Temperature homeostasis	170	54.5	0.00128093	0.0268088
Age	Direct	Positive	Biological process	Endocardium formation	4	4	0.00128969	0.0269673
Age	Direct	Positive	Biological process	Endochondral bone morphogenesis	71	29	0.0013125	0.0273939
Age	Direct	Positive	Biological process	Forebrain anterior/posterior pattern specification	4	4	0.00132812	0.0276945
Age	Direct	Positive	Biological process	Synaptic membrane adhesion	24	13	0.00136255	0.0283604
Age	Direct	Positive	Biological process	Regulation of anatomical structure size	482	133.833	0.00136601	0.0284065
Age	Direct	Positive	Biological process	Phasic smooth muscle contraction	21	10	0.00138103	0.0286468
Age	Direct	Positive	Biological process	Glomerular epithelium development	20	11	0.00138134	0.0286468
Age	Direct	Positive	Biological process	Tripartite regional subdivision	15	9	0.00139766	0.0289294
Age	Direct	Positive	Biological process	Anterior/posterior axis specification, embryo	15	9	0.00139766	0.0289294
Age	Direct	Positive	Biological process	Regulation of embryonic development	125	44	0.00139878	0.0289294
Age	Direct	Positive	Biological process	Cellular response to lipid	588	147	0.0014187	0.029288
Age	Direct	Positive	Biological process	Regulation of synaptic vesicle transport	78	30.3333	0.00142536	0.0293988
Age	Direct	Positive	Biological process	Divalent inorganic cation homeostasis	492	124.5	0.00143291	0.0295278
Age	Direct	Positive	Biological process	Positive regulation of heart rate	26	12	0.00145099	0.0298464
Age	Direct	Positive	Biological process	Membranous septum morphogenesis	10	7	0.00145711	0.0299181
Age	Direct	Positive	Biological process	Stem cell fate commitment	9	6	0.00145676	0.0299181
Age	Direct	Positive	Biological process	Cell-cell adhesion mediated by cadherin	43	20.5	0.00146517	0.0300294
Age	Direct	Positive	Biological process	Notch signaling pathway	189	58.5	0.00146729	0.0300458
Age	Direct	Positive	Biological process	Positive regulation of potassium ion transport	44	18	0.00147208	0.0301167
Age	Direct	Positive	Biological process	Cardiac left ventricle morphogenesis	14	9	0.00149421	0.030542
Age	Direct	Positive	Biological process	Regulation of chondrocyte differentiation	50	22	0.00149877	0.0306077
Age	Direct	Positive	Biological process	Regulation of wnt signaling pathway	350	102	0.00151304	0.0308714
Age	Direct	Positive	Biological process	Cyclic nucleotide metabolic process	39	19	0.00151961	0.0309777
Age	Direct	Positive	Biological process	Negative regulation of photoreceptor cell differentiation	8	6	0.00154326	0.0314316
Age	Direct	Positive	Biological process	Metanephric nephron morphogenesis	24	13.5	0.00154878	0.0315158
Age	Direct	Positive	Biological process	Glucose homeostasis	235	68	0.00155506	0.0316153
Age	Direct	Positive	Biological process	Regulation of circadian sleep/wake cycle	21	10.3333	0.00156669	0.0318234
Age	Direct	Positive	Biological process	Negative regulation of feeding behavior	10	6	0.00159111	0.032233
Age	Direct	Positive	Biological process	Positive regulation of g protein-coupled receptor signaling pathway	31	13	0.00159305	0.0322436
Age	Direct	Positive	Biological process	Myotube differentiation	110	37	0.0016035	0.0324264
Age	Direct	Positive	Biological process	Neurotransmitter loading into synaptic vesicle	8	6	0.00160764	0.0324812
Age	Direct	Positive	Biological process	Cellular nitrogen compound biosynthetic process	4694	967.833	0.0016447	0.0332004
Age	Direct	Positive	Biological process	Regulation of protein kinase b signaling	237	66.1667	0.00166609	0.0336024
Age	Direct	Positive	Biological process	Specification of symmetry	124	40.5	0.0016676	0.0336031
Age	Direct	Positive	Biological process	Inhibitory synapse assembly	12	8	0.00167533	0.033729
Age	Direct	Positive	Biological process	Cerebral cortex cell migration	41	19	0.00168528	0.0338993
Age	Direct	Positive	Biological process	Adenylate cyclase-activating dopamine receptor signaling pathway	10	7	0.00168913	0.0339168
Age	Direct	Positive	Biological process	Regulation of stem cell proliferation	67	25	0.00168845	0.0339168
Age	Direct	Positive	Biological process	Positive regulation of signal transduction	1617	372.333	0.00169713	0.0340474
Age	Direct	Positive	Biological process	Sa node cell action potential	9	7	0.00170968	0.0342387
Age	Direct	Positive	Biological process	Sa node cell to atrial cardiac muscle cell signaling	9	7	0.00170968	0.0342387
Age	Direct	Positive	Biological process	Regulation of cell morphogenesis involved in differentiation	283	92.5	0.00171537	0.0343225
Age	Direct	Positive	Biological process	Cellular macromolecule biosynthetic process	4641	956.333	0.00172516	0.0344531
Age	Direct	Positive	Biological process	Regulation of postsynaptic specialization assembly	12	8	0.00172644	0.0344531
Age	Direct	Positive	Biological process	Regulation of postsynapse assembly	12	8	0.00172644	0.0344531
Age	Direct	Positive	Biological process	Thyroid hormone generation	17	9	0.0017367	0.0346275
Age	Direct	Positive	Biological process	Cellular response to fibroblast growth factor stimulus	137	42	0.00173872	0.0346373
Age	Direct	Positive	Biological process	Regulation of exocytosis	203	63.3333	0.0017434	0.0347003
Age	Direct	Positive	Biological process	Dopamine uptake	15	9	0.0017701	0.0352008
Age	Direct	Positive	Biological process	Membrane repolarization during atrial cardiac muscle cell action potential	6	5	0.00178246	0.0354158
Age	Direct	Positive	Biological process	Regulation of morphogenesis of an epithelium	171	54.5	0.00179593	0.0356523
Age	Direct	Positive	Biological process	Carbohydrate homeostasis	236	68	0.00180648	0.0358304
Age	Direct	Positive	Biological process	Regulation of striated muscle contraction	91	31	0.00181406	0.0359493
Age	Direct	Positive	Biological process	Prostate gland epithelium morphogenesis	25	13	0.00185095	0.0365849
Age	Direct	Positive	Biological process	Response to wounding	651	165.833	0.00185326	0.0365987
Age	Direct	Positive	Biological process	Cellular divalent inorganic cation homeostasis	472	118.5	0.00186072	0.0367142
Age	Direct	Positive	Biological process	Positive regulation of kidney development	37	17.5	0.00189488	0.0373556
Age	Direct	Positive	Biological process	Negative regulation of cell migration	312	80	0.00189742	0.0373734
Age	Direct	Positive	Biological process	Axonal fasciculation	23	13	0.00190625	0.0374825
Age	Direct	Positive	Biological process	Neuron projection fasciculation	23	13	0.00190625	0.0374825
Age	Direct	Positive	Biological process	Amino-acid betaine catabolic process	3	3	0.00192557	0.0378297
Age	Direct	Positive	Biological process	Erk1 and erk2 cascade	306	79	0.00193012	0.0378863
Age	Direct	Positive	Biological process	Negative regulation of cell motility	325	83	0.00194433	0.0381323
Age	Direct	Positive	Biological process	Positive regulation of cytosolic calcium ion concentration	304	81.5	0.00195078	0.0382258
Age	Direct	Positive	Biological process	Sodium ion homeostasis	50	19.3333	0.00195874	0.0383488
Age	Direct	Positive	Biological process	Metanephric renal vesicle morphogenesis	14	9	0.00196398	0.0384184
Age	Direct	Positive	Biological process	Adult walking behavior	29	14	0.00197633	0.0386218
Age	Direct	Positive	Biological process	Regulation of postsynaptic density organization	15	9	0.00197778	0.0386218
Age	Direct	Positive	Biological process	Lung epithelial cell differentiation	22	11	0.00199031	0.0388333
Age	Direct	Positive	Biological process	Regulation of gastrulation	40	17	0.0019952	0.0388953
Age	Direct	Positive	Biological process	Regulation of branch elongation involved in ureteric bud branching	4	4	0.00200172	0.0389891
Age	Direct	Positive	Biological process	Development of primary sexual characteristics	203	58.5	0.00202084	0.0393277
Age	Direct	Positive	Biological process	Cardiac ventricle formation	10	7	0.00205337	0.0399267
Age	Direct	Positive	Biological process	Reproductive behavior	31	14	0.00205865	0.0399952
Age	Direct	Positive	Biological process	Biomineral tissue development	152	46	0.00206811	0.0401104
Age	Direct	Positive	Biological process	Positive regulation of cellular component movement	562	141.833	0.00208024	0.0403114
Age	Direct	Positive	Biological process	Mesonephric tubule formation	8	6	0.00209112	0.0404876
Age	Direct	Positive	Biological process	Regulation of presynapse organization	26	13	0.00209589	0.040511
Age	Direct	Positive	Biological process	Regulation of presynapse assembly	26	13	0.00209589	0.040511
Age	Direct	Positive	Biological process	Regulation of erk1 and erk2 cascade	290	75	0.00210584	0.0406688
Age	Direct	Positive	Biological process	Nitric oxide mediated signal transduction	28	13	0.00211527	0.0408162
Age	Direct	Positive	Biological process	Epithelial cell morphogenesis	30	15.5	0.00213048	0.0410586
Age	Direct	Positive	Biological process	Endocrine process	78	25	0.00213144	0.0410586
Age	Direct	Positive	Biological process	Regulation of lyase activity	46	18	0.00214062	0.0412005
Age	Direct	Positive	Biological process	Parturition	14	8	0.00215928	0.0414895
Age	Direct	Positive	Biological process	Presynapse organization	39	17.5	0.00217243	0.0417069
Age	Direct	Positive	Biological process	Neuroepithelial cell differentiation	53	21	0.00218109	0.041838
Age	Direct	Positive	Biological process	Cellular homeostasis	927	216	0.00220152	0.0421943
Age	Direct	Positive	Biological process	G protein-coupled glutamate receptor signaling pathway	15	10	0.00220372	0.0422008
Age	Direct	Positive	Biological process	Positive regulation of synapse maturation	9	7	0.00222434	0.04256
Age	Direct	Positive	Biological process	Endothelial cell proliferation	180	46.3333	0.00222838	0.0426014
Age	Direct	Positive	Biological process	Positive regulation of bone mineralization	38	17	0.00224642	0.0429102
Age	Direct	Positive	Biological process	Luteinizing hormone secretion	10	6	0.00228196	0.0435525
Age	Direct	Positive	Biological process	Regulation of gliogenesis	122	39	0.00230938	0.0440388
Age	Direct	Positive	Biological process	Negative regulation of glucagon secretion	5	4	0.00232741	0.0443456
Age	Direct	Positive	Biological process	Response to alcohol	224	63	0.00234238	0.0445934
Age	Direct	Positive	Biological process	Positive regulation of striated muscle tissue development	81	28	0.00235462	0.0447515
Age	Direct	Positive	Biological process	Positive regulation of muscle organ development	81	28	0.00235462	0.0447515
Age	Direct	Positive	Biological process	Anatomical structure maturation	161	51	0.00235778	0.0447719
Age	Direct	Positive	Biological process	Hypothalamus development	20	10	0.00238884	0.0452631
Age	Direct	Positive	Biological process	Regulation of cell morphogenesis	461	137	0.0023895	0.0452631
Age	Direct	Positive	Biological process	Neuroblast proliferation	60	24	0.00240739	0.0455641
Age	Direct	Positive	Biological process	Telencephalon regionalization	13	8	0.00242448	0.0458495
Age	Direct	Positive	Biological process	Camp metabolic process	22	13	0.00243056	0.0459263
Age	Direct	Positive	Biological process	Diterpenoid catabolic process	4	4	0.00243732	0.0459777
Age	Direct	Positive	Biological process	Retinoic acid catabolic process	4	4	0.00243732	0.0459777
Age	Direct	Positive	Biological process	Neuron death	334	93.3333	0.00244121	0.0459841
Age	Direct	Positive	Biological process	Detection of carbohydrate stimulus	4	4	0.00246306	0.046119
Age	Direct	Positive	Biological process	Detection of hexose stimulus	4	4	0.00246306	0.046119
Age	Direct	Positive	Biological process	Detection of monosaccharide stimulus	4	4	0.00246306	0.046119
Age	Direct	Positive	Biological process	Detection of glucose	4	4	0.00246306	0.046119
Age	Direct	Positive	Biological process	Urinary bladder development	4	4	0.00246201	0.046119
Age	Direct	Positive	Biological process	Heart field specification	14	9	0.00254025	0.0474471
Age	Direct	Positive	Biological process	Bundle of his cell-purkinje myocyte adhesion involved in cell communication	6	5.5	0.00256527	0.047836
Age	Direct	Positive	Biological process	Rhythmic process	286	80.3333	0.00263728	0.0490181
Age	Direct	Positive	Biological process	Regulation of neuron migration	39	18	0.00265125	0.0491973
Age	Direct	Positive	Biological process	Determination of bilateral symmetry	123	39.5	0.00266554	0.0494223
Age	Direct	Positive	Biological process	Myoblast differentiation	83	28	0.00267186	0.049499
Age	Direct	Positive	Biological process	Negative regulation of response to stimulus	1621	366	0.0026859	0.0497187
Age	Direct	Positive	Biological process	Presynapse assembly	36	16.5	0.00269888	0.0499183
Age	Direct	Negative	Biological process	Circulatory system process	529	278	3.72935e-09	1.03972e-05
Age	Direct	Negative	Biological process	Cell adhesion	1360	666.5	3.86496e-09	1.03972e-05
Age	Direct	Negative	Biological process	Biological adhesion	1366	668.5	4.57019e-09	1.03972e-05
Age	Direct	Negative	Biological process	Blood circulation	519	271	8.19708e-09	1.54888e-05
Age	Direct	Negative	Biological process	Actin filament-based process	727	390.167	1.59662e-08	2.42913e-05
Age	Direct	Negative	Biological process	Actin cytoskeleton organization	637	344.167	9.20519e-08	0.000123187
Age	Direct	Negative	Biological process	Heart process	277	155.5	4.42131e-07	0.000458897
Age	Direct	Negative	Biological process	Heart contraction	267	148.5	1.04702e-06	0.00103564
Age	Direct	Negative	Biological process	Ion transport	1603	730.5	2.99031e-06	0.00215911
Age	Direct	Negative	Biological process	Regulation of blood circulation	283	154.5	3.03699e-06	0.00215911
Age	Direct	Negative	Biological process	Regulation of heart contraction	238	132.5	6.80035e-06	0.00408618
Age	Direct	Negative	Biological process	Ion transmembrane transport	1111	528.833	6.5674e-06	0.00408618
Age	Direct	Negative	Biological process	Regulation of cell adhesion	662	330.167	1.13808e-05	0.00588439
Age	Direct	Negative	Biological process	Anatomical structure morphogenesis	2626	1205.87	1.33029e-05	0.00657916
Age	Direct	Negative	Biological process	Cellular component morphogenesis	1098	560.333	1.88713e-05	0.00825618
Age	Direct	Negative	Biological process	Positive regulation of t cell proliferation	90	52.5	2.33668e-05	0.00984433
Age	Direct	Negative	Biological process	Cell morphogenesis	990	511.833	3.36996e-05	0.0133014
Age	Direct	Negative	Biological process	Adherens junction organization	140	91.3333	3.8963e-05	0.0144667
Age	Direct	Negative	Biological process	Small molecule catabolic process	434	205.5	3.94257e-05	0.0144667
Age	Direct	Negative	Biological process	Cation transport	1095	506.667	4.59055e-05	0.0163789
Age	Direct	Negative	Biological process	Positive regulation of mononuclear cell proliferation	126	68.5	4.60768e-05	0.0163789
Age	Direct	Negative	Biological process	Cytoskeleton organization	1267	604.833	5.25173e-05	0.0178324
Age	Direct	Negative	Biological process	Positive regulation of leukocyte proliferation	134	71.5	5.249e-05	0.0178324
Age	Direct	Negative	Biological process	T-helper 1 type immune response	43	28	5.38431e-05	0.0180137
Age	Direct	Negative	Biological process	Actin filament organization	380	204.333	6.45881e-05	0.0204681
Age	Direct	Negative	Biological process	Regulation of biological quality	3861	1658.95	6.4778e-05	0.0204681
Age	Direct	Negative	Biological process	Positive regulation of lymphocyte proliferation	125	67.5	6.97804e-05	0.0214528
Age	Direct	Negative	Biological process	Nervous system development	2263	1058.67	7.21106e-05	0.0218736
Age	Direct	Negative	Biological process	Cell-substrate junction assembly	95	65.6667	7.54966e-05	0.0223058
Age	Direct	Negative	Biological process	Cell junction assembly	234	137.167	7.99745e-05	0.0233259
Age	Direct	Negative	Biological process	Cardiac conduction	139	83.5	8.1039e-05	0.0233372
Age	Direct	Negative	Biological process	Positive regulation of cell adhesion	389	199.667	9.12451e-05	0.0253149
Age	Direct	Negative	Biological process	Regulation of t-helper 1 type immune response	27	19	0.000100016	0.0270877
Age	Direct	Negative	Biological process	Regulation of signaling	3420	1494	0.000101964	0.0272905
Age	Direct	Negative	Biological process	Regulation of cell-cell adhesion	387	191.333	0.000108272	0.0283125
Age	Direct	Negative	Biological process	Movement of cell or subcellular component	2057	923.7	0.000109731	0.028368
Age	Direct	Negative	Biological process	Positive regulation of catalytic activity	1354	623.167	0.00013146	0.0328557
Age	Direct	Negative	Biological process	Cell junction organization	282	160.167	0.000136432	0.0330194
Age	Direct	Negative	Biological process	Cell morphogenesis involved in differentiation	709	374	0.000158081	0.0336106
Age	Direct	Negative	Biological process	Muscle contraction	349	175.333	0.000152753	0.0336106
Age	Direct	Negative	Biological process	Cell-substrate adherens junction assembly	79	55.3333	0.000155395	0.0336106
Age	Direct	Negative	Biological process	Cell surface receptor signaling pathway	2801	1221.92	0.000151051	0.0336106
Age	Direct	Negative	Biological process	Protein autophosphorylation	224	129	0.000151921	0.0336106
Age	Direct	Negative	Biological process	Focal adhesion assembly	79	55.3333	0.000155395	0.0336106
Age	Direct	Negative	Biological process	Cation transmembrane transport	806	381.333	0.000146459	0.0336106
Age	Direct	Negative	Biological process	Neuron projection development	933	473.333	0.000160221	0.0337503
Age	Direct	Negative	Biological process	Adherens junction assembly	88	60.8333	0.000175678	0.0363334
Age	Direct	Negative	Biological process	Cardiac muscle contraction	130	74.5	0.000191187	0.0384912
Age	Direct	Negative	Biological process	Regulation of cell communication	3374	1470.5	0.000197499	0.0390704
Age	Direct	Negative	Biological process	Regulation of small gtpase mediated signal transduction	316	177.5	0.00021597	0.0419942
Age	Direct	Negative	Biological process	Supramolecular fiber organization	641	317.667	0.000227635	0.0438872
Age	Direct	Negative	Biological process	Semaphorin-plexin signaling pathway	37	29	0.000235566	0.0450343
Age	Direct	Negative	Biological process	Neuron development	1062	529.333	0.000239914	0.0451078
Age	Direct	Negative	Biological process	Metal ion transport	844	395.667	0.000250171	0.0458984
Age	Direct	Negative	Biological process	Regulation of supramolecular fiber organization	335	174.333	0.000253616	0.0461582
Age	Direct	Negative	Biological process	Regulation of actin filament-based process	373	193.833	0.000265046	0.0467604
Age	Direct	Negative	Biological process	Inorganic ion transmembrane transport	788	370.833	0.000259188	0.0467604
Age	Direct	Negative	Biological process	Regulation of leukocyte cell-cell adhesion	289	140.833	0.000265147	0.0467604
Age	Cell-mediated	Positive	Biological process	Lymphocyte activation	634	75.6667	8.00188e-12	1.82051e-07
Age	Cell-mediated	Positive	Biological process	T cell activation	445	58.6667	1.41038e-10	1.60438e-06
Age	Cell-mediated	Positive	Biological process	Cell activation	1309	118.167	2.19855e-10	1.66731e-06
Age	Cell-mediated	Positive	Biological process	Lymphocyte differentiation	337	47	1.45295e-09	7.60649e-06
Age	Cell-mediated	Positive	Biological process	Leukocyte activation	1160	103.167	1.67168e-09	7.60649e-06
Age	Cell-mediated	Positive	Biological process	Hematopoietic or lymphoid organ development	893	90.5	8.75251e-09	3.31881e-05
Age	Cell-mediated	Positive	Biological process	Immune system development	946	92.5	2.05889e-08	6.69168e-05
Age	Cell-mediated	Positive	Biological process	Hemopoiesis	851	85.5	2.89775e-08	8.24084e-05
Age	Cell-mediated	Positive	Biological process	Immune system process	2770	193.167	5.25493e-08	0.000132839
Age	Cell-mediated	Positive	Biological process	T cell differentiation	236	35	1.27266e-07	0.000289542
Age	Cell-mediated	Positive	Biological process	Regulation of immune system process	1474	115.167	1.57804e-07	0.000326382
Age	Cell-mediated	Positive	Biological process	Positive regulation of immune system process	1018	85.6667	9.14253e-07	0.00173335
Age	Cell-mediated	Positive	Biological process	Adaptive immune response	388	40.1667	1.02522e-06	0.00179422
Age	Cell-mediated	Positive	Biological process	Leukocyte differentiation	491	53	1.52679e-06	0.00248114
Age	Cell-mediated	Positive	Biological process	Immune response	1900	128.167	3.88022e-06	0.00588526
Age	Cell-mediated	Positive	Biological process	Alpha-beta t cell activation	131	22	4.63922e-06	0.00659668
Age	Cell-mediated	Positive	Biological process	Regulation of cell-cell adhesion	387	44.1667	7.89198e-06	0.0105618
Age	Cell-mediated	Positive	Biological process	Leukocyte cell-cell adhesion	321	35.1667	1.60935e-05	0.0195304
Age	Cell-mediated	Positive	Biological process	Antigen receptor-mediated signaling pathway	229	30.5	1.63104e-05	0.0195304
Age	Cell-mediated	Positive	Biological process	Positive t cell selection	33	10.5	2.10274e-05	0.0239197
Age	Cell-mediated	Positive	Biological process	Immune response-regulating cell surface receptor signaling pathway	379	42.1667	2.37182e-05	0.0256958
Age	Cell-mediated	Positive	Biological process	B cell receptor signaling pathway	58	14	2.85437e-05	0.0295181
Age	Cell-mediated	Positive	Biological process	Regulation of leukocyte cell-cell adhesion	289	32.1667	3.17369e-05	0.0313933
Age	Cell-mediated	Positive	Biological process	Immune response-activating cell surface receptor signaling pathway	348	39.1667	3.49343e-05	0.0331163
Age	Cell-mediated	Positive	Biological process	Activation of immune response	583	53.1667	4.27255e-05	0.0360018
Age	Cell-mediated	Positive	Biological process	Regulation of t cell activation	303	33.1667	4.44126e-05	0.0360868
Age	Cell-mediated	Positive	Biological process	Immune response-activating signal transduction	507	49.1667	5.64472e-05	0.0442838
Age	Cell-mediated	Positive	Biological process	Regulation of lymphocyte activation	401	39.1667	6.26858e-05	0.0475388
Age	Cell-mediated	Positive	Biological process	Immune response-regulating signaling pathway	539	51.1667	6.97033e-05	0.0480551
Age	Cell-mediated	Positive	Biological process	Regulation of myeloid cell differentiation	239	28	6.79223e-05	0.0480551
Age	Cell-mediated	Positive	Biological process	Alpha-beta t cell differentiation	97	17.5	6.79809e-05	0.0480551
Age	Cell-mediated	Negative	Biological process	Leukocyte activation	1160	255.75	2.96679e-18	6.74975e-14
Age	Cell-mediated	Negative	Biological process	Cell activation	1309	282.583	7.58948e-18	7.89657e-14
Age	Cell-mediated	Negative	Biological process	Cell activation involved in immune response	676	165	1.38835e-17	7.89657e-14
Age	Cell-mediated	Negative	Biological process	Leukocyte activation involved in immune response	672	164	1.29671e-17	7.89657e-14
Age	Cell-mediated	Negative	Biological process	Myeloid leukocyte activation	622	154.5	1.28198e-16	5.83326e-13
Age	Cell-mediated	Negative	Biological process	Granulocyte activation	481	126.5	3.38836e-16	1.28481e-12
Age	Cell-mediated	Negative	Biological process	Immune system process	2770	496	5.69584e-16	1.61983e-12
Age	Cell-mediated	Negative	Biological process	Immune response	1900	350.333	5.61355e-16	1.61983e-12
Age	Cell-mediated	Negative	Biological process	Leukocyte mediated immunity	734	166	1.60807e-15	4.06502e-12
Age	Cell-mediated	Negative	Biological process	Neutrophil activation	475	123.5	2.53474e-15	5.76679e-12
Age	Cell-mediated	Negative	Biological process	Myeloid cell activation involved in immune response	520	131.5	3.68968e-15	7.63126e-12
Age	Cell-mediated	Negative	Biological process	Neutrophil activation involved in immune response	466	120.5	7.99331e-15	1.51546e-11
Age	Cell-mediated	Negative	Biological process	Neutrophil degranulation	463	119.5	1.34796e-14	2.35903e-11
Age	Cell-mediated	Negative	Biological process	Neutrophil mediated immunity	477	121.5	1.68641e-14	2.74054e-11
Age	Cell-mediated	Negative	Biological process	Myeloid leukocyte mediated immunity	526	130	1.98334e-14	3.0082e-11
Age	Cell-mediated	Negative	Biological process	Leukocyte degranulation	509	127	3.03473e-14	4.3152e-11
Age	Cell-mediated	Negative	Biological process	Immune effector process	1107	220	1.03759e-12	1.38859e-09
Age	Cell-mediated	Negative	Biological process	Vesicle-mediated transport	1911	375.25	6.17161e-12	7.02052e-09
Age	Cell-mediated	Negative	Biological process	Regulated exocytosis	752	161.333	8.09394e-10	7.36581e-07
Age	Cell-mediated	Negative	Biological process	Exocytosis	854	179.333	1.59648e-09	1.34524e-06
Age	Cell-mediated	Negative	Biological process	Secretion	1584	293.083	7.28702e-09	5.71679e-06
Age	Cell-mediated	Negative	Biological process	Secretion by cell	1453	272.083	8.57525e-09	6.50319e-06
Age	Cell-mediated	Negative	Biological process	Cytokine production	753	149.25	9.44552e-09	6.9321e-06
Age	Cell-mediated	Negative	Biological process	Inflammatory response	751	139	1.17967e-08	8.38711e-06
Age	Cell-mediated	Negative	Biological process	Leukocyte migration	420	94.5833	1.74511e-08	1.20312e-05
Age	Cell-mediated	Negative	Biological process	Leukocyte differentiation	491	112.5	2.51466e-08	1.68268e-05
Age	Cell-mediated	Negative	Biological process	Hematopoietic or lymphoid organ development	893	182	3.51138e-08	2.2825e-05
Age	Cell-mediated	Negative	Biological process	Hemopoiesis	851	174	4.42137e-08	2.79418e-05
Age	Cell-mediated	Negative	Biological process	Immune system development	946	189.5	5.36501e-08	3.2989e-05
Age	Cell-mediated	Negative	Biological process	Defense response	1574	252.5	5.5308e-08	3.31135e-05
Age	Cell-mediated	Negative	Biological process	Endocytosis	693	154.083	9.52786e-08	5.55816e-05
Age	Cell-mediated	Negative	Biological process	Regulation of immune response	956	176	1.07982e-07	5.99196e-05
Age	Cell-mediated	Negative	Biological process	Lymphocyte activation	634	130.75	1.50553e-07	7.96566e-05
Age	Cell-mediated	Negative	Biological process	Regulation of cytokine production	684	132.25	1.7067e-07	8.44109e-05
Age	Cell-mediated	Negative	Biological process	Response to cytokine	1143	203.583	1.88957e-07	8.95615e-05
Age	Cell-mediated	Negative	Biological process	Response to bacterium	586	107	2.05159e-07	9.52565e-05
Age	Cell-mediated	Negative	Biological process	Symbiont process	843	162	2.31363e-07	0.000105275
Age	Cell-mediated	Negative	Biological process	Import into cell	813	175.083	2.93471e-07	0.000130917
Age	Cell-mediated	Negative	Biological process	Interspecies interaction between organisms	888	165	3.34192e-07	0.000146215
Age	Cell-mediated	Negative	Biological process	Phagocytosis	259	69	3.41738e-07	0.000146696
Age	Cell-mediated	Negative	Biological process	Cellular response to cytokine stimulus	1056	188.583	4.22046e-07	0.000177814
Age	Cell-mediated	Negative	Biological process	Interaction with host	198	54.5	7.32155e-07	0.000302859
Age	Cell-mediated	Negative	Biological process	Regulation of immune system process	1474	252.833	7.69082e-07	0.000312453
Age	Cell-mediated	Negative	Biological process	Interferon-gamma production	106	30.75	1.48139e-06	0.00056172
Age	Cell-mediated	Negative	Biological process	T-helper 1 type immune response	43	17	1.79584e-06	0.000669789
Age	Cell-mediated	Negative	Biological process	Positive regulation of immune system process	1018	183.833	2.08276e-06	0.00075214
Age	Cell-mediated	Negative	Biological process	Regulation of immune effector process	377	78.5	2.1687e-06	0.000770941
Age	Cell-mediated	Negative	Biological process	Response to other organism	877	146	2.67425e-06	0.000908086
Age	Cell-mediated	Negative	Biological process	Response to external biotic stimulus	878	146	2.79866e-06	0.000929103
Age	Cell-mediated	Negative	Biological process	Cellular defense response	50	17	3.42889e-06	0.00111444
Age	Cell-mediated	Negative	Biological process	Cytokine-mediated signaling pathway	749	134.25	4.50627e-06	0.00142392
Age	Cell-mediated	Negative	Biological process	Response to molecule of bacterial origin	328	69	5.49438e-06	0.00168922
Age	Cell-mediated	Negative	Biological process	Regulation of leukocyte proliferation	212	49	6.12589e-06	0.00185827
Age	Cell-mediated	Negative	Biological process	Regulation of cell activation	526	106.25	6.34153e-06	0.00189837
Age	Cell-mediated	Negative	Biological process	Cellular response to organic substance	2572	431.75	6.49574e-06	0.00191928
Age	Cell-mediated	Negative	Biological process	Leukocyte cell-cell adhesion	321	71.75	7.28162e-06	0.00204524
Age	Cell-mediated	Negative	Biological process	Response to biotic stimulus	909	149	7.19891e-06	0.00204524
Age	Cell-mediated	Negative	Biological process	Response to lipopolysaccharide	317	67	7.17671e-06	0.00204524
Age	Cell-mediated	Negative	Biological process	Viral process	796	150	7.40338e-06	0.00205408
Age	Cell-mediated	Negative	Biological process	Response to organic substance	3134	504.75	9.34228e-06	0.00253031
Age	Cell-mediated	Negative	Biological process	Regulation of interferon-gamma production	95	26.75	9.31066e-06	0.00253031
Age	Cell-mediated	Negative	Biological process	Positive regulation of cytokine production	444	87	1.15971e-05	0.0030327
Age	Cell-mediated	Negative	Biological process	Regulation of leukocyte activation	484	97.25	1.29182e-05	0.0033125
Age	Cell-mediated	Negative	Biological process	Leukocyte proliferation	281	59	1.29582e-05	0.0033125
Age	Cell-mediated	Negative	Biological process	Cell killing	158	34	1.33896e-05	0.00338473
Age	Cell-mediated	Negative	Biological process	T cell activation involved in immune response	99	28	1.37038e-05	0.00338887
Age	Cell-mediated	Negative	Biological process	Positive regulation of immune effector process	205	48	1.36212e-05	0.00338887
Age	Cell-mediated	Negative	Biological process	Positive regulation of alpha-beta t cell activation	59	22	1.38944e-05	0.00339906
Age	Cell-mediated	Negative	Biological process	Leukocyte mediated cytotoxicity	101	27	1.42137e-05	0.00344016
Age	Cell-mediated	Negative	Biological process	Cell migration	1456	269.083	1.53103e-05	0.00362838
Age	Cell-mediated	Negative	Biological process	Lymphocyte differentiation	337	75	1.52392e-05	0.00362838
Age	Cell-mediated	Negative	Biological process	Defense response to bacterium	233	41	1.57829e-05	0.00370183
Age	Cell-mediated	Negative	Biological process	Multi-organism process	2384	365.5	2.0261e-05	0.00470365
Age	Cell-mediated	Negative	Biological process	Adaptive immune response based on somatic recombination of immune receptors built from immunoglobulin superfamily domains	245	53	2.36015e-05	0.00536957
Age	Cell-mediated	Negative	Biological process	Transport	4837	751.167	2.35605e-05	0.00536957
Age	Cell-mediated	Negative	Biological process	B cell activation	226	52.5	2.47698e-05	0.00557958
Age	Cell-mediated	Negative	Biological process	Cellular response to chemical stimulus	3118	501.25	2.75429e-05	0.00614341
Age	Cell-mediated	Negative	Biological process	Positive regulation of immune response	752	137	2.83557e-05	0.00625389
Age	Cell-mediated	Negative	Biological process	Positive regulation of catalytic activity	1354	255.5	2.91484e-05	0.00625619
Age	Cell-mediated	Negative	Biological process	Dendritic cell chemotaxis	23	10	2.99441e-05	0.00630794
Age	Cell-mediated	Negative	Biological process	Homeostatic process	1835	312	2.98748e-05	0.00630794
Age	Cell-mediated	Negative	Biological process	Leukocyte chemotaxis	213	46.3333	3.07683e-05	0.0063416
Age	Cell-mediated	Negative	Biological process	Establishment of localization	4958	768.667	3.09401e-05	0.0063416
Age	Cell-mediated	Negative	Biological process	Positive regulation of hydrolase activity	732	150	3.05167e-05	0.0063416
Age	Cell-mediated	Negative	Biological process	Hexose catabolic process	55	20.5	3.1964e-05	0.00649298
Age	Cell-mediated	Negative	Biological process	Cell chemotaxis	288	60.3333	3.60264e-05	0.00725342
Age	Cell-mediated	Negative	Biological process	Regulation of cellular component organization	2395	429.417	3.81031e-05	0.00760425
Age	Cell-mediated	Negative	Biological process	Dendritic cell migration	26	11	3.96773e-05	0.00784955
Age	Cell-mediated	Negative	Biological process	Regulation of catalytic activity	2215	380.25	4.12448e-05	0.00808932
Age	Cell-mediated	Negative	Biological process	Positive regulation of cell adhesion	389	89	4.31573e-05	0.00839207
Age	Cell-mediated	Negative	Biological process	Response to stress	3771	571.5	4.5189e-05	0.00871267
Age	Cell-mediated	Negative	Biological process	T-helper cell differentiation	56	20	5.3185e-05	0.0100834
Age	Cell-mediated	Negative	Biological process	Regulation of leukocyte mediated immunity	190	43	5.40352e-05	0.01016
Age	Cell-mediated	Negative	Biological process	Homeostasis of number of cells	235	56.5	5.50437e-05	0.0102647
Age	Cell-mediated	Negative	Biological process	Innate immune response	856	139.5	5.67364e-05	0.0102718
Age	Cell-mediated	Negative	Biological process	Neutrophil migration	109	26.5	5.62374e-05	0.0102718
Age	Cell-mediated	Negative	Biological process	Response to chemokine	93	22	5.68876e-05	0.0102718
Age	Cell-mediated	Negative	Biological process	Cellular response to chemokine	93	22	5.68876e-05	0.0102718
Age	Cell-mediated	Negative	Biological process	Positive regulation of interferon-gamma production	62	19.5	6.17657e-05	0.0110648
Age	Cell-mediated	Negative	Biological process	Response to external stimulus	2279	367.833	6.47223e-05	0.0115039
Age	Cell-mediated	Negative	Biological process	Interleukin-6 production	152	34	6.55165e-05	0.0115548
Age	Cell-mediated	Negative	Biological process	T cell activation	445	90.75	6.61453e-05	0.0115759
Age	Cell-mediated	Negative	Biological process	Regulation of lymphocyte proliferation	198	44	6.88863e-05	0.011873
Age	Cell-mediated	Negative	Biological process	Interleukin-10 production	50	16.5	6.96727e-05	0.0119182
Age	Cell-mediated	Negative	Biological process	Cd4-positive, alpha-beta t cell differentiation involved in immune response	58	20	7.2047e-05	0.0121418
Age	Cell-mediated	Negative	Biological process	Cd4-positive, alpha-beta t cell differentiation	71	23	7.15474e-05	0.0121418
Age	Cell-mediated	Negative	Biological process	Lymphocyte activation involved in immune response	169	39.5	7.65531e-05	0.0125741
Age	Cell-mediated	Negative	Biological process	T cell differentiation involved in immune response	66	21	7.57889e-05	0.0125741
Age	Cell-mediated	Negative	Biological process	Regulation of mononuclear cell proliferation	199	44	7.68228e-05	0.0125741
Age	Cell-mediated	Negative	Biological process	Regulation of cell adhesion	662	138.25	7.8253e-05	0.0127167
Age	Cell-mediated	Negative	Biological process	Cytokine secretion	229	47.25	8.31302e-05	0.0134134
Age	Cell-mediated	Negative	Biological process	Positive regulation of interleukin-10 production	33	12.5	8.59125e-05	0.0137647
Age	Cell-mediated	Negative	Biological process	Alpha-beta t cell activation involved in immune response	59	20	8.87992e-05	0.0139073
Age	Cell-mediated	Negative	Biological process	Alpha-beta t cell differentiation involved in immune response	59	20	8.87992e-05	0.0139073
Age	Cell-mediated	Negative	Biological process	Lymphocyte proliferation	255	52	8.92475e-05	0.0139073
Age	Cell-mediated	Negative	Biological process	Cd4-positive, alpha-beta t cell activation	88	26	9.15184e-05	0.0141642
Age	Cell-mediated	Negative	Biological process	Negative regulation of leukocyte activation	167	39.25	9.47786e-05	0.0144719
Age	Cell-mediated	Negative	Biological process	Monosaccharide catabolic process	65	21.5	9.9728e-05	0.0149271
Age	Cell-mediated	Negative	Biological process	Disruption by host of symbiont cells	12	6	9.95995e-05	0.0149271
Age	Cell-mediated	Negative	Biological process	Killing by host of symbiont cells	12	6	9.95995e-05	0.0149271
Age	Cell-mediated	Negative	Biological process	Mononuclear cell proliferation	257	52	0.000110238	0.0159746
Age	Cell-mediated	Negative	Biological process	Negative regulation of cell activation	191	44.25	0.000109639	0.0159746
Age	Cell-mediated	Negative	Biological process	Disruption of cells of other organism involved in symbiotic interaction	15	7	0.000109409	0.0159746
Age	Cell-mediated	Negative	Biological process	Killing of cells in other organism involved in symbiotic interaction	15	7	0.000109409	0.0159746
Age	Cell-mediated	Negative	Biological process	Interleukin-1 production	110	25	0.000111882	0.0160639
Age	Cell-mediated	Negative	Biological process	Myeloid leukocyte migration	200	42.5833	0.000112266	0.0160639
Age	Cell-mediated	Negative	Biological process	Chemokine-mediated signaling pathway	84	19	0.000117756	0.0167442
Age	Cell-mediated	Negative	Biological process	Myeloid cell differentiation	396	84.5	0.000120537	0.0170332
Age	Cell-mediated	Negative	Biological process	Regulation of interleukin-10 production	47	15.5	0.00012217	0.0170521
Age	Cell-mediated	Negative	Biological process	Positive regulation of alpha-beta t cell differentiation	44	17	0.000121514	0.0170521
Age	Cell-mediated	Negative	Biological process	Monocyte differentiation	35	15	0.000123867	0.0170794
Age	Cell-mediated	Negative	Biological process	Mononuclear cell differentiation	35	15	0.000123867	0.0170794
Age	Cell-mediated	Negative	Biological process	Cellular response to nitrogen compound	621	128.5	0.0001311	0.0179679
Age	Cell-mediated	Negative	Biological process	Cellular response to oxygen-containing compound	1092	199	0.000137529	0.018736
Age	Cell-mediated	Negative	Biological process	B cell receptor signaling pathway	58	21.5	0.000139901	0.0189458
Age	Cell-mediated	Negative	Biological process	Regulation of inflammatory response	401	71	0.000142898	0.019237
Age	Cell-mediated	Negative	Biological process	Positive regulation of cytokine biosynthetic process	64	19.5	0.000147576	0.01975
Age	Cell-mediated	Negative	Biological process	Interleukin-1 beta production	98	23	0.000151346	0.019789
Age	Cell-mediated	Negative	Biological process	Regulation of leukocyte cell-cell adhesion	289	61.75	0.000151294	0.019789
Age	Cell-mediated	Negative	Biological process	Positive regulation of cd4-positive, alpha-beta t cell activation	34	13	0.000149294	0.019789
Age	Cell-mediated	Negative	Biological process	Cell motility	1606	284.583	0.000157326	0.0202222
Age	Cell-mediated	Negative	Biological process	Localization of cell	1606	284.583	0.000157326	0.0202222
Age	Cell-mediated	Negative	Biological process	Positive regulation of cell migration	523	106.333	0.00015832	0.0202356
Age	Cell-mediated	Negative	Biological process	Cellular response to molecule of bacterial origin	204	43.5	0.000167185	0.0211312
Age	Cell-mediated	Negative	Biological process	Positive regulation of t-helper 2 cell differentiation	7	6	0.000170454	0.0214254
Age	Cell-mediated	Negative	Biological process	Viral life cycle	316	65.6667	0.000172959	0.021553
Age	Cell-mediated	Negative	Biological process	Positive regulation of t-helper cell differentiation	22	10	0.000173364	0.021553
Age	Cell-mediated	Negative	Biological process	Negative regulation of immune system process	445	83	0.000176402	0.0218115
Age	Cell-mediated	Negative	Biological process	Carbohydrate catabolic process	191	44.5	0.000191213	0.0232636
Age	Cell-mediated	Negative	Biological process	Regulation of molecular function	2828	466.833	0.000192892	0.023343
Age	Cell-mediated	Negative	Biological process	Cellular response to lipopolysaccharide	198	42.5	0.000200548	0.0241411
Age	Cell-mediated	Negative	Biological process	Positive regulation of molecular function	1681	301.333	0.000204054	0.0244338
Age	Cell-mediated	Negative	Biological process	Regulation of cd4-positive, alpha-beta t cell differentiation	45	16	0.000205736	0.0244652
Age	Cell-mediated	Negative	Biological process	Localization	6304	957.75	0.000206588	0.0244652
Age	Cell-mediated	Negative	Biological process	Inorganic ion homeostasis	705	131	0.000207542	0.0244652
Age	Cell-mediated	Negative	Biological process	Integrin-mediated signaling pathway	100	32.8333	0.000209243	0.0245386
Age	Cell-mediated	Negative	Biological process	Regulation of cell-cell adhesion	387	81.75	0.000217644	0.0251351
Age	Cell-mediated	Negative	Biological process	Tumor necrosis factor superfamily cytokine production	163	35	0.000217245	0.0251351
Age	Cell-mediated	Negative	Biological process	Response to oxygen-containing compound	1572	267	0.000219434	0.0252139
Age	Cell-mediated	Negative	Biological process	Positive regulation of cd4-positive, alpha-beta t cell differentiation	28	11	0.000231126	0.026161
Age	Cell-mediated	Negative	Biological process	Positive regulation of leukocyte cell-cell adhesion	208	48	0.000241202	0.0271662
Age	Cell-mediated	Negative	Biological process	Myeloid leukocyte differentiation	195	47	0.000246765	0.0273861
Age	Cell-mediated	Negative	Biological process	Regulation of t-helper cell differentiation	34	13	0.00024565	0.0273861
Age	Cell-mediated	Negative	Biological process	Positive regulation of locomotion	575	113.333	0.00025816	0.0284072
Age	Cell-mediated	Negative	Biological process	Chemical homeostasis	1140	198	0.000258463	0.0284072
Age	Cell-mediated	Negative	Biological process	Cellular ion homeostasis	631	117	0.000261325	0.0285837
Age	Cell-mediated	Negative	Biological process	Lymphocyte mediated immunity	233	46	0.000268889	0.0291779
Age	Cell-mediated	Negative	Biological process	Regulation of t-helper 1 type immune response	27	10	0.000269323	0.0291779
Age	Cell-mediated	Negative	Biological process	Regulation of endocytosis	271	62.25	0.000273911	0.0295343
Age	Cell-mediated	Negative	Biological process	Detection of biotic stimulus	23	9	0.000277953	0.0298288
Age	Cell-mediated	Negative	Biological process	Positive regulation of t cell activation	194	45	0.000290062	0.0309822
Age	Cell-mediated	Negative	Biological process	Negative regulation of leukocyte proliferation	72	20	0.000297047	0.0314331
Age	Cell-mediated	Negative	Biological process	Regulation of tumor necrosis factor superfamily cytokine production	158	34	0.000296958	0.0314331
Age	Cell-mediated	Negative	Biological process	Regulation of cytokine secretion	199	40.25	0.000298683	0.0314599
Age	Cell-mediated	Negative	Biological process	Cellular response to organonitrogen compound	563	117	0.000315329	0.0330601
Age	Cell-mediated	Negative	Biological process	Alpha-beta t cell activation	131	34	0.000319455	0.0333391
Age	Cell-mediated	Negative	Biological process	Locomotion	1827	321.083	0.000330752	0.0343605
Age	Cell-mediated	Negative	Biological process	Macrophage activation	91	24.5	0.000344702	0.034721
Age	Cell-mediated	Negative	Biological process	Alpha-beta t cell differentiation	97	28	0.000344906	0.034721
Age	Cell-mediated	Negative	Biological process	Regulation of alpha-beta t cell activation	88	25	0.000342476	0.034721
Age	Cell-mediated	Negative	Biological process	Regulation of alpha-beta t cell differentiation	60	20	0.000342395	0.034721
Age	Cell-mediated	Negative	Biological process	Ion homeostasis	771	140	0.000339742	0.034721
Age	Cell-mediated	Negative	Biological process	Cellular response to biotic stimulus	226	46.5	0.000339961	0.034721
Age	Cell-mediated	Negative	Biological process	Pyruvate metabolic process	148	36.5	0.000353594	0.0354388
Age	Cell-mediated	Negative	Biological process	Positive regulation of leukocyte activation	298	61.5	0.000361221	0.0358871
Age	Cell-mediated	Negative	Biological process	Positive regulation of cell-cell adhesion	245	55	0.000360826	0.0358871
Age	Cell-mediated	Negative	Biological process	Interleukin-3-mediated signaling pathway	4	4	0.000363598	0.0359662
Age	Cell-mediated	Negative	Biological process	Positive regulation of cell activation	311	63.5	0.000368991	0.0363417
Age	Cell-mediated	Negative	Biological process	Pyruvate biosynthetic process	115	30.5	0.000376279	0.0366887
Age	Cell-mediated	Negative	Biological process	Cellular cation homeostasis	618	114	0.000379257	0.0367169
Age	Cell-mediated	Negative	Biological process	Regulation of adaptive immune response	151	34	0.000391164	0.0377092
Age	Cell-mediated	Negative	Biological process	Cellular extravasation	58	18	0.000401851	0.0384139
Age	Cell-mediated	Negative	Biological process	Myeloid cell homeostasis	141	37	0.000415239	0.0388999
Age	Cell-mediated	Negative	Biological process	Neutrophil chemotaxis	98	22.5	0.000411571	0.0388999
Age	Cell-mediated	Negative	Biological process	Regulation of t cell activation	303	62.25	0.000412449	0.0388999
Age	Cell-mediated	Negative	Biological process	Regulation of lymphocyte activation	401	77.25	0.000415484	0.0388999
Age	Cell-mediated	Negative	Biological process	Positive regulation of cell motility	545	107.333	0.000414519	0.0388999
Age	Cell-mediated	Negative	Biological process	Regulation of tumor necrosis factor production	155	33	0.000418343	0.039007
Age	Cell-mediated	Negative	Biological process	Regulation of cd4-positive, alpha-beta t cell activation	58	18	0.000432536	0.0401658
Age	Cell-mediated	Negative	Biological process	Regulation of defense response	799	128.5	0.000483925	0.0438636
Age	Cell-mediated	Negative	Biological process	Cytokine biosynthetic process	116	27.5	0.000482026	0.0438636
Age	Cell-mediated	Negative	Biological process	Positive regulation of cellular component movement	562	110.333	0.000482959	0.0438636
Age	Cell-mediated	Negative	Biological process	Nucleotide-binding oligomerization domain containing signaling pathway	31	12.5	0.000478664	0.0438636
Age	Cell-mediated	Negative	Biological process	Regulation of interleukin-6 production	143	30	0.000509337	0.0458021
Age	Cell-mediated	Negative	Biological process	Positive regulation of response to stimulus	2281	369.583	0.000523641	0.046903
Age	Cell-mediated	Negative	Biological process	Entry into host cell	128	32	0.000535032	0.0469982
Age	Cell-mediated	Negative	Biological process	Cytokine metabolic process	117	27.5	0.000526845	0.0469982
Age	Cell-mediated	Negative	Biological process	Entry into host	128	32	0.000535032	0.0469982
Age	Cell-mediated	Negative	Biological process	Entry into cell of other organism involved in symbiotic interaction	128	32	0.000535032	0.0469982
Age	Cell-mediated	Negative	Biological process	Entry into other organism involved in symbiotic interaction	128	32	0.000535032	0.0469982
Age	Cell-mediated	Negative	Biological process	Adaptive immune response	388	70.5	0.000558434	0.0488379
Age	Cell-mediated	Negative	Biological process	Tumor necrosis factor production	158	33	0.000562232	0.0488379
Age	Cell-mediated	Negative	Biological process	Neutrophil mediated cytotoxicity	10	5	0.000562417	0.0488379
Age	Cell-mediated	Negative	Biological process	Cell redox homeostasis	74	19.5	0.000571449	0.0494336
CMV	Direct	Positive	Biological process	Transcription, dna-templated	3427	41.5	1.06562e-05	0.0367869
CMV	Direct	Positive	Biological process	Regulation of transcription, dna-templated	3270	40	1.02919e-05	0.0367869
CMV	Direct	Positive	Biological process	Negative regulation of macromolecule biosynthetic process	1467	24	1.77863e-05	0.0367869
CMV	Direct	Positive	Biological process	Rna biosynthetic process	3485	41.5	1.649e-05	0.0367869
CMV	Direct	Positive	Biological process	Negative regulation of transcription, dna-templated	1132	22	8.7789e-06	0.0367869
CMV	Direct	Positive	Biological process	Negative regulation of rna metabolic process	1258	23	1.21448e-05	0.0367869
CMV	Direct	Positive	Biological process	Nucleic acid-templated transcription	3469	41.5	1.51429e-05	0.0367869
CMV	Direct	Positive	Biological process	Negative regulation of rna biosynthetic process	1178	23	4.36687e-06	0.0367869
CMV	Direct	Positive	Biological process	Regulation of nucleic acid-templated transcription	3323	40	1.57474e-05	0.0367869
CMV	Direct	Positive	Biological process	Negative regulation of nucleic acid-templated transcription	1177	23	4.34804e-06	0.0367869
CMV	Direct	Positive	Biological process	Regulation of rna biosynthetic process	3331	40	1.65019e-05	0.0367869
CMV	Direct	Positive	Biological process	Negative regulation of cellular macromolecule biosynthetic process	1389	23	2.63521e-05	0.0461181
CMV	Direct	Positive	Biological process	Regulation of transcription by rna polymerase ii	2525	33	2.90707e-05	0.047242
CMV	Direct	Positive	Biological process	Negative regulation of cellular biosynthetic process	1531	24	3.13789e-05	0.0475934
CMV	Direct	Positive	Biological process	Negative regulation of biosynthetic process	1554	24	3.88608e-05	0.0491179
CMV	Direct	Positive	Biological process	Negative regulation of nucleobase-containing compound metabolic process	1377	23	3.78761e-05	0.0491179
CMV	Direct	Positive	Biological process	Regulation of rna metabolic process	3563	41	3.78851e-05	0.0491179
CMV	Cell-mediated	Positive	Biological process	Anatomical structure morphogenesis	2626	1304.83	2.6685e-44	6.06896e-40
CMV	Cell-mediated	Positive	Biological process	Multicellular organism development	5210	2230.8	1.08066e-40	8.19245e-37
CMV	Cell-mediated	Positive	Biological process	Nervous system development	2264	1159.3	9.82971e-41	8.19245e-37
CMV	Cell-mediated	Positive	Biological process	System development	4674	2029.8	3.27336e-39	1.48892e-35
CMV	Cell-mediated	Positive	Biological process	Anatomical structure development	5680	2395.8	2.63512e-39	1.48892e-35
CMV	Cell-mediated	Positive	Biological process	Developmental process	6054	2503.8	7.39182e-36	2.80187e-32
CMV	Cell-mediated	Positive	Biological process	Pattern specification process	430	284	2.08507e-34	6.77439e-31
CMV	Cell-mediated	Positive	Biological process	Multicellular organismal process	7242	2794.22	1.15472e-31	3.28271e-28
CMV	Cell-mediated	Positive	Biological process	Neurogenesis	1563	823.167	6.6244e-31	1.67398e-27
CMV	Cell-mediated	Positive	Biological process	Neuron differentiation	1310	714.167	1.04548e-30	2.37773e-27
CMV	Cell-mediated	Positive	Biological process	Generation of neurons	1465	775.167	2.08405e-29	4.30886e-26
CMV	Cell-mediated	Positive	Biological process	Regionalization	340	227.5	9.59471e-29	1.81844e-25
CMV	Cell-mediated	Positive	Biological process	Animal organ morphogenesis	1040	566.333	1.62677e-28	2.84597e-25
CMV	Cell-mediated	Positive	Biological process	Cell-cell signaling	1579	785.667	1.60025e-27	2.4263e-24
CMV	Cell-mediated	Positive	Biological process	Cell development	2094	1021.83	2.03683e-27	2.89523e-24
CMV	Cell-mediated	Positive	Biological process	Regulation of multicellular organismal process	3119	1362.5	4.45851e-27	5.33684e-24
CMV	Cell-mediated	Positive	Biological process	Cellular developmental process	4207	1774.17	6.39693e-27	7.12525e-24
CMV	Cell-mediated	Positive	Biological process	Cell differentiation	4026	1697.17	5.61247e-26	5.80201e-23
CMV	Cell-mediated	Positive	Biological process	Tube development	1066	544.667	1.38486e-25	1.31233e-22
CMV	Cell-mediated	Positive	Biological process	Regulation of developmental process	2567	1146.67	2.9101e-24	2.64738e-21
CMV	Cell-mediated	Positive	Biological process	Skeletal system development	499	302.333	3.48558e-24	3.04895e-21
CMV	Cell-mediated	Positive	Biological process	Anatomical structure formation involved in morphogenesis	1132	562.167	3.71059e-23	2.813e-20
CMV	Cell-mediated	Positive	Biological process	Positive regulation of transcription by rna polymerase ii	1150	578.5	4.88097e-23	3.5809e-20
CMV	Cell-mediated	Positive	Biological process	Central nervous system development	949	509.5	2.06193e-22	1.33984e-19
CMV	Cell-mediated	Positive	Biological process	Embryo development	984	516.333	2.56526e-22	1.6206e-19
CMV	Cell-mediated	Positive	Biological process	Embryonic organ development	418	256.833	3.02177e-22	1.85741e-19
CMV	Cell-mediated	Positive	Biological process	Animal organ development	3416	1442.17	3.38361e-22	2.02509e-19
CMV	Cell-mediated	Positive	Biological process	Embryonic morphogenesis	573	331.333	3.66114e-22	2.13501e-19
CMV	Cell-mediated	Positive	Biological process	Signaling	6102	2370.5	4.70933e-22	2.67761e-19
CMV	Cell-mediated	Positive	Biological process	Embryonic organ morphogenesis	284	188.833	1.62116e-21	8.99267e-19
CMV	Cell-mediated	Positive	Biological process	Regulation of cell differentiation	1794	834.833	2.44603e-21	1.32453e-18
CMV	Cell-mediated	Positive	Biological process	Neuron development	1063	571	3.86392e-21	2.04365e-18
CMV	Cell-mediated	Positive	Biological process	Tube morphogenesis	884	449.667	5.22907e-21	2.70284e-18
CMV	Cell-mediated	Positive	Biological process	Cell communication	6131	2368	5.70102e-21	2.8813e-18
CMV	Cell-mediated	Positive	Biological process	Anterior/posterior pattern specification	209	143	1.08306e-20	5.35479e-18
CMV	Cell-mediated	Positive	Biological process	Cell fate commitment	263	172	1.50806e-20	7.2974e-18
CMV	Cell-mediated	Positive	Biological process	Regulation of multicellular organismal development	2060	926.167	2.25309e-20	1.06754e-17
CMV	Cell-mediated	Positive	Biological process	Cell morphogenesis	989	542	5.20089e-20	2.41396e-17
CMV	Cell-mediated	Positive	Biological process	Regulation of signaling	3418	1458	8.93231e-20	4.06295e-17
CMV	Cell-mediated	Positive	Biological process	Regulation of cell communication	3372	1439.17	1.26412e-19	5.52881e-17
CMV	Cell-mediated	Positive	Biological process	Cell surface receptor signaling pathway	2800	1204.33	2.16434e-19	9.11546e-17
CMV	Cell-mediated	Positive	Biological process	Locomotion	1825	829.167	2.31665e-19	9.57954e-17
CMV	Cell-mediated	Positive	Biological process	Regulation of transcription by rna polymerase ii	2523	1064.17	8.9938e-19	3.65261e-16
CMV	Cell-mediated	Positive	Biological process	Neuron projection development	934	505	1.20463e-18	4.80649e-16
CMV	Cell-mediated	Positive	Biological process	Cellular component morphogenesis	1097	581.5	1.55531e-18	6.09869e-16
CMV	Cell-mediated	Positive	Biological process	Cell projection morphogenesis	635	373.5	2.0035e-18	7.62564e-16
CMV	Cell-mediated	Positive	Biological process	Regulation of nervous system development	894	472	6.08751e-18	2.19759e-15
CMV	Cell-mediated	Positive	Biological process	Regulation of cell development	921	479.333	6.83989e-18	2.43062e-15
CMV	Cell-mediated	Positive	Biological process	Movement of cell or subcellular component	2054	919.833	8.15209e-18	2.85235e-15
CMV	Cell-mediated	Positive	Biological process	Positive regulation of multicellular organismal process	1731	772.667	8.9464e-18	3.08285e-15
CMV	Cell-mediated	Positive	Biological process	Plasma membrane bounded cell projection morphogenesis	631	369.5	9.92049e-18	3.36749e-15
CMV	Cell-mediated	Positive	Biological process	Positive regulation of developmental process	1354	632.833	1.49292e-17	4.92078e-15
CMV	Cell-mediated	Positive	Biological process	Positive regulation of transcription, dna-templated	1469	681	2.86978e-17	9.32392e-15
CMV	Cell-mediated	Positive	Biological process	Neuron projection morphogenesis	617	360.5	3.39516e-17	1.07245e-14
CMV	Cell-mediated	Positive	Biological process	Signal transduction	5654	2149.67	4.64542e-17	1.44561e-14
CMV	Cell-mediated	Positive	Biological process	Cell part morphogenesis	653	376.5	4.70364e-17	1.44561e-14
CMV	Cell-mediated	Positive	Biological process	Positive regulation of cell differentiation	952	472.833	9.72661e-17	2.9495e-14
CMV	Cell-mediated	Positive	Biological process	Synaptic signaling	690	370.333	9.87617e-17	2.95544e-14
CMV	Cell-mediated	Positive	Biological process	Trans-synaptic signaling	684	367.333	1.13942e-16	3.3223e-14
CMV	Cell-mediated	Positive	Biological process	Chemical synaptic transmission	677	363.333	1.23198e-16	3.50236e-14
CMV	Cell-mediated	Positive	Biological process	Anterograde trans-synaptic signaling	677	363.333	1.23198e-16	3.50236e-14
CMV	Cell-mediated	Positive	Biological process	Regulation of neurogenesis	794	422.5	2.45081e-16	6.88133e-14
CMV	Cell-mediated	Positive	Biological process	Blood vessel development	729	360.667	2.51201e-16	6.96714e-14
CMV	Cell-mediated	Positive	Biological process	Regulation of localization	2720	1151.5	2.63687e-16	7.22535e-14
CMV	Cell-mediated	Positive	Biological process	Biological adhesion	1365	642	3.53196e-16	9.56277e-14
CMV	Cell-mediated	Positive	Biological process	Appendage development	176	124	4.61819e-16	1.2213e-13
CMV	Cell-mediated	Positive	Biological process	Limb development	176	124	4.61819e-16	1.2213e-13
CMV	Cell-mediated	Positive	Biological process	Negative regulation of developmental process	983	456.667	5.78913e-16	1.51336e-13
CMV	Cell-mediated	Positive	Biological process	Circulatory system development	1119	528.667	6.58824e-16	1.70269e-13
CMV	Cell-mediated	Positive	Biological process	Cell adhesion	1359	638	7.57309e-16	1.93522e-13
CMV	Cell-mediated	Positive	Biological process	Cell morphogenesis involved in neuron differentiation	555	326	9.29578e-16	2.34904e-13
CMV	Cell-mediated	Positive	Biological process	Vasculature development	758	370.667	9.62632e-16	2.40584e-13
CMV	Cell-mediated	Positive	Biological process	Cell proliferation	1911	809.667	1.02319e-15	2.52939e-13
CMV	Cell-mediated	Positive	Biological process	Cardiovascular system development	766	374.667	1.03719e-15	2.53644e-13
CMV	Cell-mediated	Positive	Biological process	Cell morphogenesis involved in differentiation	709	397.5	1.15932e-15	2.80494e-13
CMV	Cell-mediated	Positive	Biological process	Cell migration	1454	655.333	1.20685e-15	2.8892e-13
CMV	Cell-mediated	Positive	Biological process	Enzyme linked receptor protein signaling pathway	1001	489.5	1.34537e-15	3.1544e-13
CMV	Cell-mediated	Positive	Biological process	Regulation of signal transduction	3012	1260.17	1.56132e-15	3.58677e-13
CMV	Cell-mediated	Positive	Biological process	Regulation of neuron differentiation	631	348.5	2.03473e-15	4.62759e-13
CMV	Cell-mediated	Positive	Biological process	Regulation of anatomical structure morphogenesis	1100	523.167	2.14161e-15	4.82244e-13
CMV	Cell-mediated	Positive	Biological process	Positive regulation of cellular process	5126	2028	2.17627e-15	4.85243e-13
CMV	Cell-mediated	Positive	Biological process	Chemotaxis	615	320.333	2.41349e-15	5.32912e-13
CMV	Cell-mediated	Positive	Biological process	Axonogenesis	446	269.5	2.84777e-15	6.17462e-13
CMV	Cell-mediated	Positive	Biological process	Head development	733	386.5	2.8507e-15	6.17462e-13
CMV	Cell-mediated	Positive	Biological process	Cell projection organization	1466	709.333	2.9945e-15	6.42489e-13
CMV	Cell-mediated	Positive	Biological process	Positive regulation of nucleic acid-templated transcription	1548	702	3.02926e-15	6.43873e-13
CMV	Cell-mediated	Positive	Biological process	Positive regulation of rna biosynthetic process	1549	702	3.45671e-15	7.27926e-13
CMV	Cell-mediated	Positive	Biological process	Brain development	692	367.5	3.61665e-15	7.54619e-13
CMV	Cell-mediated	Positive	Biological process	Taxis	617	320.333	3.69622e-15	7.57326e-13
CMV	Cell-mediated	Positive	Biological process	Regulation of cellular process	10150	3640.67	3.68589e-15	7.57326e-13
CMV	Cell-mediated	Positive	Biological process	Transcription by rna polymerase ii	2653	1085.17	3.81358e-15	7.74395e-13
CMV	Cell-mediated	Positive	Biological process	Epithelium development	1242	547.5	5.28693e-15	1.06408e-12
CMV	Cell-mediated	Positive	Biological process	Cell motility	1604	708.833	7.4329e-15	1.46997e-12
CMV	Cell-mediated	Positive	Biological process	Localization of cell	1604	708.833	7.4329e-15	1.46997e-12
CMV	Cell-mediated	Positive	Biological process	Embryonic skeletal system development	124	92.5	8.26896e-15	1.62121e-12
CMV	Cell-mediated	Positive	Biological process	Appendage morphogenesis	146	106	8.81555e-15	1.69908e-12
CMV	Cell-mediated	Positive	Biological process	Limb morphogenesis	146	106	8.81555e-15	1.69908e-12
CMV	Cell-mediated	Positive	Biological process	Mesenchyme development	265	162	9.35678e-15	1.77334e-12
CMV	Cell-mediated	Positive	Biological process	Axon development	487	286.5	9.34553e-15	1.77334e-12
CMV	Cell-mediated	Positive	Biological process	Tissue morphogenesis	651	340	1.24557e-14	2.34115e-12
CMV	Cell-mediated	Positive	Biological process	Morphogenesis of an epithelium	519	281	1.44722e-14	2.67594e-12
CMV	Cell-mediated	Positive	Biological process	Blood vessel morphogenesis	653	317.167	1.46539e-14	2.68769e-12
CMV	Cell-mediated	Positive	Biological process	Plasma membrane bounded cell projection organization	1431	691.333	1.79744e-14	3.27034e-12
CMV	Cell-mediated	Positive	Biological process	Negative regulation of multicellular organismal process	1253	545.667	1.99751e-14	3.6055e-12
CMV	Cell-mediated	Positive	Biological process	Urogenital system development	321	190	2.12288e-14	3.80162e-12
CMV	Cell-mediated	Positive	Biological process	Negative regulation of cell differentiation	713	347.833	2.20136e-14	3.91138e-12
CMV	Cell-mediated	Positive	Biological process	Skeletal system morphogenesis	235	150.833	2.48576e-14	4.38245e-12
CMV	Cell-mediated	Positive	Biological process	Morphogenesis of a branching structure	191	127	3.9802e-14	6.96321e-12
CMV	Cell-mediated	Positive	Biological process	Neuron projection guidance	269	177	4.32933e-14	7.51618e-12
CMV	Cell-mediated	Positive	Biological process	Epithelial tube morphogenesis	312	187	4.53539e-14	7.81427e-12
CMV	Cell-mediated	Positive	Biological process	Tissue development	1978	842.5	4.94645e-14	8.45843e-12
CMV	Cell-mediated	Positive	Biological process	Axon guidance	268	176	6.46554e-14	1.09736e-11
CMV	Cell-mediated	Positive	Biological process	Renal system development	285	172	8.41975e-14	1.41845e-11
CMV	Cell-mediated	Positive	Biological process	Regulation of biological process	11105	3869.83	1.01399e-13	1.69567e-11
CMV	Cell-mediated	Positive	Biological process	Modulation of chemical synaptic transmission	423	244.333	1.26409e-13	2.08328e-11
CMV	Cell-mediated	Positive	Biological process	Regulation of trans-synaptic signaling	424	244.333	1.70784e-13	2.79435e-11
CMV	Cell-mediated	Positive	Biological process	Angiogenesis	560	271.667	1.94633e-13	3.16181e-11
CMV	Cell-mediated	Positive	Biological process	Positive regulation of rna metabolic process	1631	723	2.16073e-13	3.48521e-11
CMV	Cell-mediated	Positive	Biological process	Biological regulation	11748	4078.83	2.54076e-13	4.06933e-11
CMV	Cell-mediated	Positive	Biological process	Positive regulation of biological process	5806	2238.17	4.54129e-13	7.22256e-11
CMV	Cell-mediated	Positive	Biological process	Negative regulation of cell communication	1357	598	4.71502e-13	7.44678e-11
CMV	Cell-mediated	Positive	Biological process	Embryo development ending in birth or egg hatching	622	318.5	4.83466e-13	7.53231e-11
CMV	Cell-mediated	Positive	Biological process	Morphogenesis of a branching epithelium	177	117.5	4.83541e-13	7.53231e-11
CMV	Cell-mediated	Positive	Biological process	Sensory organ development	539	284.667	5.15422e-13	7.97431e-11
CMV	Cell-mediated	Positive	Biological process	Regulation of cell proliferation	1599	672.667	5.61452e-13	8.62777e-11
CMV	Cell-mediated	Positive	Biological process	Negative regulation of signaling	1361	599	5.67693e-13	8.66513e-11
CMV	Cell-mediated	Positive	Biological process	Kidney epithelium development	135	95	7.37106e-13	1.1102e-10
CMV	Cell-mediated	Positive	Biological process	Sensory organ morphogenesis	253	152.833	1.11205e-12	1.65303e-10
CMV	Cell-mediated	Positive	Biological process	Regulation of locomotion	1025	467.833	1.32666e-12	1.95923e-10
CMV	Cell-mediated	Positive	Biological process	Chordate embryonic development	607	310	1.3682e-12	2.00755e-10
CMV	Cell-mediated	Positive	Biological process	Regulation of cellular component movement	1037	474.833	2.14951e-12	3.13373e-10
CMV	Cell-mediated	Positive	Biological process	Positive regulation of cellular biosynthetic process	1892	808.5	2.46306e-12	3.56799e-10
CMV	Cell-mediated	Positive	Biological process	Positive regulation of biosynthetic process	1922	816	3.65616e-12	5.22968e-10
CMV	Cell-mediated	Positive	Biological process	Response to endogenous stimulus	1586	691.167	4.29917e-12	6.111e-10
CMV	Cell-mediated	Positive	Biological process	Mesenchymal cell differentiation	213	130	4.88663e-12	6.90289e-10
CMV	Cell-mediated	Positive	Biological process	Positive regulation of gene expression	1907	813.333	5.34957e-12	7.5102e-10
CMV	Cell-mediated	Positive	Biological process	Central nervous system neuron differentiation	177	117	5.68479e-12	7.93185e-10
CMV	Cell-mediated	Positive	Biological process	Kidney development	270	159	5.7989e-12	8.04173e-10
CMV	Cell-mediated	Positive	Biological process	Regulation of transcription, dna-templated	3268	1282.67	6.29062e-12	8.67076e-10
CMV	Cell-mediated	Positive	Biological process	Behavior	574	292.5	6.47662e-12	8.87336e-10
CMV	Cell-mediated	Positive	Biological process	Cellular response to endogenous stimulus	1332	598.5	7.53569e-12	1.02625e-09
CMV	Cell-mediated	Positive	Biological process	Regulation of response to stimulus	4013	1573.67	9.91882e-12	1.34276e-09
CMV	Cell-mediated	Positive	Biological process	Regulation of ion transport	664	321.5	1.15006e-11	1.53858e-09
CMV	Cell-mediated	Positive	Biological process	Embryonic limb morphogenesis	124	88	1.21098e-11	1.60124e-09
CMV	Cell-mediated	Positive	Biological process	Embryonic appendage morphogenesis	124	88	1.21098e-11	1.60124e-09
CMV	Cell-mediated	Positive	Biological process	Cellular response to stimulus	7041	2568.17	1.28274e-11	1.68632e-09
CMV	Cell-mediated	Positive	Biological process	Regulation of system process	588	288.5	1.82146e-11	2.36718e-09
CMV	Cell-mediated	Positive	Biological process	Embryonic skeletal system morphogenesis	92	68.5	2.12157e-11	2.74152e-09
CMV	Cell-mediated	Positive	Biological process	Ossification	382	201.5	2.31587e-11	2.9757e-09
CMV	Cell-mediated	Positive	Biological process	Positive regulation of macromolecule biosynthetic process	1787	763	2.42012e-11	3.09218e-09
CMV	Cell-mediated	Positive	Biological process	Forebrain development	367	205	2.88414e-11	3.66447e-09
CMV	Cell-mediated	Positive	Biological process	Positive regulation of nervous system development	519	273	2.91238e-11	3.67979e-09
CMV	Cell-mediated	Positive	Biological process	Positive regulation of nucleobase-containing compound metabolic process	1810	775.5	2.95186e-11	3.70907e-09
CMV	Cell-mediated	Positive	Biological process	Negative regulation of signal transduction	1254	546.5	3.09614e-11	3.86899e-09
CMV	Cell-mediated	Positive	Biological process	Metanephros development	87	64	3.11698e-11	3.87374e-09
CMV	Cell-mediated	Positive	Biological process	Regulation of rna biosynthetic process	3329	1297.17	3.90516e-11	4.82691e-09
CMV	Cell-mediated	Positive	Biological process	Nephron epithelium development	104	74	4.01718e-11	4.93852e-09
CMV	Cell-mediated	Positive	Biological process	Cell fate specification	97	68	4.26463e-11	5.21454e-09
CMV	Cell-mediated	Positive	Biological process	Regulation of nucleic acid-templated transcription	3321	1294.17	4.49639e-11	5.46852e-09
CMV	Cell-mediated	Positive	Biological process	Regulation of cell motility	954	430.833	4.64533e-11	5.61961e-09
CMV	Cell-mediated	Positive	Biological process	Mesonephros development	98	71	6.27077e-11	7.50611e-09
CMV	Cell-mediated	Positive	Biological process	Signal release	444	232	6.33815e-11	7.54705e-09
CMV	Cell-mediated	Positive	Biological process	Branching morphogenesis of an epithelial tube	145	96	6.65777e-11	7.88634e-09
CMV	Cell-mediated	Positive	Biological process	Regulation of biological quality	3858	1525	9.67092e-11	1.13374e-08
CMV	Cell-mediated	Positive	Biological process	Response to stimulus	8489	3025.5	1.18772e-10	1.37818e-08
CMV	Cell-mediated	Positive	Biological process	Blood circulation	518	252.333	1.24888e-10	1.4418e-08
CMV	Cell-mediated	Positive	Biological process	Regulation of transport	1800	755.667	1.3824e-10	1.58787e-08
CMV	Cell-mediated	Positive	Biological process	Negative regulation of cellular process	4613	1763.5	1.44253e-10	1.64862e-08
CMV	Cell-mediated	Positive	Biological process	Regulation of cell migration	897	405.833	1.52605e-10	1.73535e-08
CMV	Cell-mediated	Positive	Biological process	Negative regulation of neurogenesis	285	163	1.59616e-10	1.80604e-08
CMV	Cell-mediated	Positive	Biological process	Negative regulation of nervous system development	305	173	1.71698e-10	1.92361e-08
CMV	Cell-mediated	Positive	Biological process	Response to oxygen-containing compound	1569	653.5	2.1461e-10	2.38091e-08
CMV	Cell-mediated	Positive	Biological process	Circulatory system process	528	256.333	2.23375e-10	2.46612e-08
CMV	Cell-mediated	Positive	Biological process	Negative regulation of cell development	332	182.833	2.89779e-10	3.16848e-08
CMV	Cell-mediated	Positive	Biological process	Transcription, dna-templated	3425	1318.67	3.38576e-10	3.68433e-08
CMV	Cell-mediated	Positive	Biological process	Positive regulation of cell development	533	271.5	3.75759e-10	4.06947e-08
CMV	Cell-mediated	Positive	Biological process	Positive regulation of neuron differentiation	354	197.5	3.84925e-10	4.14898e-08
CMV	Cell-mediated	Positive	Biological process	System process	2045	767.333	3.96566e-10	4.25429e-08
CMV	Cell-mediated	Positive	Biological process	Response to lipid	889	388.167	4.07972e-10	4.35611e-08
CMV	Cell-mediated	Positive	Biological process	Response to growth factor	702	332	4.98215e-10	5.27019e-08
CMV	Cell-mediated	Positive	Biological process	Renal tubule development	90	65	7.79376e-10	8.16836e-08
CMV	Cell-mediated	Positive	Biological process	Connective tissue development	264	151.5	9.7033e-10	1.0123e-07
CMV	Cell-mediated	Positive	Biological process	Epithelial cell proliferation	415	196.5	1.02501e-09	1.06446e-07
CMV	Cell-mediated	Positive	Biological process	Mesonephric epithelium development	94	67	1.11873e-09	1.14609e-07
CMV	Cell-mediated	Positive	Biological process	Mesonephric tubule development	94	67	1.11873e-09	1.14609e-07
CMV	Cell-mediated	Positive	Biological process	Neuron fate commitment	65	49	1.34643e-09	1.37318e-07
CMV	Cell-mediated	Positive	Biological process	Positive regulation of cell proliferation	892	382.167	1.36535e-09	1.38625e-07
CMV	Cell-mediated	Positive	Biological process	Nucleic acid-templated transcription	3467	1327.17	1.60598e-09	1.62332e-07
CMV	Cell-mediated	Positive	Biological process	Ureteric bud development	93	66	1.68943e-09	1.70012e-07
CMV	Cell-mediated	Positive	Biological process	Positive regulation of cellular metabolic process	3156	1254	1.72833e-09	1.7316e-07
CMV	Cell-mediated	Positive	Biological process	Rna biosynthetic process	3483	1331.17	1.89833e-09	1.89358e-07
CMV	Cell-mediated	Positive	Biological process	Nephron tubule development	88	63	1.92619e-09	1.91298e-07
CMV	Cell-mediated	Positive	Biological process	Osteoblast differentiation	218	122.5	2.07153e-09	2.04838e-07
CMV	Cell-mediated	Positive	Biological process	Regulation of cellular response to growth factor stimulus	278	149	2.2584e-09	2.2235e-07
CMV	Cell-mediated	Positive	Biological process	Cellular response to growth factor stimulus	676	318	2.69314e-09	2.64009e-07
CMV	Cell-mediated	Positive	Biological process	Cartilage development	202	120	2.764e-09	2.69793e-07
CMV	Cell-mediated	Positive	Biological process	Response to wounding	649	303.833	2.78507e-09	2.70687e-07
CMV	Cell-mediated	Positive	Biological process	Regulation of hormone levels	507	236	3.0815e-09	2.97567e-07
CMV	Cell-mediated	Positive	Biological process	Positive regulation of nitrogen compound metabolic process	3027	1204	3.0878e-09	2.97567e-07
CMV	Cell-mediated	Positive	Biological process	Positive regulation of neurogenesis	456	237.5	3.10557e-09	2.98017e-07
CMV	Cell-mediated	Positive	Biological process	Negative regulation of transcription by rna polymerase ii	794	369.667	3.28415e-09	3.1383e-07
CMV	Cell-mediated	Positive	Biological process	Renal tubule morphogenesis	74	55	3.30729e-09	3.14718e-07
CMV	Cell-mediated	Positive	Biological process	Camera-type eye morphogenesis	110	74	3.96888e-09	3.76101e-07
CMV	Cell-mediated	Positive	Biological process	Reproductive structure development	404	200.5	4.19053e-09	3.95457e-07
CMV	Cell-mediated	Positive	Biological process	Negative regulation of transcription, dna-templated	1132	495.667	4.45195e-09	4.18391e-07
CMV	Cell-mediated	Positive	Biological process	Cell differentiation involved in kidney development	50	41	4.95603e-09	4.63848e-07
CMV	Cell-mediated	Positive	Biological process	Negative regulation of nucleic acid-templated transcription	1177	511.667	5.02159e-09	4.68058e-07
CMV	Cell-mediated	Positive	Biological process	Cellular response to oxygen-containing compound	1090	470.5	5.22821e-09	4.85328e-07
CMV	Cell-mediated	Positive	Biological process	Negative regulation of rna biosynthetic process	1178	511.667	5.41256e-09	5.00398e-07
CMV	Cell-mediated	Positive	Biological process	Cell-cell adhesion	800	364	5.53229e-09	5.07343e-07
CMV	Cell-mediated	Positive	Biological process	Reproductive system development	407	201.5	5.57869e-09	5.07505e-07
CMV	Cell-mediated	Positive	Biological process	Cell surface receptor signaling pathway involved in cell-cell signaling	597	297.333	5.55824e-09	5.07505e-07
CMV	Cell-mediated	Positive	Biological process	Transmembrane receptor protein tyrosine kinase signaling pathway	693	330	5.62803e-09	5.09953e-07
CMV	Cell-mediated	Positive	Biological process	Cellular response to chemical stimulus	3113	1196.83	5.65167e-09	5.10063e-07
CMV	Cell-mediated	Positive	Biological process	Positive regulation of cell communication	1771	731.167	6.59859e-09	5.90834e-07
CMV	Cell-mediated	Positive	Biological process	Negative regulation of response to stimulus	1620	662.5	6.74707e-09	6.01759e-07
CMV	Cell-mediated	Positive	Biological process	Regulation of ion transmembrane transport	459	228	7.26907e-09	6.45783e-07
CMV	Cell-mediated	Positive	Biological process	Eye morphogenesis	147	92	7.48351e-09	6.62247e-07
CMV	Cell-mediated	Positive	Biological process	Regulation of secretion	775	341.333	7.66482e-09	6.75662e-07
CMV	Cell-mediated	Positive	Biological process	Positive regulation of signaling	1777	733.167	7.88903e-09	6.92742e-07
CMV	Cell-mediated	Positive	Biological process	Muscle structure development	647	304.333	1.19606e-08	1.04623e-06
CMV	Cell-mediated	Positive	Biological process	Gland development	421	214	1.27227e-08	1.10863e-06
CMV	Cell-mediated	Positive	Biological process	Positive regulation of metabolic process	3438	1345.33	1.33452e-08	1.15844e-06
CMV	Cell-mediated	Positive	Biological process	Kidney morphogenesis	89	61	1.39526e-08	1.20655e-06
CMV	Cell-mediated	Positive	Biological process	Transmembrane receptor protein serine/threonine kinase signaling pathway	332	169.5	1.45017e-08	1.23989e-06
CMV	Cell-mediated	Positive	Biological process	Nephron development	137	87.5	1.44504e-08	1.23989e-06
CMV	Cell-mediated	Positive	Biological process	Regulation of rna metabolic process	3561	1357.67	1.49742e-08	1.2755e-06
CMV	Cell-mediated	Positive	Biological process	Regulation of secretion by cell	719	317.333	1.57877e-08	1.33978e-06
CMV	Cell-mediated	Positive	Biological process	Cation transport	1092	472	1.6807e-08	1.41048e-06
CMV	Cell-mediated	Positive	Biological process	Nephron epithelium morphogenesis	72	52	1.91563e-08	1.60174e-06
CMV	Cell-mediated	Positive	Biological process	Nephron tubule morphogenesis	70	51	1.96251e-08	1.63492e-06
CMV	Cell-mediated	Positive	Biological process	Spinal cord development	104	69	1.99299e-08	1.65426e-06
CMV	Cell-mediated	Positive	Biological process	Regulation of transmembrane transporter activity	252	135.5	2.38105e-08	1.96917e-06
CMV	Cell-mediated	Positive	Biological process	Metanephros morphogenesis	30	27	2.4002e-08	1.97781e-06
CMV	Cell-mediated	Positive	Biological process	Regulation of neuron projection development	478	252.5	2.49599e-08	2.04933e-06
CMV	Cell-mediated	Positive	Biological process	Telencephalon development	243	138	2.74856e-08	2.24858e-06
CMV	Cell-mediated	Positive	Biological process	Cellular response to organic substance	2569	1003.5	2.79796e-08	2.28079e-06
CMV	Cell-mediated	Positive	Biological process	Cell-cell adhesion via plasma-membrane adhesion molecules	262	136	2.86306e-08	2.32552e-06
CMV	Cell-mediated	Positive	Biological process	Nephron morphogenesis	74	53	2.8868e-08	2.33646e-06
CMV	Cell-mediated	Positive	Biological process	Extracellular matrix organization	353	184	3.10657e-08	2.49657e-06
CMV	Cell-mediated	Positive	Biological process	Heart development	565	274.333	3.26704e-08	2.61627e-06
CMV	Cell-mediated	Positive	Biological process	Regulation of ion transmembrane transporter activity	244	131.5	3.69874e-08	2.9516e-06
CMV	Cell-mediated	Positive	Biological process	Negative regulation of neuron differentiation	217	125	3.93823e-08	3.13172e-06
CMV	Cell-mediated	Positive	Biological process	Outflow tract morphogenesis	79	55	4.10725e-08	3.24344e-06
CMV	Cell-mediated	Positive	Biological process	Regulation of epithelial cell proliferation	360	167	4.16029e-08	3.27396e-06
CMV	Cell-mediated	Positive	Biological process	Dorsal/ventral pattern formation	90	59	4.17591e-08	3.27492e-06
CMV	Cell-mediated	Positive	Biological process	Positive regulation of cellular component movement	561	256.333	4.23412e-08	3.30916e-06
CMV	Cell-mediated	Positive	Biological process	Regulation of angiogenesis	362	158.667	4.27698e-08	3.33121e-06
CMV	Cell-mediated	Positive	Biological process	Segmentation	97	62.5	4.36913e-08	3.39137e-06
CMV	Cell-mediated	Positive	Biological process	Heart morphogenesis	256	138	4.52571e-08	3.50096e-06
CMV	Cell-mediated	Positive	Biological process	Positive regulation of locomotion	574	260.333	4.5443e-08	3.50343e-06
CMV	Cell-mediated	Positive	Biological process	Regulation of transmembrane receptor protein serine/threonine kinase signaling pathway	234	123	5.00277e-08	3.83091e-06
CMV	Cell-mediated	Positive	Biological process	Response to organic cyclic compound	874	379.167	5.06414e-08	3.86489e-06
CMV	Cell-mediated	Positive	Biological process	Digestive system development	143	87	5.64065e-08	4.29048e-06
CMV	Cell-mediated	Positive	Biological process	Epithelial cell differentiation involved in kidney development	41	34	5.99003e-08	4.54104e-06
CMV	Cell-mediated	Positive	Biological process	Second-messenger-mediated signaling	423	198	6.13879e-08	4.60774e-06
CMV	Cell-mediated	Positive	Biological process	Regulation of transmembrane transport	542	256.5	6.12863e-08	4.60774e-06
CMV	Cell-mediated	Positive	Biological process	Regulation of cartilage development	68	49	6.4107e-08	4.79601e-06
CMV	Cell-mediated	Positive	Biological process	Camera-type eye development	308	163.333	7.17067e-08	5.34697e-06
CMV	Cell-mediated	Positive	Biological process	Regulation of signaling receptor activity	155	88	7.45317e-08	5.53946e-06
CMV	Cell-mediated	Positive	Biological process	Regulation of plasma membrane bounded cell projection organization	644	320.5	7.73767e-08	5.73218e-06
CMV	Cell-mediated	Positive	Biological process	Metanephric nephron development	38	31	7.80782e-08	5.76537e-06
CMV	Cell-mediated	Positive	Biological process	Ion transport	1599	657	7.97506e-08	5.83205e-06
CMV	Cell-mediated	Positive	Biological process	Locomotory behavior	194	112	7.96109e-08	5.83205e-06
CMV	Cell-mediated	Positive	Biological process	Negative regulation of cell proliferation	718	307.667	7.97305e-08	5.83205e-06
CMV	Cell-mediated	Positive	Biological process	Regulation of cell projection organization	653	323.5	8.27003e-08	5.99789e-06
CMV	Cell-mediated	Positive	Biological process	Regulation of osteoblast differentiation	121	72.5	8.28601e-08	5.99789e-06
CMV	Cell-mediated	Positive	Biological process	Dopaminergic neuron differentiation	36	30.5	8.30733e-08	5.99789e-06
CMV	Cell-mediated	Positive	Biological process	Regulation of cation transmembrane transport	323	163	8.45871e-08	6.06866e-06
CMV	Cell-mediated	Positive	Biological process	Intracellular signal transduction	2803	1108.33	9.32127e-08	6.66647e-06
CMV	Cell-mediated	Positive	Biological process	Regulation of cation channel activity	169	96	9.5204e-08	6.78754e-06
CMV	Cell-mediated	Positive	Biological process	Response to organic substance	3130	1183	9.75243e-08	6.93124e-06
CMV	Cell-mediated	Positive	Biological process	Adenylate cyclase-modulating g protein-coupled receptor signaling pathway	214	107.5	9.91703e-08	7.00444e-06
CMV	Cell-mediated	Positive	Biological process	Eye development	355	183.333	9.99557e-08	7.03806e-06
CMV	Cell-mediated	Positive	Biological process	Regulation of chondrocyte differentiation	50	39	1.00355e-07	7.04435e-06
CMV	Cell-mediated	Positive	Biological process	Negative regulation of biological process	5466	1950.5	1.00721e-07	7.04828e-06
CMV	Cell-mediated	Positive	Biological process	Mesenchyme morphogenesis	52	39	1.01361e-07	7.07135e-06
CMV	Cell-mediated	Positive	Biological process	Positive regulation of macromolecule metabolic process	3181	1244.83	1.02985e-07	7.16265e-06
CMV	Cell-mediated	Positive	Biological process	Forelimb morphogenesis	40	33	1.05195e-07	7.29402e-06
CMV	Cell-mediated	Positive	Biological process	Ear development	217	120.333	1.08817e-07	7.49946e-06
CMV	Cell-mediated	Positive	Biological process	Positive regulation of cell motility	544	246.333	1.21354e-07	8.33823e-06
CMV	Cell-mediated	Positive	Biological process	Regulation of ossification	193	104.5	1.24275e-07	8.5132e-06
CMV	Cell-mediated	Positive	Biological process	Visual system development	359	184.333	1.26997e-07	8.64759e-06
CMV	Cell-mediated	Positive	Biological process	Regulation of heart morphogenesis	39	31	1.29667e-07	8.80305e-06
CMV	Cell-mediated	Positive	Biological process	Regulation of cell morphogenesis	460	241.5	1.38553e-07	9.37828e-06
CMV	Cell-mediated	Positive	Biological process	Response to external stimulus	2274	863.833	1.40038e-07	9.45071e-06
CMV	Cell-mediated	Positive	Biological process	Odontogenesis	128	78	1.44122e-07	9.69753e-06
CMV	Cell-mediated	Positive	Biological process	Regulation of transporter activity	267	138.5	1.48902e-07	9.98961e-06
CMV	Cell-mediated	Positive	Biological process	Proximal/distal pattern formation	31	26	1.54351e-07	1.02945e-05
CMV	Cell-mediated	Positive	Biological process	Tissue remodeling	174	92.3333	1.54152e-07	1.02945e-05
CMV	Cell-mediated	Positive	Biological process	Sensory system development	364	186.333	1.56203e-07	1.03875e-05
CMV	Cell-mediated	Positive	Biological process	G protein-coupled receptor signaling pathway, coupled to cyclic nucleotide second messenger	245	116.5	1.66702e-07	1.10534e-05
CMV	Cell-mediated	Positive	Biological process	Sex differentiation	249	126	1.71574e-07	1.13433e-05
CMV	Cell-mediated	Positive	Biological process	Synapse organization	378	199.873	1.7733e-07	1.16899e-05
CMV	Cell-mediated	Positive	Biological process	Chondrocyte differentiation	119	77	1.87188e-07	1.23041e-05
CMV	Cell-mediated	Positive	Biological process	Digestive tract development	131	80	1.88091e-07	1.23278e-05
CMV	Cell-mediated	Positive	Biological process	Gland morphogenesis	117	74	2.11139e-07	1.37592e-05
CMV	Cell-mediated	Positive	Biological process	Cardiac chamber morphogenesis	129	79	2.12395e-07	1.38015e-05
CMV	Cell-mediated	Positive	Biological process	Bone development	208	119.5	2.26822e-07	1.46551e-05
CMV	Cell-mediated	Positive	Biological process	Cyclic-nucleotide-mediated signaling	208	105.5	2.34189e-07	1.50883e-05
CMV	Cell-mediated	Positive	Biological process	Ameboidal-type cell migration	435	202.833	2.55686e-07	1.64267e-05
CMV	Cell-mediated	Positive	Biological process	Heterocycle biosynthetic process	4056	1509.67	2.59209e-07	1.65595e-05
CMV	Cell-mediated	Positive	Biological process	Positive regulation of epithelial cell proliferation	199	101.5	2.59022e-07	1.65595e-05
CMV	Cell-mediated	Positive	Biological process	Response to drug	979	411.167	2.6096e-07	1.66247e-05
CMV	Cell-mediated	Positive	Biological process	Response to hormone	947	405.167	2.63562e-07	1.67435e-05
CMV	Cell-mediated	Positive	Biological process	Adult behavior	139	82	2.67885e-07	1.69348e-05
CMV	Cell-mediated	Positive	Biological process	Cellular response to lipid	586	260.5	2.68062e-07	1.69348e-05
CMV	Cell-mediated	Positive	Biological process	Regulation of vasculature development	400	170.167	2.75733e-07	1.73712e-05
CMV	Cell-mediated	Positive	Biological process	Nucleobase-containing compound biosynthetic process	3995	1489.17	2.87619e-07	1.807e-05
CMV	Cell-mediated	Positive	Biological process	Hormone transport	309	154	2.98198e-07	1.86377e-05
CMV	Cell-mediated	Positive	Biological process	Outflow tract septum morphogenesis	27	25	3.03455e-07	1.88051e-05
CMV	Cell-mediated	Positive	Biological process	Endocardial cushion development	44	34	3.03363e-07	1.88051e-05
CMV	Cell-mediated	Positive	Biological process	Regulation of animal organ morphogenesis	243	128.5	3.03416e-07	1.88051e-05
CMV	Cell-mediated	Positive	Biological process	Muscle cell differentiation	372	182.333	3.08791e-07	1.90838e-05
CMV	Cell-mediated	Positive	Biological process	Extracellular structure organization	407	200	3.65628e-07	2.24137e-05
CMV	Cell-mediated	Positive	Biological process	Cell fate determination	40	32	3.71638e-07	2.26599e-05
CMV	Cell-mediated	Positive	Biological process	Positive regulation of ossification	85	55	3.70686e-07	2.26599e-05
CMV	Cell-mediated	Positive	Biological process	Mesoderm morphogenesis	75	50	3.7486e-07	2.27953e-05
CMV	Cell-mediated	Positive	Biological process	Endocrine system development	125	76.5	4.03078e-07	2.43809e-05
CMV	Cell-mediated	Positive	Biological process	Response to chemical	4481	1588.17	4.10561e-07	2.47676e-05
CMV	Cell-mediated	Positive	Biological process	Positive regulation of cell migration	522	235.333	4.42665e-07	2.66337e-05
CMV	Cell-mediated	Positive	Biological process	Cardiac chamber development	171	100	4.6214e-07	2.77321e-05
CMV	Cell-mediated	Positive	Biological process	Hormone secretion	301	150	5.02513e-07	3.00754e-05
CMV	Cell-mediated	Positive	Biological process	Regulation of neurotransmitter levels	339	170	5.50628e-07	3.28686e-05
CMV	Cell-mediated	Positive	Biological process	Cell-cell signaling by wnt	501	244.333	5.94391e-07	3.53881e-05
CMV	Cell-mediated	Positive	Biological process	Mesoderm development	124	73	5.98102e-07	3.5516e-05
CMV	Cell-mediated	Positive	Biological process	Wnt signaling pathway	499	243.333	6.02013e-07	3.56552e-05
CMV	Cell-mediated	Positive	Biological process	Regulation of cell adhesion	661	302.5	6.13653e-07	3.62501e-05
CMV	Cell-mediated	Positive	Biological process	Positive regulation of signal transduction	1617	654.167	6.32289e-07	3.72543e-05
CMV	Cell-mediated	Positive	Biological process	Embryonic eye morphogenesis	34	29.5	6.39085e-07	3.75574e-05
CMV	Cell-mediated	Positive	Biological process	Epithelial to mesenchymal transition	136	78	6.98708e-07	4.08502e-05
CMV	Cell-mediated	Positive	Biological process	Regulation of animal organ formation	36	29	7.40955e-07	4.29998e-05
CMV	Cell-mediated	Positive	Biological process	Bone remodeling	89	55	7.41147e-07	4.29998e-05
CMV	Cell-mediated	Positive	Biological process	Stem cell differentiation	252	133.5	7.45398e-07	4.31363e-05
CMV	Cell-mediated	Positive	Biological process	Regulation of cellular macromolecule biosynthetic process	3731	1384.17	7.62641e-07	4.40222e-05
CMV	Cell-mediated	Positive	Biological process	Hindlimb morphogenesis	35	29	7.81358e-07	4.49884e-05
CMV	Cell-mediated	Positive	Biological process	Roof of mouth development	88	58	8.82958e-07	5.07099e-05
CMV	Cell-mediated	Positive	Biological process	Mesoderm formation	73	48	1.0061e-06	5.74919e-05
CMV	Cell-mediated	Positive	Biological process	Neural crest cell differentiation	89	58	1.05787e-06	6.02987e-05
CMV	Cell-mediated	Positive	Biological process	Inner ear development	191	106	1.10686e-06	6.27764e-05
CMV	Cell-mediated	Positive	Biological process	Neural precursor cell proliferation	144	84	1.23064e-06	6.96231e-05
CMV	Cell-mediated	Positive	Biological process	Positive regulation of animal organ morphogenesis	77	50	1.27927e-06	7.21945e-05
CMV	Cell-mediated	Positive	Biological process	Organic cyclic compound biosynthetic process	4211	1553.17	1.28381e-06	7.22716e-05
CMV	Cell-mediated	Positive	Biological process	Synapse assembly	165	96.5	1.33759e-06	7.51129e-05
CMV	Cell-mediated	Positive	Biological process	Positive regulation of osteoblast differentiation	60	41	1.40692e-06	7.86182e-05
CMV	Cell-mediated	Positive	Biological process	Neuropeptide signaling pathway	96	49.5	1.41109e-06	7.86576e-05
CMV	Cell-mediated	Positive	Biological process	Aromatic compound biosynthetic process	4066	1507.17	1.55442e-06	8.64355e-05
CMV	Cell-mediated	Positive	Biological process	Epithelial cell differentiation	741	291.5	1.60544e-06	8.90547e-05
CMV	Cell-mediated	Positive	Biological process	Signal release from synapse	163	95	1.60955e-06	8.90659e-05
CMV	Cell-mediated	Positive	Biological process	Embryonic forelimb morphogenesis	33	27	1.7263e-06	9.46388e-05
CMV	Cell-mediated	Positive	Biological process	Animal organ formation	60	43	1.733e-06	9.47445e-05
CMV	Cell-mediated	Positive	Biological process	Negative regulation of rna metabolic process	1258	526.167	1.86506e-06	0.000101476
CMV	Cell-mediated	Positive	Biological process	Ear morphogenesis	117	70.8333	1.98996e-06	0.000108013
CMV	Cell-mediated	Positive	Biological process	Small gtpase mediated signal transduction	533	263.833	2.02031e-06	0.0001094
CMV	Cell-mediated	Positive	Biological process	Cellular chemical homeostasis	774	325	2.13221e-06	0.000114935
CMV	Cell-mediated	Positive	Biological process	Neurotransmitter secretion	162	94	2.20207e-06	0.00011778
CMV	Cell-mediated	Positive	Biological process	Positive regulation of response to stimulus	2279	880.5	2.27125e-06	0.000120972
CMV	Cell-mediated	Positive	Biological process	Embryonic camera-type eye development	37	30.5	2.4142e-06	0.000128285
CMV	Cell-mediated	Positive	Biological process	Regulation of biosynthetic process	4111	1506.67	2.42792e-06	0.000128714
CMV	Cell-mediated	Positive	Biological process	Regulation of epithelial to mesenchymal transition	87	54	2.44188e-06	0.000129153
CMV	Cell-mediated	Positive	Biological process	Calcium ion homeostasis	450	202	2.5164e-06	0.000132172
CMV	Cell-mediated	Positive	Biological process	Formation of primary germ layer	119	70	2.57919e-06	0.000135158
CMV	Cell-mediated	Positive	Biological process	Regulation of cellular biosynthetic process	4034	1479.17	2.6578e-06	0.000138638
CMV	Cell-mediated	Positive	Biological process	Embryonic digit morphogenesis	61	43	2.72152e-06	0.000141433
CMV	Cell-mediated	Positive	Biological process	Regulation of neurotransmitter receptor activity	69	47	2.72382e-06	0.000141433
CMV	Cell-mediated	Positive	Biological process	Neurotransmitter transport	251	135	2.77922e-06	0.000143893
CMV	Cell-mediated	Positive	Biological process	Developmental induction	33	26.5	2.78384e-06	0.000143893
CMV	Cell-mediated	Positive	Biological process	Mesenchymal cell proliferation	43	33.5	2.85206e-06	0.000147085
CMV	Cell-mediated	Positive	Biological process	Metal ion transport	842	366	2.97366e-06	0.00015232
CMV	Cell-mediated	Positive	Biological process	Mesonephric tubule morphogenesis	62	43	2.96619e-06	0.00015232
CMV	Cell-mediated	Positive	Biological process	Positive regulation of epithelial to mesenchymal transition	47	34	3.1407e-06	0.000160514
CMV	Cell-mediated	Positive	Biological process	Respiratory system development	193	106	3.20946e-06	0.000163661
CMV	Cell-mediated	Positive	Biological process	Diencephalon development	71	46	3.27421e-06	0.000166589
CMV	Cell-mediated	Positive	Biological process	Developmental process involved in reproduction	632	273.5	3.3245e-06	0.00016877
CMV	Cell-mediated	Positive	Biological process	Cellular calcium ion homeostasis	437	196	3.36118e-06	0.000170252
CMV	Cell-mediated	Positive	Biological process	Cellular divalent inorganic cation homeostasis	472	207.5	3.6072e-06	0.000181501
CMV	Cell-mediated	Positive	Biological process	Divalent inorganic cation homeostasis	492	216.5	3.62633e-06	0.000182061
CMV	Cell-mediated	Positive	Biological process	Regulation of macromolecule biosynthetic process	3856	1419.67	3.80262e-06	0.000190491
CMV	Cell-mediated	Positive	Biological process	Metanephric nephron morphogenesis	24	21	3.85151e-06	0.000192516
CMV	Cell-mediated	Positive	Biological process	Forebrain generation of neurons	63	44	3.9621e-06	0.00019761
CMV	Cell-mediated	Positive	Biological process	Notch signaling pathway	189	100	4.01889e-06	0.000199219
CMV	Cell-mediated	Positive	Biological process	Response to bmp	157	86	4.02063e-06	0.000199219
CMV	Cell-mediated	Positive	Biological process	Cellular response to bmp stimulus	157	86	4.02063e-06	0.000199219
CMV	Cell-mediated	Positive	Biological process	Artery development	100	60.5	4.57074e-06	0.000225493
CMV	Cell-mediated	Positive	Biological process	Embryonic hindlimb morphogenesis	27	23	4.69406e-06	0.000231076
CMV	Cell-mediated	Positive	Biological process	Sympathetic nervous system development	21	19	4.76179e-06	0.000233904
CMV	Cell-mediated	Positive	Biological process	Male sex differentiation	149	79.5	4.86729e-06	0.000238571
CMV	Cell-mediated	Positive	Biological process	Mesodermal cell fate commitment	19	17	4.91789e-06	0.000240532
CMV	Cell-mediated	Positive	Biological process	Specification of symmetry	124	69.5	5.13248e-06	0.000250489
CMV	Cell-mediated	Positive	Biological process	Pancreas development	77	49	5.15305e-06	0.00025062
CMV	Cell-mediated	Positive	Biological process	Regulation of molecular function	2827	1097.83	5.15719e-06	0.00025062
CMV	Cell-mediated	Positive	Biological process	Regulation of cytosolic calcium ion concentration	340	157	5.2461e-06	0.000254397
CMV	Cell-mediated	Positive	Biological process	Ureteric bud morphogenesis	61	42	5.40523e-06	0.000261
CMV	Cell-mediated	Positive	Biological process	Mesenchymal cell development	84	54	5.71427e-06	0.000275265
CMV	Cell-mediated	Positive	Biological process	Cell junction organization	282	153	5.97747e-06	0.000286805
CMV	Cell-mediated	Positive	Biological process	Camp-mediated signaling	182	90.5	6.00094e-06	0.000287325
CMV	Cell-mediated	Positive	Biological process	Embryonic heart tube development	76	47	6.03058e-06	0.000287717
CMV	Cell-mediated	Positive	Biological process	Growth	938	411.333	6.03442e-06	0.000287717
CMV	Cell-mediated	Positive	Biological process	Cell-substrate adhesion	340	175	6.07273e-06	0.000288938
CMV	Cell-mediated	Positive	Biological process	Wound healing	539	242.333	6.46194e-06	0.000306175
CMV	Cell-mediated	Positive	Biological process	Glutamate receptor signaling pathway	94	62	6.48554e-06	0.000306654
CMV	Cell-mediated	Positive	Biological process	Regulation of membrane potential	415	199	6.57599e-06	0.000310286
CMV	Cell-mediated	Positive	Biological process	Regulation of postsynaptic membrane potential	132	78	6.90869e-06	0.000323968
CMV	Cell-mediated	Positive	Biological process	Neuron migration	148	87	6.92325e-06	0.000323983
CMV	Cell-mediated	Positive	Biological process	Respiratory tube development	172	94	7.19881e-06	0.000335497
CMV	Cell-mediated	Positive	Biological process	Midbrain dopaminergic neuron differentiation	17	16	7.46164e-06	0.000346327
CMV	Cell-mediated	Positive	Biological process	Forebrain regionalization	24	20	7.49206e-06	0.00034703
CMV	Cell-mediated	Positive	Biological process	Regulation of epithelial cell differentiation	151	76.8333	7.68419e-06	0.000355206
CMV	Cell-mediated	Positive	Biological process	Stem cell development	84	54	7.7768e-06	0.000358758
CMV	Cell-mediated	Positive	Biological process	Specification of animal organ identity	32	26	7.96277e-06	0.000366594
CMV	Cell-mediated	Positive	Biological process	Determination of bilateral symmetry	123	68.5	7.98756e-06	0.000366992
CMV	Cell-mediated	Positive	Biological process	Lung development	168	92	8.24151e-06	0.000377136
CMV	Cell-mediated	Positive	Biological process	Multicellular organismal signaling	196	105.833	8.46648e-06	0.000385878
CMV	Cell-mediated	Positive	Biological process	Regulation of amine transport	92	51	8.45162e-06	0.000385878
CMV	Cell-mediated	Positive	Biological process	Prostate gland epithelium morphogenesis	25	21	8.59123e-06	0.000390781
CMV	Cell-mediated	Positive	Biological process	Prostate gland morphogenesis	27	22	8.61611e-06	0.00039113
CMV	Cell-mediated	Positive	Biological process	Negative regulation of biosynthetic process	1553	609.167	8.81084e-06	0.000399173
CMV	Cell-mediated	Positive	Biological process	Protein phosphorylation	1887	757.167	8.86271e-06	0.000400725
CMV	Cell-mediated	Positive	Biological process	Negative regulation of macromolecule biosynthetic process	1466	580.667	9.17868e-06	0.000414188
CMV	Cell-mediated	Positive	Biological process	Cell junction assembly	234	130.5	9.46868e-06	0.000426428
CMV	Cell-mediated	Positive	Biological process	Morphogenesis of embryonic epithelium	147	84	9.63076e-06	0.00043287
CMV	Cell-mediated	Positive	Biological process	Amine transport	99	54	9.81926e-06	0.000437024
CMV	Cell-mediated	Positive	Biological process	Secretion	1582	619.167	9.93628e-06	0.000439651
CMV	Cell-mediated	Positive	Biological process	Cellular response to hormone stimulus	672	297.5	1.00785e-05	0.000445077
CMV	Cell-mediated	Positive	Biological process	Epithelial cell development	197	107.5	1.01011e-05	0.000445212
CMV	Cell-mediated	Positive	Biological process	Cation transmembrane transport	805	349	1.01284e-05	0.000445552
CMV	Cell-mediated	Positive	Biological process	Determination of left/right symmetry	114	64.5	1.04314e-05	0.000456233
CMV	Cell-mediated	Positive	Biological process	Regulation of small gtpase mediated signal transduction	316	169	1.04152e-05	0.000456233
CMV	Cell-mediated	Positive	Biological process	Regulation of nucleobase-containing compound metabolic process	3855	1429.17	1.05935e-05	0.000462435
CMV	Cell-mediated	Positive	Biological process	Rho protein signal transduction	191	105.833	1.06934e-05	0.0004659
CMV	Cell-mediated	Positive	Biological process	Positive regulation of phosphorus metabolic process	1079	443.5	1.07382e-05	0.000466066
CMV	Cell-mediated	Positive	Biological process	Positive regulation of phosphate metabolic process	1079	443.5	1.07382e-05	0.000466066
CMV	Cell-mediated	Positive	Biological process	Developmental growth involved in morphogenesis	223	123	1.08315e-05	0.000469219
CMV	Cell-mediated	Positive	Biological process	Negative regulation of cellular biosynthetic process	1530	600.667	1.09151e-05	0.000471942
CMV	Cell-mediated	Positive	Biological process	Odontogenesis of dentin-containing tooth	88	54	1.09664e-05	0.000473262
CMV	Cell-mediated	Positive	Biological process	Developmental growth	641	296.833	1.12432e-05	0.000484288
CMV	Cell-mediated	Positive	Biological process	Forebrain neuron differentiation	50	36	1.18637e-05	0.000510052
CMV	Cell-mediated	Positive	Biological process	Organ induction	21	18	1.20778e-05	0.000516664
CMV	Cell-mediated	Positive	Biological process	Inner ear morphogenesis	97	59.5	1.20829e-05	0.000516664
CMV	Cell-mediated	Positive	Biological process	Negative regulation of animal organ morphogenesis	33	25	1.20857e-05	0.000516664
CMV	Cell-mediated	Positive	Biological process	Regulation of neural precursor cell proliferation	87	54	1.25617e-05	0.000535002
CMV	Cell-mediated	Positive	Biological process	Embryonic heart tube morphogenesis	66	42	1.26546e-05	0.00053795
CMV	Cell-mediated	Positive	Biological process	Ras protein signal transduction	417	205.333	1.27238e-05	0.000539884
CMV	Cell-mediated	Positive	Biological process	Gastrulation	176	94.5	1.28831e-05	0.000545625
CMV	Cell-mediated	Positive	Biological process	Oligodendrocyte differentiation	94	57	1.29263e-05	0.000546436
CMV	Cell-mediated	Positive	Biological process	Neural crest cell development	80	51	1.29771e-05	0.000547565
CMV	Cell-mediated	Positive	Biological process	Embryonic pattern specification	58	39.5	1.30322e-05	0.000548872
CMV	Cell-mediated	Positive	Biological process	Regulation of protein phosphorylation	1395	559.5	1.40015e-05	0.000587519
CMV	Cell-mediated	Positive	Biological process	Muscle tissue development	394	186.333	1.45194e-05	0.000608132
CMV	Cell-mediated	Positive	Biological process	Regulation of blood pressure	170	83	1.50342e-05	0.000628535
CMV	Cell-mediated	Positive	Biological process	Regulation of metal ion transport	376	173.5	1.51812e-05	0.000633514
CMV	Cell-mediated	Positive	Biological process	Neuron fate specification	34	25	1.54533e-05	0.000643688
CMV	Cell-mediated	Positive	Biological process	Regulation of cellular metabolic process	5905	2126.67	1.55969e-05	0.000648485
CMV	Cell-mediated	Positive	Biological process	Regulation of nitrogen compound metabolic process	5610	2019.17	1.63082e-05	0.000675588
CMV	Cell-mediated	Positive	Biological process	Regulation of neuron apoptotic process	201	103	1.63408e-05	0.000675709
CMV	Cell-mediated	Positive	Biological process	Endocardial cushion morphogenesis	35	26	1.64791e-05	0.000678958
CMV	Cell-mediated	Positive	Biological process	Endocrine process	78	43.5	1.7022e-05	0.000700059
CMV	Cell-mediated	Positive	Biological process	Regulation of synapse structure or activity	212	115.333	1.74028e-05	0.000713139
CMV	Cell-mediated	Positive	Biological process	Regulation of blood circulation	282	137.333	1.75387e-05	0.000717416
CMV	Cell-mediated	Positive	Biological process	Regulation of primary metabolic process	5776	2075.67	1.77658e-05	0.000725399
CMV	Cell-mediated	Positive	Biological process	Glial cell differentiation	215	111	1.7891e-05	0.000729202
CMV	Cell-mediated	Positive	Biological process	Regulation of response to external stimulus	811	319	1.81595e-05	0.000737503
CMV	Cell-mediated	Positive	Biological process	Ion transmembrane transport	1109	469.5	1.81415e-05	0.000737503
CMV	Cell-mediated	Positive	Biological process	Chemical homeostasis	1140	454.5	1.83612e-05	0.000743432
CMV	Cell-mediated	Positive	Biological process	Inorganic ion transmembrane transport	787	339	1.83709e-05	0.000743432
CMV	Cell-mediated	Positive	Biological process	Regulation of neurological system process	133	74.5	1.88709e-05	0.000762309
CMV	Cell-mediated	Positive	Biological process	Negative regulation of cellular macromolecule biosynthetic process	1388	551.167	1.91741e-05	0.000773187
CMV	Cell-mediated	Positive	Biological process	Secretion by cell	1451	569.167	1.95038e-05	0.000785089
CMV	Cell-mediated	Positive	Biological process	Regulation of morphogenesis of a branching structure	53	36.5	1.97375e-05	0.000793093
CMV	Cell-mediated	Positive	Biological process	Cell chemotaxis	286	122.5	2.05303e-05	0.000822482
CMV	Cell-mediated	Positive	Biological process	Tissue migration	340	152.833	2.05413e-05	0.000822482
CMV	Cell-mediated	Positive	Biological process	Serotonin secretion	9	9	2.0708e-05	0.000827703
CMV	Cell-mediated	Positive	Biological process	Embryonic cranial skeleton morphogenesis	44	32.5	2.18262e-05	0.000870866
CMV	Cell-mediated	Positive	Biological process	Regulation of cell morphogenesis involved in differentiation	283	153	2.25522e-05	0.000898257
CMV	Cell-mediated	Positive	Biological process	Negative regulation of neuron apoptotic process	142	77	2.26563e-05	0.000900825
CMV	Cell-mediated	Positive	Biological process	Retina morphogenesis in camera-type eye	48	33	2.31027e-05	0.000915777
CMV	Cell-mediated	Positive	Biological process	Canonical wnt signaling pathway	321	156	2.31129e-05	0.000915777
CMV	Cell-mediated	Positive	Biological process	Learning or memory	247	128	2.34176e-05	0.000926239
CMV	Cell-mediated	Positive	Biological process	Cardiac epithelial to mesenchymal transition	31	23	2.38855e-05	0.000943102
CMV	Cell-mediated	Positive	Biological process	Positive regulation of cell projection organization	364	183.5	2.52815e-05	0.000996496
CMV	Cell-mediated	Positive	Biological process	Hair follicle development	83	49	2.53809e-05	0.000998682
CMV	Cell-mediated	Positive	Biological process	Positive regulation of angiogenesis	197	90.3333	2.58341e-05	0.00101476
CMV	Cell-mediated	Positive	Biological process	Regulation of hormone secretion	257	125	2.60744e-05	0.00102067
CMV	Cell-mediated	Positive	Biological process	Response to transforming growth factor beta	248	123.5	2.6036e-05	0.00102067
CMV	Cell-mediated	Positive	Biological process	Response to retinoic acid	107	61	2.63964e-05	0.0010315
CMV	Cell-mediated	Positive	Biological process	Branching involved in ureteric bud morphogenesis	55	37	2.65392e-05	0.0010353
CMV	Cell-mediated	Positive	Biological process	Regulation of apoptotic process	1477	578.833	2.81169e-05	0.00109124
CMV	Cell-mediated	Positive	Biological process	Midbrain development	85	50	2.85002e-05	0.00110235
CMV	Cell-mediated	Positive	Biological process	Homophilic cell adhesion via plasma membrane adhesion molecules	162	83	2.93137e-05	0.00112806
CMV	Cell-mediated	Positive	Biological process	Regulation of ras protein signal transduction	224	124.5	2.92765e-05	0.00112806
CMV	Cell-mediated	Positive	Biological process	Regulation of glutamate receptor signaling pathway	60	41	2.92374e-05	0.00112806
CMV	Cell-mediated	Positive	Biological process	Regulation of phosphorus metabolic process	1729	682	2.9653e-05	0.00113918
CMV	Cell-mediated	Positive	Biological process	Regulation of phosphate metabolic process	1727	681	3.03137e-05	0.00116065
CMV	Cell-mediated	Positive	Biological process	Negative regulation of cartilage development	28	21	3.03088e-05	0.00116065
CMV	Cell-mediated	Positive	Biological process	Neuron apoptotic process	229	115	3.06453e-05	0.00117137
CMV	Cell-mediated	Positive	Biological process	Cell differentiation in spinal cord	53	36	3.07696e-05	0.00117415
CMV	Cell-mediated	Positive	Biological process	Regulation of cell-substrate adhesion	206	110	3.15554e-05	0.00120011
CMV	Cell-mediated	Positive	Biological process	Renal vesicle development	18	16	3.16843e-05	0.001203
CMV	Cell-mediated	Positive	Biological process	Cardiac septum morphogenesis	76	49	3.20214e-05	0.00121377
CMV	Cell-mediated	Positive	Biological process	Monoamine transport	85	47.5	3.23824e-05	0.00122541
CMV	Cell-mediated	Positive	Biological process	Regulation of phosphorylation	1535	607.5	3.25073e-05	0.0012281
CMV	Cell-mediated	Positive	Biological process	Mesodermal cell differentiation	34	25	3.29074e-05	0.00124115
CMV	Cell-mediated	Positive	Biological process	Multicellular organismal homeostasis	469	211	3.30751e-05	0.00124541
CMV	Cell-mediated	Positive	Biological process	Molting cycle process	85	50	3.37937e-05	0.00126827
CMV	Cell-mediated	Positive	Biological process	Hair cycle process	85	50	3.37937e-05	0.00126827
CMV	Cell-mediated	Positive	Biological process	Cardiac ventricle morphogenesis	73	45	3.38791e-05	0.00126938
CMV	Cell-mediated	Positive	Biological process	Positive regulation of response to external stimulus	308	128.5	3.43153e-05	0.0012836
CMV	Cell-mediated	Positive	Biological process	Regulation of programmed cell death	1502	585.833	3.46876e-05	0.0012954
CMV	Cell-mediated	Positive	Biological process	Cranial skeletal system development	65	42.5	3.50832e-05	0.00130803
CMV	Cell-mediated	Positive	Biological process	Negative regulation of oligodendrocyte differentiation	13	12	3.55544e-05	0.00132343
CMV	Cell-mediated	Positive	Biological process	Cellular response to transforming growth factor beta stimulus	243	120.5	3.6283e-05	0.00134834
CMV	Cell-mediated	Positive	Biological process	Proteoglycan metabolic process	90	54	3.65993e-05	0.00135788
CMV	Cell-mediated	Positive	Biological process	Regulation of nmda receptor activity	33	26	3.76361e-05	0.00139407
CMV	Cell-mediated	Positive	Biological process	Gliogenesis	285	139	3.82001e-05	0.00141266
CMV	Cell-mediated	Positive	Biological process	Somitogenesis	67	41	3.89521e-05	0.00143653
CMV	Cell-mediated	Positive	Biological process	Adherens junction organization	140	85	3.89719e-05	0.00143653
CMV	Cell-mediated	Positive	Biological process	Autonomic nervous system development	44	31.5	3.9936e-05	0.00146968
CMV	Cell-mediated	Positive	Biological process	Signal transduction involved in regulation of gene expression	20	16.5	4.05594e-05	0.00149021
CMV	Cell-mediated	Positive	Biological process	Regulation of cell death	1617	626.833	4.22063e-05	0.00154822
CMV	Cell-mediated	Positive	Biological process	Development of primary sexual characteristics	203	98.5	4.29576e-05	0.00157324
CMV	Cell-mediated	Positive	Biological process	Cellular metal ion homeostasis	549	230.5	4.48552e-05	0.0016401
CMV	Cell-mediated	Positive	Biological process	Negative regulation of apoptotic process	844	339.833	4.90275e-05	0.00178417
CMV	Cell-mediated	Positive	Biological process	Negative regulation of programmed cell death	865	346.833	4.91091e-05	0.00178417
CMV	Cell-mediated	Positive	Biological process	Cognition	282	141.5	4.90459e-05	0.00178417
CMV	Cell-mediated	Positive	Biological process	Striated muscle tissue development	376	176.333	4.92766e-05	0.0017874
CMV	Cell-mediated	Positive	Biological process	Rhythmic process	286	136	5.13419e-05	0.00185935
CMV	Cell-mediated	Positive	Biological process	Striated muscle cell differentiation	285	137.833	5.15946e-05	0.00186553
CMV	Cell-mediated	Positive	Biological process	Positive regulation of phosphorylation	1012	412	5.30984e-05	0.00191685
CMV	Cell-mediated	Positive	Biological process	Glomerulus development	60	40.5	5.50617e-05	0.00198144
CMV	Cell-mediated	Positive	Biological process	Developmental maturation	277	133.5	5.56717e-05	0.00200022
CMV	Cell-mediated	Positive	Biological process	Pallium development	166	90	5.7085e-05	0.00204454
CMV	Cell-mediated	Positive	Biological process	Somite development	85	49	5.78696e-05	0.00206939
CMV	Cell-mediated	Positive	Biological process	Skin epidermis development	85	49	5.8378e-05	0.00208429
CMV	Cell-mediated	Positive	Biological process	Regulation of neurotransmitter transport	128	71	5.8787e-05	0.0020956
CMV	Cell-mediated	Positive	Biological process	Regulation of synapse assembly	97	58.5	5.91161e-05	0.00210403
CMV	Cell-mediated	Positive	Biological process	Metal ion homeostasis	621	259.5	5.92742e-05	0.00210636
CMV	Cell-mediated	Positive	Biological process	Negative regulation of synaptic transmission	68	43	6.07276e-05	0.00215465
CMV	Cell-mediated	Positive	Biological process	Synaptic vesicle localization	156	86.8333	6.11496e-05	0.00216624
CMV	Cell-mediated	Positive	Biological process	Heart looping	60	37	6.20325e-05	0.0021941
CMV	Cell-mediated	Positive	Biological process	Positive regulation of cytosolic calcium ion concentration	304	137	6.24672e-05	0.00220262
CMV	Cell-mediated	Positive	Biological process	Catecholamine secretion	61	35	6.23979e-05	0.00220262
CMV	Cell-mediated	Positive	Biological process	Neural tube development	157	86	6.38059e-05	0.00224634
CMV	Cell-mediated	Positive	Biological process	Regulation of cellular component organization	2394	967.667	6.46652e-05	0.00227308
CMV	Cell-mediated	Positive	Biological process	Bone resorption	61	37	6.58177e-05	0.00231002
CMV	Cell-mediated	Positive	Biological process	Ventral spinal cord development	47	32	6.64006e-05	0.00232689
CMV	Cell-mediated	Positive	Biological process	Cell differentiation involved in metanephros development	24	19	6.65193e-05	0.00232746
CMV	Cell-mediated	Positive	Biological process	Regulation of intracellular signal transduction	1864	727	6.70431e-05	0.00234218
CMV	Cell-mediated	Positive	Biological process	Positive regulation of bone mineralization	38	27	6.74377e-05	0.00235235
CMV	Cell-mediated	Positive	Biological process	Cellular response to retinoic acid	69	43	6.76787e-05	0.00235715
CMV	Cell-mediated	Positive	Biological process	Adenylate cyclase-activating g protein-coupled receptor signaling pathway	134	65	6.78864e-05	0.00236077
CMV	Cell-mediated	Positive	Biological process	Cardiac right ventricle morphogenesis	20	17	6.81812e-05	0.0023674
CMV	Cell-mediated	Positive	Biological process	Muscle organ development	392	179.333	6.90515e-05	0.00239396
CMV	Cell-mediated	Positive	Biological process	Regulation of chemotaxis	208	99.5	6.92646e-05	0.00239769
CMV	Cell-mediated	Positive	Biological process	Neural retina development	61	38.5	6.96778e-05	0.00240833
CMV	Cell-mediated	Positive	Biological process	Regulation of wnt signaling pathway	350	169.333	6.99447e-05	0.00241389
CMV	Cell-mediated	Positive	Biological process	Response to acid chemical	331	153	7.08965e-05	0.00244303
CMV	Cell-mediated	Positive	Biological process	Cellular potassium ion transport	208	105	7.20718e-05	0.00247603
CMV	Cell-mediated	Positive	Biological process	Potassium ion transmembrane transport	208	105	7.20718e-05	0.00247603
CMV	Cell-mediated	Positive	Biological process	Bone morphogenesis	112	66	7.33855e-05	0.00250979
CMV	Cell-mediated	Positive	Biological process	Epithelium migration	334	147.833	7.33402e-05	0.00250979
CMV	Cell-mediated	Positive	Biological process	Telencephalon regionalization	13	12	7.35965e-05	0.00251322
CMV	Cell-mediated	Positive	Biological process	Platelet activation	146	78.5	7.37413e-05	0.00251439
CMV	Cell-mediated	Positive	Biological process	Bmp signaling pathway	145	76	7.42997e-05	0.00252964
CMV	Cell-mediated	Positive	Biological process	Hindbrain development	143	78	7.47929e-05	0.00254262
CMV	Cell-mediated	Positive	Biological process	Renal vesicle morphogenesis	17	15	7.53472e-05	0.00255764
CMV	Cell-mediated	Positive	Biological process	Vascular process in circulatory system	167	81	7.549e-05	0.00255867
CMV	Cell-mediated	Positive	Biological process	Regulation of tube size	138	67	7.79071e-05	0.00263667
CMV	Cell-mediated	Positive	Biological process	Cellular response to acid chemical	202	102	7.9456e-05	0.00268509
CMV	Cell-mediated	Positive	Biological process	Regulation of synapse organization	203	108.5	8.13001e-05	0.00274334
CMV	Cell-mediated	Positive	Biological process	Regulation of synaptic plasticity	182	100	8.28855e-05	0.00279269
CMV	Cell-mediated	Positive	Biological process	Nerve development	78	48.5	8.33799e-05	0.00280519
CMV	Cell-mediated	Positive	Biological process	Aorta development	58	38	8.5415e-05	0.00286096
CMV	Cell-mediated	Positive	Biological process	Cardiac ventricle development	130	73	8.60558e-05	0.00287819
CMV	Cell-mediated	Positive	Biological process	Myotube differentiation	110	60.5	8.79813e-05	0.00293396
CMV	Cell-mediated	Positive	Biological process	Spinal cord dorsal/ventral patterning	22	18	8.79124e-05	0.00293396
CMV	Cell-mediated	Positive	Biological process	Cellular homeostasis	927	370.5	8.89621e-05	0.00296232
CMV	Cell-mediated	Positive	Biological process	Synaptic transmission, glutamatergic	91	56	9.06238e-05	0.00301324
CMV	Cell-mediated	Positive	Biological process	Aortic valve morphogenesis	28	22.5	9.0795e-05	0.00301332
CMV	Cell-mediated	Positive	Biological process	Positive regulation of vasculature development	222	97.8333	9.08911e-05	0.00301332
CMV	Cell-mediated	Positive	Biological process	Regulation of catecholamine secretion	60	34	9.12989e-05	0.00302243
CMV	Cell-mediated	Positive	Biological process	Cation homeostasis	694	285	9.21034e-05	0.00304463
CMV	Cell-mediated	Positive	Biological process	Inorganic ion homeostasis	705	289	9.33755e-05	0.0030822
CMV	Cell-mediated	Positive	Biological process	Positive regulation of synaptic transmission	165	91	9.41405e-05	0.00310295
CMV	Cell-mediated	Positive	Biological process	Positive regulation of protein phosphorylation	964	391	9.57768e-05	0.00315232
CMV	Cell-mediated	Positive	Biological process	Gonad development	198	94.5	9.66155e-05	0.00317533
CMV	Cell-mediated	Positive	Biological process	Negative regulation of cellular component movement	358	157.5	9.69781e-05	0.00318264
CMV	Cell-mediated	Positive	Biological process	Response to toxic substance	504	205.667	9.7859e-05	0.00320693
CMV	Cell-mediated	Positive	Biological process	Multi-multicellular organism process	208	94	0.000102001	0.00333785
CMV	Cell-mediated	Positive	Biological process	Homeostatic process	1835	702	0.000102607	0.00335286
CMV	Cell-mediated	Positive	Biological process	Nervous system process	1299	448.833	0.000103335	0.00337182
CMV	Cell-mediated	Positive	Biological process	Phosphatidylinositol 3-kinase signaling	147	78.5	0.000104353	0.00340015
CMV	Cell-mediated	Positive	Biological process	Cellular response to organic cyclic compound	520	232	0.000104858	0.00341171
CMV	Cell-mediated	Positive	Biological process	Serotonin transport	14	12	0.000105503	0.00342778
CMV	Cell-mediated	Positive	Biological process	Spinal cord patterning	24	19	0.000109057	0.0035382
CMV	Cell-mediated	Positive	Biological process	Cell-cell junction organization	152	83	0.000109677	0.00354819
CMV	Cell-mediated	Positive	Biological process	Segment specification	16	13	0.000110504	0.00356986
CMV	Cell-mediated	Positive	Biological process	Epithelial cell migration	331	145.833	0.000111053	0.00358252
CMV	Cell-mediated	Positive	Biological process	Apoptotic process	1862	715.833	0.000115295	0.00371064
CMV	Cell-mediated	Positive	Biological process	Regulation of bmp signaling pathway	88	50	0.000115351	0.00371064
CMV	Cell-mediated	Positive	Biological process	Regulation of tube diameter	137	66	0.00011735	0.003759
CMV	Cell-mediated	Positive	Biological process	Regulation of blood vessel size	137	66	0.00011735	0.003759
CMV	Cell-mediated	Positive	Biological process	Regulation of blood vessel diameter	137	66	0.00011735	0.003759
CMV	Cell-mediated	Positive	Biological process	Transforming growth factor beta receptor signaling pathway	194	96	0.000118462	0.00378929
CMV	Cell-mediated	Positive	Biological process	Negative regulation of nucleobase-containing compound metabolic process	1377	552.667	0.000120773	0.00385778
CMV	Cell-mediated	Positive	Biological process	Positive regulation of secretion by cell	385	164.833	0.000125047	0.0039887
CMV	Cell-mediated	Positive	Biological process	Determination of heart left/right asymmetry	66	39	0.00012612	0.00401728
CMV	Cell-mediated	Positive	Biological process	Import into cell	813	350.833	0.000130277	0.00414389
CMV	Cell-mediated	Positive	Biological process	Heart valve morphogenesis	51	35.5	0.000136048	0.00430938
CMV	Cell-mediated	Positive	Biological process	Positive regulation of neuron projection development	267	138.5	0.000137484	0.00434276
CMV	Cell-mediated	Positive	Biological process	Neuromuscular process	106	60.5	0.000137348	0.00434276
CMV	Cell-mediated	Positive	Biological process	Ovulation cycle	69	39	0.000138281	0.0043619
CMV	Cell-mediated	Positive	Biological process	Embryonic camera-type eye morphogenesis	26	21.5	0.000139747	0.00440204
CMV	Cell-mediated	Positive	Biological process	Localization	6299	2291.26	0.000146147	0.00459728
CMV	Cell-mediated	Positive	Biological process	Potassium ion transport	231	113.5	0.000147013	0.00461176
CMV	Cell-mediated	Positive	Biological process	Positive regulation of epithelial cell differentiation	65	36.8333	0.000147009	0.00461176
CMV	Cell-mediated	Positive	Biological process	Regulation of systemic arterial blood pressure mediated by a chemical signal	44	26	0.000152091	0.00475792
CMV	Cell-mediated	Positive	Biological process	Catecholamine transport	74	40.5	0.000152081	0.00475792
CMV	Cell-mediated	Positive	Biological process	Phospholipase c-activating g protein-coupled receptor signaling pathway	92	47.5	0.000154672	0.0048254
CMV	Cell-mediated	Positive	Biological process	Negative regulation of cell death	952	374.833	0.000155948	0.00485854
CMV	Cell-mediated	Positive	Biological process	Cellular ion homeostasis	631	257	0.000158219	0.00492253
CMV	Cell-mediated	Positive	Biological process	Negative regulation of locomotion	369	159.5	0.000161345	0.00501294
CMV	Cell-mediated	Positive	Biological process	Cardiac septum development	112	66	0.000162656	0.00504677
CMV	Cell-mediated	Positive	Biological process	Positive regulation of secretion	414	175.833	0.000163431	0.00506392
CMV	Cell-mediated	Positive	Biological process	Negative regulation of chondrocyte differentiation	22	17	0.000166629	0.00515599
CMV	Cell-mediated	Positive	Biological process	Neural crest cell migration	56	37	0.000168234	0.00519858
CMV	Cell-mediated	Positive	Biological process	Peptide hormone secretion	242	118.5	0.000170846	0.00527212
CMV	Cell-mediated	Positive	Biological process	Peripheral nervous system development	74	46	0.000175835	0.00541873
CMV	Cell-mediated	Positive	Biological process	Sensory perception of pain	103	52.5	0.000176096	0.00541888
CMV	Cell-mediated	Positive	Biological process	Regulation of protein secretion	453	189.833	0.000176317	0.00541888
CMV	Cell-mediated	Positive	Biological process	Regulation of peptide secretion	479	199.833	0.000177455	0.00544409
CMV	Cell-mediated	Positive	Biological process	Heart valve development	60	40.5	0.000177616	0.00544409
CMV	Cell-mediated	Positive	Biological process	Endocytosis	693	298.833	0.000188848	0.00578057
CMV	Cell-mediated	Positive	Biological process	Regulation of bone remodeling	47	30	0.000190393	0.00582004
CMV	Cell-mediated	Positive	Biological process	Feeding behavior	97	47.5	0.000191166	0.00583581
CMV	Cell-mediated	Positive	Biological process	Ion homeostasis	771	311	0.000191716	0.00584477
CMV	Cell-mediated	Positive	Biological process	Embryonic digestive tract morphogenesis	18	15.5	0.000199899	0.00607795
CMV	Cell-mediated	Positive	Biological process	Stem cell proliferation	115	64	0.000200348	0.00608347
CMV	Cell-mediated	Positive	Biological process	Response to estradiol	131	66.1667	0.000202506	0.0061408
CMV	Cell-mediated	Positive	Biological process	Inositol lipid-mediated signaling	181	93.5	0.000207411	0.00628115
CMV	Cell-mediated	Positive	Biological process	Ammonium transport	102	53.5	0.000208343	0.00630098
CMV	Cell-mediated	Positive	Biological process	Regulation of postsynaptic neurotransmitter receptor activity	12	11	0.000214843	0.00648895
CMV	Cell-mediated	Positive	Biological process	Cellular cation homeostasis	618	251	0.000223393	0.00673822
CMV	Cell-mediated	Positive	Biological process	Axis specification	79	45.5	0.000224183	0.00674417
CMV	Cell-mediated	Positive	Biological process	Forebrain neuron fate commitment	10	10	0.000235176	0.00702841
CMV	Cell-mediated	Positive	Biological process	Muscle system process	450	194	0.000238195	0.00709996
CMV	Cell-mediated	Positive	Biological process	Actin filament-based process	726	331	0.000240498	0.00715924
CMV	Cell-mediated	Positive	Biological process	Vascular endothelial growth factor receptor signaling pathway	93	54.5	0.000242947	0.00721324
CMV	Cell-mediated	Positive	Biological process	Negative regulation of glial cell differentiation	28	19	0.000245148	0.00726912
CMV	Cell-mediated	Positive	Biological process	Cardiac chamber formation	12	11	0.00024801	0.00734438
CMV	Cell-mediated	Positive	Biological process	Negative regulation of gliogenesis	45	28	0.000253173	0.00748753
CMV	Cell-mediated	Positive	Biological process	G protein-coupled receptor signaling pathway	1220	372.5	0.000260167	0.00766449
CMV	Cell-mediated	Positive	Biological process	Regulation of axonogenesis	172	97	0.000260548	0.00766577
CMV	Cell-mediated	Positive	Biological process	Reproduction	1328	498.758	0.00026459	0.00777463
CMV	Cell-mediated	Positive	Biological process	Regulation of response to wounding	171	81.8333	0.000265966	0.007805
CMV	Cell-mediated	Positive	Biological process	Cell-cell junction assembly	121	67	0.000268219	0.00786095
CMV	Cell-mediated	Positive	Biological process	Molting cycle	107	56	0.000270937	0.00792019
CMV	Cell-mediated	Positive	Biological process	Hair cycle	107	56	0.000270937	0.00792019
CMV	Cell-mediated	Positive	Biological process	Negative regulation of response to external stimulus	349	145	0.000274264	0.00800445
CMV	Cell-mediated	Positive	Biological process	Negative regulation of neuron death	201	97	0.000274523	0.00800445
CMV	Cell-mediated	Positive	Biological process	Regulation of interleukin-6 production	141	61	0.000283089	0.00824365
CMV	Cell-mediated	Positive	Biological process	Fat cell differentiation	219	103	0.000288197	0.00838167
CMV	Cell-mediated	Positive	Biological process	Digestive tract morphogenesis	49	32.5	0.000288899	0.00839134
CMV	Cell-mediated	Positive	Biological process	Insulin secretion	201	101.5	0.000290883	0.0084382
CMV	Cell-mediated	Positive	Biological process	Learning	140	76	0.000296958	0.00860346
CMV	Cell-mediated	Positive	Biological process	Positive regulation of blood circulation	69	37	0.000300789	0.00870337
CMV	Cell-mediated	Positive	Biological process	Apoptotic process involved in development	37	25	0.000302238	0.00873419
CMV	Cell-mediated	Positive	Biological process	Leukocyte chemotaxis	213	87	0.000306822	0.00884418
CMV	Cell-mediated	Positive	Biological process	Female pregnancy	179	81	0.000309861	0.00892045
CMV	Cell-mediated	Positive	Biological process	Development of primary male sexual characteristics	128	64.5	0.000313913	0.0090257
CMV	Cell-mediated	Positive	Biological process	Sprouting angiogenesis	172	72.8333	0.000315093	0.00904819
CMV	Cell-mediated	Positive	Biological process	Dorsal spinal cord development	22	17	0.000316973	0.00909069
CMV	Cell-mediated	Positive	Biological process	Regulation of neuron death	300	139.5	0.000318161	0.00911328
CMV	Cell-mediated	Positive	Biological process	Negative regulation of ion transport	146	70	0.00032097	0.00918217
CMV	Cell-mediated	Positive	Biological process	Wnt signaling pathway involved in midbrain dopaminergic neuron differentiation	12	11	0.000321743	0.00919271
CMV	Cell-mediated	Positive	Biological process	Inorganic cation transmembrane transport	708	299	0.000325132	0.0092779
CMV	Cell-mediated	Positive	Biological process	Ventral spinal cord interneuron fate commitment	15	13	0.000327359	0.00931805
CMV	Cell-mediated	Positive	Biological process	Cell fate commitment involved in pattern specification	15	13	0.000327359	0.00931805
CMV	Cell-mediated	Positive	Biological process	Regulation of kinase activity	837	352	0.000327799	0.00931892
[truncated: 4,242 more rows]
