# Supplementary material for: The immune factors driving DNA methylation variation in human blood
Source: Nat Commun. 2022 Oct 6;13:5895. doi: 10.1038/s41467-022-33511-6 (PMC9537159; doi:10.1038/s41467-022-33511-6)
Supplement: Supplementary file 9 — Supplementary Data 6 [file 41467_2022_33511_MOESM9_ESM.xlsx]

## Sheet: Data S6
Supplementary Data 6. Summary statistics for significant remote-effect meQTLs
CpG site	CpG chr.	CpG position	CpG closest gene	SNP	SNP chr.	SNP position	SNP closest gene	Punadj	FDR	Padj	Statistic	Mean
cg25018832	1	564471	LOC101928626	rs3843620	11	217814	SIRT3	4.14725e-26	2.35451e-20	4.36092e-18	-10.8972	-0.531859
cg01070250	1	569687		rs3843620	11	217814	SIRT3	2.30456e-18	9.97606e-13	6.56712e-07	-8.94227	-0.220332
cg24063007	1	714621	LOC100288069	rs3896165	10	38686762	SEPT7P9	1.97562e-22	6.30051e-16	5.62975e-11	-10.0219	-0.530599
cg24063007	1	714621	LOC100288069	rs4474704	10	38959877	ACTR3BP5	1.64625e-14	2.79057e-08	0.0046912	7.81162	0.222647
cg16535257	1	752696	FAM87B	rs6927768	6	170866985	TBP	5.00804e-24	8.62073e-18	1.4271e-12	-10.4215	-0.368234
cg03128332	1	805338	FAM41C	rs71356700	18	127917	ROCK1P1	3.28859e-43	1.20274e-36	9.37122e-32	-14.5853	-0.477927
cg03128332	1	805338	FAM41C	rs9944833	18	87505	DUX4	3.81435e-28	1.05867e-21	1.08694e-16	11.4032	0.489774
cg13692836	1	869368	SAMD11	rs1700159	12	52305786	ACVRL1	7.01291e-17	7.17041e-11	1.99841e-05	8.52172	0.333338
cg24997886	1	871033	SAMD11	rs1700159	12	52305786	ACVRL1	4.51473e-17	4.79511e-11	1.28653e-05	8.57689	0.333068
cg10146935	1	871308	SAMD11	rs1700159	12	52305786	ACVRL1	3.39921e-25	8.04137e-19	9.68644e-14	10.7067	0.749765
cg10146935	1	871308	SAMD11	rs2071219	12	52307308	ACVRL1	1.19708e-19	1.79096e-13	3.41123e-08	-9.29395	-0.571284
cg02439789	1	871441	SAMD11	rs1700159	12	52305786	ACVRL1	9.73814e-25	2.26368e-18	2.775e-13	10.5958	0.454299
cg02439789	1	871441	SAMD11	rs2071219	12	52307308	ACVRL1	7.04865e-21	1.1467e-14	2.0086e-09	-9.62107	-0.36047
cg24362661	1	871546	SAMD11	rs1700159	12	52305786	ACVRL1	2.7289e-24	6.26213e-18	7.77633e-13	10.4864	0.423145
cg24362661	1	871546	SAMD11	rs2071219	12	52307308	ACVRL1	2.13634e-19	3.12095e-13	6.08774e-08	-9.22593	-0.326214
cg06097659	1	1141991	TNFRSF18	rs7937869	11	766479	PDDC1	6.79339e-17	2.75156e-11	1.93586e-05	-8.52572	-0.214001
cg14723606	1	1942514		rs45545532	10	44104101	ZNF485	1.06003e-23	3.58432e-17	3.02068e-12	10.3409	0.263355
cg04232360	1	2792744		rs6499134	16	67611443	CTCF	1.75857e-15	1.11833e-09	0.000501126	-8.10881	-0.218072
cg22157494	1	3774827	KIAA0562	rs12459015	19	38083189	ZNF540	1.2171e-30	6.23376e-25	3.46827e-19	11.9692	0.421334
cg00489772	1	3775078	KIAA0562	rs2909100	19	38212680	ZNF607	2.52937e-26	1.00871e-20	7.20775e-15	10.977	0.289012
cg00489772	1	3775078	KIAA0562	rs11666245	19	38229926	ZNF573	1.3048e-15	2.24103e-10	0.000371817	8.14778	0.387024
cg10210806	1	6514605	ESPN	rs1977269	1	17004850	ESPNP	2.55577e-34	2.58007e-27	7.28298e-23	-12.7708	-0.43702
cg06085683	1	6514663	ESPN	rs143501240	1	17257840	CROCC	8.23334e-33	7.83697e-26	2.34619e-21	-12.4464	-0.54066
cg06085683	1	6514663	ESPN	rs1977269	1	17004850	ESPNP	1.98381e-18	9.96497e-12	5.6531e-07	-8.96036	-0.190684
cg26419880	1	6515624	ESPN	rs143501240	1	17257840	CROCC	2.64175e-36	3.10631e-29	7.52798e-25	-13.1898	-0.777399
cg27178407	1	9189213	GPR157	rs2288944	19	2438801	LMNB2	1.9329e-90	8.86847e-84	5.50802e-79	-22.8177	-0.37729
cg08736918	1	9241615		rs2562419	19	21711501	ZNF429	7.17172e-25	2.57168e-19	2.04367e-13	10.6281	0.259975
cg08736918	1	9241615		rs7252817	19	21783157	BC033373	1.90862e-23	6.13738e-18	5.43883e-12	-10.2774	-0.256934
cg19044458	1	11539194	PTCHD2	rs10743009	11	1824253	SYT8	6.74779e-83	5.1212e-76	1.92286e-71	-21.5883	-0.365567
cg19044458	1	11539194	PTCHD2	rs10839714	11	1822481	SYT8	9.73471e-23	5.10663e-17	2.77402e-11	10.0998	0.251949
cg12508590	1	11994707	PLOD1	rs2295981	13	112554669	SOX1	5.40754e-195	5.70099e-187	1.54094e-183	39.4575	0.636656
cg06758644	1	12533120	VPS13D	rs2086140	19	53968383	ZNF813	2.48217e-27	1.04209e-21	7.07325e-16	11.2143	0.297044
cg06758644	1	12533120	VPS13D	rs12982299	19	53967873	ZNF813	3.20203e-24	1.09306e-18	9.12457e-13	10.4693	0.364996
cg24309470	1	12533615	VPS13D	rs2086140	19	53968383	ZNF813	9.04666e-33	5.09653e-27	2.57795e-21	12.4375	0.258243
cg24309470	1	12533615	VPS13D	rs12982299	19	53967873	ZNF813	7.89629e-30	3.89555e-24	2.25014e-18	11.7872	0.321985
cg24309470	1	12533615	VPS13D	rs6509771	19	53946527	ZNF761	4.69978e-15	7.56497e-10	0.00133926	7.97933	0.229745
cg13383591	1	15931055		rs10043	7	56174115	CHCHD2	1.12878e-57	3.07567e-51	3.2166e-46	-17.2864	-0.323573
cg21601498	1	16678847	FBXO42	rs55654914	3	126737031	PLXNA1	1.69713e-32	2.16515e-25	4.83616e-21	-12.3781	-0.687551
cg21601498	1	16678847	FBXO42	rs10804578	3	126296416	TXNRD3NB	2.87136e-28	2.64822e-21	8.18227e-17	-11.4316	-0.535242
cg21601498	1	16678847	FBXO42	rs149221413	3	126509026	CHCHD6	7.47308e-27	5.61317e-20	2.12954e-15	-11.1021	-0.561005
cg21601498	1	16678847	FBXO42	rs7628171	3	126395656	NUP210P1	1.43811e-24	9.3101e-18	4.09806e-13	-10.5545	-0.500082
cg21601498	1	16678847	FBXO42	rs12492352	3	126265325	CHST13	5.4398e-15	9.8301e-09	0.00155014	-7.95992	-0.254224
cg21601498	1	16678847	FBXO42	rs73191810	3	126144316	CCDC37	8.749e-14	1.40443e-07	0.0249313	-7.58335	-0.384701
cg01056467	1	17216009		rs35196193	1	16577794	FBXO42	7.50547e-16	3.1426e-09	0.000213877	-8.21959	-0.539164
cg25159113	1	17263055	CROCC	rs56367910	1	16761195	SPATA21	1.40241e-15	5.78002e-09	0.000399634	8.13837	0.220142
cg25159113	1	17263055	CROCC	rs77942074	1	16734527	SPATA21	3.8323e-14	1.40408e-07	0.0109206	7.69687	0.156333
cg04558298	1	17278349	CROCC	rs77942074	1	16734527	SPATA21	3.11401e-32	2.90211e-25	8.87374e-21	-12.3206	-0.301094
cg04558298	1	17278349	CROCC	rs698864	1	16771474	NECAP2	1.04091e-22	6.8296e-16	2.9662e-11	-10.0924	-0.274334
cg04558298	1	17278349	CROCC	rs12141069	1	16746901	SPATA21	2.84631e-14	1.0502e-07	0.0081109	7.73743	0.300118
cg18705632	1	20560532		rs7256165	19	53351266	ZNF468	2.66388e-16	4.88198e-11	7.59105e-05	-8.35272	-0.187893
cg23664396	1	23895366		rs1700159	12	52305786	ACVRL1	1.9531e-17	2.25558e-11	5.5656e-06	8.68106	0.201494
cg24452347	1	24229300	CNR2	rs17624603	8	70060679	LOC100505718	3.10604e-14	1.64115e-08	0.00885103	-7.72554	-0.286397
cg15712177	1	25236296	RUNX3	rs60626639	16	67625797	CTCF	5.3704e-21	5.14347e-15	1.53036e-09	-9.65202	-0.268272
cg14011486	1	26737247	LIN28	rs2114582	2	179287834	MIR548N	0	5.29852e-299	6.34061e-297	-77.0844	-1.90231
cg18634211	1	26737262	LIN28	rs2114582	2	179287834	MIR548N	5.59576e-242	5.55211e-233	1.59458e-230	-47.4252	-0.988125
cg11480769	1	28527300	DNAJC8	rs8021952	14	35900334	NFKBIA	5.3271e-239	2.89023e-229	1.51802e-227	-46.903	-0.833743
cg07817883	1	32538562	TMEM39B	rs55633489	4	6988745	TBC1D14	2.78386e-179	1.87725e-171	7.93294e-168	-36.9015	-1.32301
cg07817883	1	32538562	TMEM39B	rs7655563	4	6993937	TBC1D14	1.74665e-78	3.67625e-71	4.9773e-67	-20.8598	-0.640754
cg07817883	1	32538562	TMEM39B	rs11389762	4	6960001	TBC1D14	4.11842e-74	7.75205e-67	1.17359e-62	-20.1297	-0.601562
cg03969070	1	36851558	STK40	rs113100612	16	29222962	NPIPL1	2.22292e-126	3.21981e-119	6.33447e-115	-28.5215	-0.462581
cg03969070	1	36851558	STK40	rs58023621	16	29266556	NPIPL1	1.438e-83	8.6448e-77	4.09774e-72	-21.6985	-0.455249
cg03969070	1	36851558	STK40	rs194045	16	29246102	NPIPL1	1.19037e-42	2.71075e-36	3.3921e-31	14.4755	0.334179
cg03969070	1	36851558	STK40	rs153213	16	29234201	NPIPL1	4.62123e-32	7.77454e-26	1.31688e-20	12.2831	0.314768
cg22128527	1	39510999		rs10266549	7	1473931	MICALL2	5.76371e-175	5.04951e-168	1.64244e-163	36.2068	0.907598
cg22128527	1	39510999		rs66641340	7	1472008	MICALL2	1.01997e-165	8.66228e-159	2.90653e-154	34.7273	1.46008
cg22748107	1	39557660	MACF1	rs61781375	1	40059053	SNORA55	4.3415e-15	1.71462e-08	0.00123716	7.98984	0.306669
cg16510040	1	40042432	PABPC4	rs71383756	16	29225035	NPIPL1	7.40943e-47	1.91911e-40	2.11141e-35	-15.2907	-0.311363
cg16510040	1	40042432	PABPC4	rs2370277	16	29261174	NPIPL1	6.47484e-32	1.08403e-25	1.84508e-20	12.251	0.305399
cg02959988	1	40075124		rs72660086	1	39571992	MACF1	2.73429e-46	4.38683e-39	7.79167e-35	15.1822	0.638631
cg18885365	1	40420800	MFSD2A	rs447031	2	7164946	RNF144A	5.58401e-17	1.98642e-10	1.59123e-05	-8.5503	-0.211307
cg16950831	1	40618846		rs6044429	20	16825902	OTOR	9.14357e-91	3.10198e-83	2.60557e-79	22.8703	0.751147
cg20290361	1	44460841	CCDC24	rs2385427	2	2909386	AK095310	4.45344e-79	1.7944e-71	1.26906e-67	20.9582	0.355014
cg20290361	1	44460841	CCDC24	rs4594476	2	2908338	AK095310	3.96954e-65	9.70491e-58	1.13117e-53	18.5982	0.367296
cg24527881	1	45187630	C1orf228	rs34569521	9	139276407	SNAPC4	4.58833e-15	1.2339e-08	0.0013075	-7.98251	-0.394579
cg06884882	1	45187946	C1orf228	rs34569521	9	139276407	SNAPC4	2.2181e-14	5.61726e-08	0.00632075	-7.77129	-0.322713
cg14287868	1	47973715		rs57323096	14	107012372	abParts	1.03153e-14	3.13179e-08	0.00293946	-7.87451	-0.392438
cg19628758	1	47973951		rs72976164	18	77499329	CTDP1	4.03078e-61	2.07038e-54	1.14862e-49	-17.8984	-0.385354
cg19628758	1	47973951		rs34661407	18	77509361	CTDP1	1.11527e-25	2.92064e-19	3.17811e-14	10.8233	0.213126
cg19696900	1	52607582	ZFYVE9	rs73003630	18	77390420	CTDP1	6.15609e-40	2.16747e-33	1.75425e-28	13.9348	0.535854
cg19696900	1	52607582	ZFYVE9	rs12454347	18	77388431	CTDP1	2.26222e-20	4.79978e-14	6.44646e-09	-9.48747	-0.324101
cg19696900	1	52607582	ZFYVE9	rs140309055	18	77378259	CTDP1	4.6711e-17	8.44102e-11	1.33109e-05	-8.57264	-0.362049
cg17461600	1	57983368	DAB1	rs6661832	1	58955281	OMA1	1.56661e-45	2.46632e-38	4.46424e-34	15.0366	0.334645
cg00026909	1	58089001	DAB1	rs3087585	1	58971831	OMA1	1.29277e-43	1.93744e-36	3.68391e-32	14.6647	0.352948
cg00026909	1	58089001	DAB1	rs11207255	1	59013054	OMA1	9.37204e-42	1.35168e-34	2.67067e-30	14.2983	0.403551
cg07268227	1	58089100	DAB1	rs3087585	1	58971831	OMA1	7.91781e-23	5.23074e-16	2.25627e-11	10.1224	0.284424
cg20292791	1	58089357	DAB1	rs10789066	1	59010904	OMA1	6.04845e-77	2.79813e-69	1.72358e-65	20.6037	0.438611
cg20292791	1	58089357	DAB1	rs12118488	1	58939502	AX746780	3.71509e-72	1.47225e-64	1.05866e-60	19.8003	0.497282
cg23710611	1	58098908	DAB1	rs7355166	1	58985750	OMA1	2.18758e-71	8.5451e-64	6.23376e-60	19.67	0.364921
cg23710611	1	58098908	DAB1	rs12118488	1	58939502	AX746780	3.36954e-60	7.44696e-53	9.6019e-49	17.7357	0.39467
cg22525715	1	58190139	DAB1	rs3087585	1	58971831	OMA1	2.87745e-37	3.54176e-30	8.19963e-26	13.3899	0.341796
cg01682287	1	58263064	DAB1	rs10458559	1	59016250	OMA1	3.99232e-14	1.45461e-07	0.0113766	7.69127	0.169536
cg12018208	1	58301351	DAB1	rs61779295	1	59043453	TACSTD2	3.46503e-15	1.38043e-08	0.000987403	8.01966	0.197816
cg07026918	1	58472821	DAB1	rs34793235	1	58975816	OMA1	1.52437e-25	1.10804e-18	4.34386e-14	10.7907	0.232451
cg23344761	1	58525591	DAB1	rs11207259	1	59025637	OMA1	1.03533e-91	6.55279e-84	2.9503e-80	23.0232	0.601998
cg23344761	1	58525591	DAB1	rs232841	1	59040178	TACSTD2	7.54235e-82	4.07653e-74	2.14928e-70	21.4159	0.48657
cg17502213	1	58704335	DAB1	rs72678824	1	59216447	JUN	2.96664e-20	1.76268e-13	8.4538e-09	9.4562	0.63215
cg17502213	1	58704335	DAB1	rs11588089	1	59206042	MYSM1	3.1456e-20	1.86799e-13	8.96376e-09	9.44943	0.512974
cg02774129	1	58712062	DAB1	rs72678824	1	59216447	JUN	4.37369e-15	1.72698e-08	0.00124633	7.98886	0.279088
cg09756865	1	63249197	ATG4C	rs56103105	19	23120827	ZNF728	5.35243e-22	1.54641e-16	1.52524e-10	-9.9114	-0.359493
cg24082680	1	63249199	ATG4C	rs56103105	19	23120827	ZNF728	1.02863e-17	2.12763e-12	2.93121e-06	-8.7601	-0.486679
cg22683036	1	63249209	ATG4C	rs56103105	19	23120827	ZNF728	1.55693e-21	4.33908e-16	4.43667e-10	-9.79196	-0.468198
cg06366791	1	63249213	ATG4C	rs56103105	19	23120827	ZNF728	2.09128e-22	6.20299e-17	5.95934e-11	-10.0156	-0.420248
cg08910906	1	75541052		rs148236312	1	76643550	ST6GALNAC3	3.18353e-15	1.27129e-08	0.000907184	-8.03084	-0.386039
cg24694675	1	76082066		rs12668848	7	2020995	MAD1L1	1.13481e-90	4.62189e-84	3.23379e-79	-22.8551	-0.368334
cg15824100	1	77980005	AK5	rs4650413	1	78747486	MGC27382	1.36069e-13	4.58368e-07	0.0387744	7.52203	0.217675
cg25288420	1	78511713	GIPC2	rs35954466	7	158197464	PTPRN2	2.09917e-110	1.02983e-103	5.98183e-99	-26.0059	-0.526965
cg20092458	1	78956721	PTGFR	rs4805169	19	36757588	ZNF146	1.27848e-95	6.82412e-89	3.64318e-84	23.6525	0.404875
cg20092458	1	78956721	PTGFR	rs73046006	19	36914595	LOC644189	2.77866e-30	1.40469e-24	7.91813e-19	-11.8891	-0.408874
cg27046936	1	78956847	PTGFR	rs79665637	3	27668351	EOMES	1.68337e-77	1.29829e-69	4.79697e-66	-20.6962	-1.24442
cg27046936	1	78956847	PTGFR	rs9850564	3	27671974	EOMES	3.66976e-50	1.50607e-42	1.04574e-38	-15.9143	-0.628335
cg24312719	1	93251184	EVI5	rs17578364	1	92647636	KIAA1107	9.38368e-15	3.64264e-08	0.00267399	7.88719	0.492923
cg11226183	1	93251218	EVI5	rs17578364	1	92647636	KIAA1107	2.82339e-14	1.04192e-07	0.00804558	7.73853	0.425718
cg26518628	1	97050305		rs3766664	1	243329049	CEP170	6.4402e-72	2.54296e-64	1.83521e-60	19.7599	0.949916
cg26518628	1	97050305		rs12646848	4	119321037	PRSS12	0	8.74786e-300	6.34061e-297	85.2375	1.60798
cg19251656	1	100000372		rs10875198	1	99443516	LPPR5	2.36522e-17	1.09536e-10	6.73998e-06	-8.65735	-0.183433
cg24603803	1	100111849	PALMD	rs3913779	1	99573292	LOC100129620	8.81518e-31	7.73964e-24	2.51199e-19	12.0004	0.292951
cg02080641	1	100111949	PALMD	rs3913779	1	99573292	LOC100129620	3.36208e-24	2.34397e-17	9.58065e-13	10.4641	0.190783
cg03530210	1	109584673	WDR47	rs62056961	17	39605	DOC2B	4.38695e-84	1.08063e-77	1.25011e-72	21.783	0.399597
cg07351262	1	110198909	GSTM4	rs62056961	17	39605	DOC2B	1.11022e-84	2.73852e-78	3.16371e-73	21.8807	0.368893
cg26835374	1	142618826		rs12696828	4	49061848	CWH43	3.88176e-29	2.22943e-22	1.10615e-17	11.6306	0.338944
cg05039129	1	144094721		rs10903160	1	121179057	SRGAP2D	2.82946e-185	5.99834e-177	8.06287e-174	-37.8713	-0.50854
cg26284196	1	144874226	PDE4DIP	rs2222371	1	121289118	EMBP1	3.42895e-35	3.61532e-28	9.7712e-24	12.956	0.770388
cg12622172	1	144997832	PDE4DIP	rs9728991	1	121264079	EMBP1	5.27235e-36	5.86176e-29	1.50242e-24	13.1271	0.329058
cg12622172	1	144997832	PDE4DIP	rs2994809	1	120351977	REG4	1.53203e-22	9.94438e-16	4.36571e-11	-10.0499	-0.431231
cg12622172	1	144997832	PDE4DIP	rs1493694	1	120526982	NOTCH2	1.35621e-16	5.95012e-10	3.86469e-05	-8.43855	-0.318769
cg11244813	1	145039882	PDE4DIP	rs4721112	7	1889466	MAD1L1	1.82903e-145	1.40755e-138	5.21203e-134	31.5208	0.436317
cg11244813	1	145039882	PDE4DIP	rs11768212	7	1992582	MAD1L1	6.06989e-23	7.37497e-17	1.72969e-11	-10.1515	-0.221023
cg02988288	1	145440445	TXNIP	rs12750584	1	43430883	SLC2A1-AS1	8.13196e-34	7.9841e-27	2.3173e-22	-12.6633	-0.33545
cg03987003	1	145516092	GNRHR2	rs12541975	8	634921	ERICH1	4.9705e-61	4.12623e-54	1.4164e-49	-17.8824	-0.367665
cg03987003	1	145516092	GNRHR2	rs117829392	8	721605	ERICH1-AS1	2.13926e-21	2.14081e-15	6.09609e-10	-9.7562	-0.450496
cg03987003	1	145516092	GNRHR2	rs2859612	17	79136952	AATK	2.98663e-21	2.96618e-15	8.51076e-10	-9.71853	-0.201603
cg23350716	1	147956744	PPIAL4B	rs28495740	1	121321810	EMBP1	4.48678e-80	2.19176e-72	1.27856e-68	21.1232	1.46111
cg23350716	1	147956744	PPIAL4B	rs1778155	1	144874815	LOC100288142	6.47998e-43	9.47085e-36	1.84655e-31	-14.5275	-1.05794
cg18561676	1	148855262		rs4973642	2	242984419	BC101234	4.62527e-16	1.53399e-09	0.000131803	8.28203	0.266752
cg00646200	1	148855367		rs12723851	1	121350213	EMBP1	9.27368e-56	1.90854e-48	2.64265e-44	16.942	0.435368
cg00646200	1	148855367		rs12134101	1	121213348	SRGAP2D	3.05638e-39	3.9915e-32	8.70952e-28	-13.7941	-0.361361
cg23610373	1	149298587		rs11205037	1	149816036	HIST2H2AA4	1.60138e-21	1.00567e-14	4.56332e-10	9.7888	0.368867
cg22153745	1	153894579	GATAD2B	rs1640271	19	2799979	THOP1	6.78891e-79	2.16796e-72	1.93458e-67	20.9278	0.420436
cg00006626	1	154127462	NUP210L	rs41265179	1	153601828	S100A1	2.80637e-54	5.63224e-47	7.99708e-43	16.6733	0.944952
cg00006626	1	154127462	NUP210L	rs60517797	1	154642224	KCNN3	2.1057e-16	9.1084e-10	6.00044e-05	8.3827	0.432592
cg03352427	1	154127523	NUP210L	rs41265179	1	153601828	S100A1	5.51814e-47	8.98523e-40	1.57246e-35	15.3151	0.71646
cg03352427	1	154127523	NUP210L	rs60517797	1	154642224	KCNN3	2.63988e-15	1.0591e-08	0.000752265	8.05551	0.337493
cg17167920	1	154127537	NUP210L	rs41265179	1	153601828	S100A1	8.54643e-60	1.88122e-52	2.43541e-48	17.6641	1.57008
cg17167920	1	154127537	NUP210L	rs60517797	1	154642224	KCNN3	1.82618e-16	7.92286e-10	5.20391e-05	8.40081	0.689911
cg16274678	1	154127952	TPM3	rs41265183	1	153602553	S100A1	2.71079e-15	1.08649e-08	0.000772473	8.05202	0.324998
cg06267636	1	156308293	CCT3	rs895374	19	59066918	UBE2M	8.51233e-34	5.07339e-28	2.42569e-22	-12.6591	-0.308272
cg06267636	1	156308293	CCT3	rs3794963	19	59071051	LOC100131691	1.40857e-31	7.44858e-26	4.01388e-20	12.1768	0.36485
cg10769937	1	161397752		rs7149013	14	105759840	BRF1	9.39668e-16	3.28266e-09	0.00026777	8.19047	0.346873
cg16784507	1	161398185		rs7149013	14	105759840	BRF1	2.62327e-20	1.64498e-13	7.47533e-09	9.4704	0.26175
cg08527195	1	161442697		rs62124391	19	23204091	ZNF728	6.799e-38	4.79494e-32	1.93745e-26	13.519	0.369104
cg09846895	1	161442738		rs55774410	19	23203496	ZNF728	1.10663e-28	5.08374e-23	3.15348e-17	11.5267	0.460878
cg24167624	1	161993686	OLFML2B	rs201018187	21	45187229	PDXK	1.58985e-36	3.81563e-29	4.53046e-25	-13.2358	-0.276354
cg18031744	1	162467736	UHMK1	rs56054446	1	19287387	IFFO2	4.08397e-101	2.99248e-93	1.16378e-89	-24.5316	-0.886574
cg07774025	1	162760659	HSD17B7	rs35971995	10	38412051	ZNF37A	3.61358e-18	9.02955e-12	1.02973e-06	-8.88781	-0.354644
cg14795390	1	165907852		rs11775560	8	61660163	CHD7	1.81054e-34	4.4586e-28	5.15933e-23	12.8028	0.298094
cg16660899	1	167095593	DUSP27	rs78672100	3	33079760	GLB1	1.51028e-43	4.67e-36	4.30373e-32	14.6515	0.529887
cg16660899	1	167095593	DUSP27	rs73057087	3	33068268	GLB1	5.47999e-29	5.3432e-22	1.56159e-17	11.5965	0.223373
cg03053914	1	173837504	SNORD75	rs9583484	13	110966349	COL4A2	2.87348e-20	2.53065e-13	8.18831e-09	9.45988	0.242638
cg14599154	1	174768975	RABGAP1L	rs10912753	1	174234364	RABGAP1L	2.80426e-43	4.12619e-36	7.99106e-32	14.5989	0.578361
cg23658987	1	175047784	TNN	rs12044230	1	173844303	ZBTB37	1.83573e-39	2.41326e-32	5.23112e-28	-13.839	-1.20795
cg27191499	1	176536552	PAPPA2	rs1153274	21	30660026	LINC00189	1.8358e-14	1.64488e-07	0.00523133	7.7969	0.157858
cg16058668	1	178932457		rs4937517	11	130302242	ADAMTS8	3.76199e-94	4.14547e-87	1.07202e-82	23.4164	0.511499
cg02634341	1	179711583	FAM163A	rs137922381	17	53162382	STXBP4	5.9611e-17	4.08311e-11	1.69869e-05	8.54211	0.21702
cg14748380	1	179713788	FAM163A	rs12453184	17	53171685	STXBP4	1.31605e-24	1.48295e-18	3.75024e-13	10.5639	0.330344
cg24460126	1	179713828	FAM163A	rs12453184	17	53171685	STXBP4	4.79824e-24	5.31658e-18	1.36731e-12	10.4261	0.525818
ch.1.3533603R	1	180957186	STX6	rs4928472	6	58711541	GUSBP4	5.83102e-108	2.1554e-100	1.66162e-96	25.6192	0.505934
cg23841819	1	204970383	NFASC	rs11073883	15	90193781	KIF7	5.44446e-104	4.06405e-96	1.55146e-92	24.9893	0.595203
cg23841819	1	204970383	NFASC	rs12906938	15	90191355	KIF7	6.08937e-98	3.16986e-90	1.73524e-86	24.0247	0.569921
cg23283495	1	209979779	IRF6	rs655213	1	210503344	HHAT	5.28505e-22	3.39419e-15	1.50604e-10	9.91281	0.513619
cg00650119	1	212062720		rs146375295	19	22341032	ZNF676	1.58995e-19	3.8666e-14	4.53074e-08	9.26067	0.332427
cg26381322	1	212873244	BATF3	rs33959324	7	2203895	MAD1L1	5.12826e-53	1.26614e-46	1.46136e-41	16.4426	0.338919
cg18391209	1	223747670	CAPN8	rs4842091	9	138947167	NACC2	0	3.02908e-300	6.34061e-297	-66.2899	-3.46908
cg04222842	1	225965391	SRP9	rs1555032	6	167711243	UNC93A	2.15539e-227	2.1407e-219	6.14204e-216	-44.8919	-0.880773
cg04222842	1	225965391	SRP9	rs2076008	6	167708360	UNC93A	1.14543e-110	4.30687e-103	3.26404e-99	-26.0475	-0.641079
cg04222842	1	225965391	SRP9	rs56353955	6	167696664	UNC93A	1.38028e-46	7.07405e-40	3.93326e-35	15.2391	0.444105
cg08120188	1	230495801	PGBD5	rs147371771	12	54733728	COPZ1	1.11803e-17	1.3309e-11	3.18597e-06	-8.74986	-0.298292
cg23093692	1	234367145	SLC35F3	rs35466206	19	58943252	ZNF132	9.40357e-17	1.79453e-11	2.67966e-05	8.48481	0.452868
cg04143909	1	234367322	SLC35F3	rs35466206	19	58943252	ZNF132	8.10501e-16	1.42581e-10	0.000230962	8.20964	0.522614
cg09119043	1	234367443	SLC35F3	rs35269060	19	58933392	ZNF584	7.90948e-16	1.39237e-10	0.00022539	8.2128	0.314906
cg21210531	1	235105604		rs2869796	18	14058310	BC034578	1.09197e-18	2.14575e-12	3.1117e-07	-9.03212	-0.240351
cg13999701	1	235805286	MIR5096	rs1202431	7	148833949	ZNF425	4.37473e-14	3.1558e-08	0.0124663	7.67876	0.27325
cg22076160	1	235805690	GNG4	rs10251621	7	148823366	ZNF425	3.7834e-14	2.74111e-08	0.0107813	7.69862	0.243493
cg10840412	1	235813424	GNG4	rs28728306	7	1961814	MAD1L1	3.12077e-60	8.81207e-54	8.89301e-49	-17.7415	-0.452368
cg10840412	1	235813424	GNG4	rs6027947	20	59552829	CDH4	8.00024e-25	3.53101e-18	2.27976e-13	10.6166	0.237528
cg11041558	1	243320264	CEP170	rs143079850	4	119442388	CEP170P1	0	8.74786e-300	6.34061e-297	84.8853	2.02641
cg26309691	1	246887944	SCCPDH	rs9695629	9	140205159	EXD3	6.72457e-142	3.20583e-134	1.91625e-130	-30.9596	-0.960486
cg26309691	1	246887944	SCCPDH	rs7027646	9	140221582	EXD3	8.36228e-115	2.73944e-107	2.38293e-103	-26.7005	-1.04908
cg24110433	1	247658196		rs7732719	5	178463054	ZNF879	1.54033e-89	3.44813e-82	4.38936e-78	-22.6717	-0.408718
cg16021909	1	248021091	TRIM58	rs11384415	2	239538120	LOC151171	8.69397e-74	3.17041e-66	2.47745e-62	20.0752	0.426946
cg16021909	1	248021091	TRIM58	rs35020742	2	239542321	LOC151171	4.67831e-48	5.9352e-41	1.33314e-36	15.5186	0.399354
cg07819162	2	7865653		rs142214929	16	30844720	ZNF629	3.3002e-31	5.31445e-25	9.40432e-20	12.0951	0.535798
cg07819162	2	7865653		rs113711981	16	30572096	ZNF764	6.00524e-29	8.91106e-23	1.71127e-17	11.5874	0.37189
cg06701500	2	9771671	YWHAQ	rs35717293	19	21912755	ZNF100	4.07653e-118	3.11892e-111	1.16165e-106	-27.2223	-0.462908
cg19623054	2	16085728	MYCN	rs4832443	2	16626887	FAM49A	3.75699e-17	1.34513e-10	1.0706e-05	-8.59982	-0.383424
cg25420747	2	18112176	KCNS3	rs74856820	2	17571467	RAD51AP2	1.82407e-16	6.29875e-10	5.19791e-05	8.40096	0.430292
cg00060627	2	18112721	KCNS3	rs112638767	2	17574563	RAD51AP2	1.58988e-15	5.0345e-09	0.000453055	8.12199	0.504554
cg08608090	2	18831812		rs1548476	19	58058536	ZNF550	1.96789e-40	1.60752e-34	5.60775e-29	14.0345	0.34865
cg03377528	2	20555894		rs202019734	19	40592040	ZNF780A	9.50906e-34	5.65946e-28	2.70972e-22	12.6488	0.502404
cg03215589	2	21822761		rs1051952	6	35465786	TULP1	3.1389e-25	5.87367e-19	8.94465e-14	-10.7151	-0.191977
cg10315993	2	27008359	CENPA	rs252480	16	29250915	NPIPL1	1.8131e-43	4.23796e-37	5.16664e-32	-14.636	-0.343646
cg10315993	2	27008359	CENPA	rs153214	16	29224464	NPIPL1	2.03719e-29	3.06729e-23	5.80521e-18	-11.6941	-0.228821
cg19743666	2	30371484	YPEL5	rs57712519	19	44426467	ZNF45	2.86221e-118	2.19269e-111	8.1562e-107	-27.2465	-0.576752
cg19743666	2	30371484	YPEL5	rs401770	19	44441694	ZNF45	4.56833e-29	2.15505e-23	1.3018e-17	11.6145	0.336272
cg23473493	2	44271479		rs115932826	2	43486952	THADA	1.70226e-16	5.89267e-10	4.8508e-05	-8.40974	-0.720651
cg25206134	2	45395956		rs28728306	7	1961814	MAD1L1	3.81317e-55	9.7261e-49	1.08661e-43	-16.8309	-0.553336
cg25206134	2	45395956		rs17624603	8	70060679	LOC100505718	1.0277e-32	2.26192e-26	2.92856e-21	-12.4255	-0.5469
cg11691189	2	47743741		rs6510061	19	57844872	ZNF543	4.22965e-22	1.23177e-16	1.20529e-10	-9.93759	-0.208633
cg25122629	2	54936822		rs11762264	7	63776627	ZNF736	1.41974e-19	1.48268e-13	4.04572e-08	-9.27396	-0.369869
cg17981082	2	63815562	MDH1	rs2917749	7	2613573	IQCE	1.3866e-35	2.39627e-29	3.95129e-24	13.0389	0.452618
cg17981082	2	63815562	MDH1	rs2969043	7	2612295	IQCE	1.61049e-35	2.78e-29	4.58928e-24	13.0252	0.32783
cg22018621	2	72441974	EXOC6B	rs1911690	2	72978326	EXOC6B	3.11386e-22	1.35063e-15	8.87332e-11	9.97157	0.505356
cg23492789	2	72520940	EXOC6B	rs1786127	18	587120	CETN1	6.92004e-17	1.23919e-10	1.97195e-05	8.5234	0.165423
cg10731936	2	74007432	DUSP11	rs221216	7	157280290	PTPRN2	3.7159e-16	3.14216e-10	0.000105889	-8.31014	-0.266906
cg10731936	2	74007432	DUSP11	rs887626	7	157289684	PTPRN2	6.23415e-16	5.19532e-10	0.00017765	-8.24357	-0.34192
cg06774039	2	74056087	STAMBP	rs889576	16	89429653	ANKRD11	3.70265e-20	3.33166e-14	1.05511e-08	9.43057	0.214707
cg07654559	2	74710618	TTC31	rs9325911	17	21528062	C17orf51	3.56614e-52	6.43245e-46	1.01622e-40	-16.2877	-0.267848
cg19148731	2	74780229	LOXL3	rs13227897	7	43794099	BLVRA	0	5.6374e-301	6.34061e-297	74.4068	1.45113
cg19148731	2	74780229	LOXL3	rs73101470	7	43893109	MRPS24	1.05022e-53	2.62209e-47	2.99271e-42	16.5687	1.24771
cg14672173	2	82766427		rs11890290	2	83331281	LOC1720	1.87604e-14	5.44205e-08	0.00534601	-7.79397	-0.341922
cg21643316	2	82766453		rs7596981	2	83351149	LOC1720	2.44153e-17	8.7997e-11	6.95743e-06	-8.65341	-0.370409
cg20909234	2	83065254		rs4266043	2	82560717	LOC1720	5.65797e-38	5.07274e-31	1.6123e-26	-13.5354	-1.05095
cg06881666	2	83309532		rs6729703	2	82691599	LOC1720	9.24652e-17	3.24279e-10	2.63491e-05	8.48694	0.233418
cg06881666	2	83309532		rs62138683	2	82756916	LOC1720	9.41967e-15	2.82444e-08	0.00268425	7.88668	0.372434
cg16894286	2	89310641		rs2162488	2	90106387	abParts	5.95537e-35	4.66365e-28	1.69705e-23	12.9053	0.395142
cg26305745	2	90108355		rs73955737	2	92169271	ACTR3BP2	1.29942e-25	7.05009e-19	3.70286e-14	10.8073	0.387538
cg09455072	2	90144195		rs6715339	2	92027973	GGT8P	7.95594e-17	2.80132e-10	2.26714e-05	-8.50586	-0.176539
cg01322363	2	90228293		rs1640007	2	91812834	LOC654342	4.1783e-15	1.28483e-08	0.00119066	-7.99491	-0.354506
cg05269440	2	92262806		rs114943497	2	95571823	LOC442028	1.39742e-13	3.75284e-07	0.0398211	7.51831	0.420177
cg16119667	2	95825387	ZNF514	rs215772	1	37596443	GRIK3	1.46714e-18	7.46234e-12	4.18078e-07	8.99668	0.207613
cg04732357	2	96658324		rs434405	5	28927036	LSP1P3	8.71487e-177	3.61129e-168	2.48341e-165	36.4995	0.468509
cg19542849	2	100217960	AFF3	rs73966422	2	100754089	AFF3	4.58707e-60	9.31209e-53	1.30714e-48	17.712	0.515543
cg19542849	2	100217960	AFF3	rs6749757	2	100730111	AFF3	6.26784e-32	4.1949e-25	1.78609e-20	-12.2541	-0.250696
cg23922134	2	109403538	CCDC138	rs2724873	2	490646	TMEM18	5.91363e-132	4.8226e-124	1.68516e-120	29.3971	0.561695
cg20158613	2	112598117	ANAPC1	rs6709175	2	87108211	RMND5A	5.46519e-25	2.81022e-18	1.55737e-13	10.6568	0.282811
cg14227325	2	113190197	RGPD8	rs6738898	2	112654962	MERTK	6.84155e-23	3.06868e-16	1.94958e-11	-10.1384	-1.41872
cg13031492	2	114345056	WASH2P	rs10814410	9	46587	FAM138C	1.13332e-239	1.19703e-231	3.22954e-228	-47.0206	-0.694962
cg18398019	2	123621225		rs11890536	2	124472462	7SK	8.34664e-19	3.18981e-12	2.37848e-07	-9.06427	-0.191021
cg18398019	2	123621225		rs200374397	2	124458157	7SK	2.31196e-16	7.93289e-10	6.58821e-05	8.3708	0.249471
cg22456178	2	123685008		rs11890536	2	124472462	7SK	6.7666e-43	7.20625e-36	1.92822e-31	-14.5238	-0.291909
cg22456178	2	123685008		rs12467497	2	124457999	7SK	5.66466e-37	4.89269e-30	1.61421e-25	13.329	0.37769
cg05466065	2	123738463		rs34219554	2	124448653	7SK	1.39726e-35	1.12521e-28	3.98165e-24	-13.0382	-0.439014
cg09832243	2	124804280	CNTNAP5	rs35489335	2	124294676	7SK	2.59019e-14	7.46183e-08	0.00738104	-7.75025	-0.153318
cg06094323	2	128145662		rs6910563	6	19610835	U6	6.52184e-96	1.90003e-88	1.85848e-84	23.6994	0.505606
cg21116021	2	131422514		rs114990872	2	130686810	LOC389033	9.61776e-14	2.63248e-07	0.0274069	7.57024	0.328729
cg25501191	2	133090347		rs145424158	20	29503311	Y_RNA	7.72387e-21	2.38917e-14	2.20101e-09	-9.61065	-0.275154
cg25391315	2	138533686		rs61397759	19	23927741	ZNF681	1.38171e-35	8.7613e-30	3.93735e-24	13.0392	0.302847
cg05510714	2	143731330	KYNU	rs4937517	11	130302242	ADAMTS8	2.69718e-95	2.99251e-88	7.68595e-84	23.6004	0.777283
cg05510714	2	143731330	KYNU	rs10791077	11	130309928	ADAMTS15	1.32621e-58	2.16788e-52	3.77918e-47	17.4525	0.510281
cg27452939	2	156698957		rs295794	2	157753046	GPD2	4.59e-14	1.28923e-07	0.0130798	-7.67218	-0.276831
cg01775379	2	159316264	PKP4	rs3935212	3	44460954	TCAIM	2.77521e-17	7.04328e-11	7.90828e-06	-8.63751	-0.169902
cg09601770	2	162930671	DPP4	rs7143165	14	107007031	abParts	5.50146e-17	2.50665e-10	1.56771e-05	-8.55217	-0.437034
cg06372850	2	164205188		rs6734213	2	165326726	GRB14	5.68701e-15	1.73553e-08	0.00162058	7.95401	0.198809
cg14005211	2	171676925	GAD1	rs11085799	19	12022449	ZNF69	2.97419e-30	1.50289e-24	8.4753e-19	11.8825	0.411017
cg14486905	2	171677602	GAD1	rs11085799	19	12022449	ZNF69	3.65326e-23	1.14687e-17	1.04104e-11	10.2069	0.231169
cg19849509	2	175204996		rs10251147	7	1142316	C7orf50	2.08169e-120	1.26556e-113	5.93201e-109	27.583	0.548198
cg19849509	2	175204996		rs6967496	7	1170932	C7orf50	4.9808e-58	1.36385e-51	1.41934e-46	17.35	0.335582
cg04320629	2	178013040		rs1062967	19	53342152	ZNF468	1.3938e-50	1.62844e-44	3.97179e-39	-15.9927	-0.331364
cg04320629	2	178013040		rs113264248	19	53349216	ZNF468	5.80393e-24	1.945e-18	1.6539e-12	-10.4057	-0.352119
cg15580874	2	179315077	DFNB59	rs28366298	6	32560859	AK293020	0	6.25087e-300	6.34061e-297	-65.0264	-1.88462
cg15580874	2	179315077	DFNB59	rs116070899	6	32433067	HLA-DRA	3.56352e-81	5.61512e-74	1.01547e-69	-21.3048	-1.44872
cg13435649	2	182550065		rs11793438	9	140687759	EHMT1	5.91176e-169	3.62156e-161	1.68463e-157	35.2438	0.506719
cg13435649	2	182550065		rs35528310	9	140648011	EHMT1	4.21132e-45	3.26152e-38	1.20006e-33	-14.9537	-0.428266
cg14772651	2	185548885	ZNF804A	rs56330606	19	37673953	ZNF585B	6.54873e-21	1.75791e-15	1.86614e-09	-9.62945	-0.188552
cg09501959	2	193058203	TMEFF2	rs12474780	2	194430541	BC038548	3.58169e-65	8.77982e-58	1.02065e-53	18.6059	0.517062
cg19094243	2	193058628	TMEFF2	rs10931604	2	194469629	BC038548	6.616e-56	1.19715e-48	1.88531e-44	16.9685	0.316271
cg08669938	2	198365116	HSPE1	rs17169047	7	136974025	PTN	2.84991e-41	5.42092e-35	8.12115e-30	-14.2023	-0.713129
cg08669938	2	198365116	HSPE1	rs35609374	7	136800240	LOC349160	2.44128e-36	4.27079e-30	6.95671e-25	-13.197	-0.744333
cg08669938	2	198365116	HSPE1	rs1880791	7	136965864	PTN	5.86828e-26	7.77345e-20	1.67224e-14	-10.89	-0.573873
cg02208776	2	198365119	HSPE1	rs17169047	7	136974025	PTN	2.32637e-39	4.32138e-33	6.62927e-28	-13.8181	-0.446793
cg02208776	2	198365119	HSPE1	rs35609374	7	136800240	LOC349160	4.03976e-34	6.78412e-28	1.15118e-22	-12.7284	-0.462667
cg02208776	2	198365119	HSPE1	rs1880791	7	136965864	PTN	9.66475e-25	1.24113e-18	2.75409e-13	-10.5966	-0.358916
cg04657470	2	198365150	HSPE1	rs2296405	16	68721470	CDH3	0	1.69722e-300	6.34061e-297	63.3083	1.68121
cg00083139	2	198380745	MOBKL3	rs11160088	14	93148797	RIN3	2.08121e-35	3.02882e-28	5.93064e-24	-13.0018	-0.240206
cg17383627	2	199522441		rs74671843	2	200576450	BC035629	4.51938e-15	1.38738e-08	0.00128785	7.98452	0.322146
cg10222683	2	201374906	KCTD18	rs12813355	12	96036307	PGAM1P5	1.79531e-170	3.53358e-162	5.11594e-159	35.4864	0.719461
cg10222683	2	201374906	KCTD18	rs11836367	12	96027467	PGAM1P5	1.10633e-22	2.14684e-16	3.15262e-11	-10.0857	-0.317732
cg10222683	2	201374906	KCTD18	rs4762591	12	96033561	PGAM1P5	5.0015e-18	6.1416e-12	1.42524e-06	-8.84829	-0.30223
cg01154445	2	206548171	NRP2	rs6715781	2	206000724	PARD3B	1.14558e-21	4.84192e-15	3.26446e-10	-9.8264	-0.426794
cg03104110	2	206628355	NRP2	rs6715781	2	206000724	PARD3B	1.35403e-43	1.46761e-36	3.85848e-32	14.6608	0.540037
cg01565529	2	206628415	NRP2	rs6715781	2	206000724	PARD3B	1.98079e-22	8.65312e-16	5.6445e-11	10.0216	0.406782
cg04088940	2	206628454	NRP2	rs6715781	2	206000724	PARD3B	1.24856e-34	9.60638e-28	3.55793e-23	12.8371	0.766649
cg22308949	2	206628553	NRP2	rs6715781	2	206000724	PARD3B	2.81438e-37	2.47208e-30	8.0199e-26	13.3919	0.845114
cg05348875	2	206628625	NRP2	rs6715781	2	206000724	PARD3B	3.27391e-38	2.96994e-31	9.3294e-27	13.5841	0.832375
cg14157435	2	206628692	NRP2	rs6715781	2	206000724	PARD3B	1.21363e-41	1.25237e-34	3.45838e-30	14.2761	1.2666
cg10126788	2	206628727	NRP2	rs6715781	2	206000724	PARD3B	5.35705e-41	5.43529e-34	1.52655e-29	14.1476	0.67835
cg20351668	2	206628737	NRP2	rs6715781	2	206000724	PARD3B	8.77353e-42	9.1113e-35	2.50012e-30	14.304	0.846384
cg25715429	2	206628747	NRP2	rs6715781	2	206000724	PARD3B	9.50133e-42	9.85423e-35	2.70752e-30	14.2972	1.1374
cg10807027	2	206628773	NRP2	rs6715781	2	206000724	PARD3B	1.02037e-40	1.03e-33	2.90766e-29	14.0917	0.778293
cg09365459	2	206629314	NRP2	rs6715781	2	206000724	PARD3B	8.13158e-42	8.45201e-35	2.31719e-30	14.3106	0.553728
cg23977011	2	220437318	OBSL1	rs58112483	14	38699294	SSTR1	1.40795e-203	1.87046e-194	4.01212e-192	40.8741	0.538157
cg22199969	2	233323840	ALPI	rs2472150	10	38290878	ZNF33A	2.4209e-15	4.58105e-09	0.000689864	-8.0669	-0.26195
cg07570055	2	233387088		rs10781663	12	133444852	CHFR	4.29609e-58	4.09902e-51	1.22422e-46	17.3614	0.37956
cg07570055	2	233387088		rs11147146	12	133465158	CHFR	2.50933e-36	8.21789e-30	7.15065e-25	-13.1945	-0.295643
cg12912690	2	239197457	PER2	rs42939	22	30967184	PES1	5.14664e-20	3.65089e-13	1.4666e-08	9.39239	0.205631
cg03141520	2	243030630	LOC728323	rs2472137	8	70028976	LOC100505718	3.79034e-148	1.41403e-139	1.0801e-136	31.9436	0.779099
cg03141520	2	243030630	LOC728323	rs12549159	8	70077022	LOC100505718	1.91497e-119	4.62218e-111	5.45694e-108	27.4313	0.538669
cg09328330	2	243030638	LOC728323	rs511478	8	70034473	LOC100505718	7.7915e-96	7.3194e-88	2.22028e-84	-23.687	-0.898818
cg09328330	2	243030638	LOC728323	rs2472135	8	70006121	LOC100505718	1.80348e-83	5.94831e-76	5.13923e-72	-21.6824	-0.786906
cg09328330	2	243030638	LOC728323	rs138860972	8	70039856	LOC100505718	4.14313e-67	4.58666e-60	1.18063e-55	18.9401	1.05005
cg17199247	3	3842717	LRRN1	rs9346581	6	169221777	SMOC2	8.79463e-42	3.88121e-35	2.50614e-30	14.3038	0.282923
cg20595215	3	8543014	LMCD1	rs11629485	15	41904569	TYRO3	4.71369e-15	1.22848e-08	0.00134322	-7.97894	-0.15022
cg00969119	3	13325360		rs71148914	16	68594790	ZFP90	9.37095e-15	5.59711e-09	0.00267036	7.88737	0.16729
cg25082074	3	17520378	TBC1D5	rs7637234	3	18139671	LOC339862	3.59549e-16	7.33745e-10	0.000102458	-8.31436	-0.341046
cg23087770	3	30240065		rs10508315	10	6934645	LINC00707	1.97809e-49	2.06675e-42	5.63681e-38	-15.7774	-0.419109
cg16917654	3	39219249		rs12421506	11	70556114	SHANK2	1.06753e-24	6.00612e-19	3.04207e-13	10.5861	0.201801
cg24674304	3	44903063	MIR564	rs1204507	16	464377	DECR2	7.41644e-227	2.21009e-219	2.1134e-215	44.7998	0.606653
cg04507495	3	47563649		rs10510752	3	47061453	SETD2	1.72834e-291	3.53238e-281	4.92511e-280	-56.5203	-3.28446
cg08629959	3	47563855		rs10510752	3	47061453	SETD2	3.61754e-197	4.929e-188	1.03086e-185	-39.8149	-1.65263
cg21936789	3	47620545	CSPG5	rs6027947	20	59552829	CDH4	1.09655e-164	9.97409e-157	3.12474e-153	34.5629	0.606621
cg04885759	3	49170498	LAMB2	rs13047344	21	43303275	C2CD2	1.56955e-13	1.2217e-06	0.0447263	7.50211	0.2175
cg05654765	3	49170727	LAMB2	rs1893588	21	43287065	PRDM15	5.25782e-14	4.31761e-07	0.0149828	7.65354	0.196394
cg04264726	3	49710768	APEH	rs6511960	19	14813060	ZNF333	1.85356e-131	2.10407e-124	5.28193e-120	-29.3192	-0.655333
cg01978534	3	49711033	APEH	rs10407394	19	14804183	ZNF333	6.50947e-157	1.19189e-149	1.85495e-145	33.3285	1.18085
cg01978534	3	49711033	APEH	rs4078586	19	14826849	ZNF333	4.98617e-138	6.35538e-131	1.42087e-126	-30.3512	-1.07315
cg10596006	3	49711089	APEH	rs6511960	19	14813060	ZNF333	1.83292e-138	2.40893e-131	5.22313e-127	-30.4195	-0.661396
cg10596006	3	49711089	APEH	rs10407394	19	14804183	ZNF333	6.77729e-98	3.74948e-91	1.93127e-86	24.0173	0.612492
cg01461718	3	49711095	APEH	rs10407394	19	14804183	ZNF333	7.84473e-141	1.08147e-133	2.23545e-129	30.7918	0.721234
cg01461718	3	49711095	APEH	rs3813145	19	14806162	ZNF333	2.59879e-129	2.82012e-122	7.40557e-118	28.982	0.691193
cg01461718	3	49711095	APEH	rs10401494	19	14808583	ZNF333	8.06652e-123	6.83476e-116	2.29865e-111	-27.9622	-0.653269
cg03688818	3	49711147	APEH	rs4807959	19	14818905	ZNF333	3.67738e-57	5.63435e-51	1.04791e-45	-17.1945	-0.33847
cg03688818	3	49711147	APEH	rs10407394	19	14804183	ZNF333	3.73528e-43	3.45173e-37	1.06441e-31	14.5745	0.314175
cg15322641	3	50712443	DOCK3	rs79665637	3	27668351	EOMES	5.76159e-64	3.42311e-56	1.64183e-52	-18.3964	-0.776253
cg15322641	3	50712443	DOCK3	rs12629489	3	27671684	EOMES	1.43777e-34	2.36786e-27	4.0971e-23	-12.8241	-0.357252
cg15322641	3	50712443	DOCK3	rs143792907	3	27714158	EOMES	2.01122e-20	7.67606e-14	5.73122e-09	-9.50101	-0.515381
cg08443345	3	52232454	ALAS1	rs35663918	10	133584150	FLJ46300	8.01158e-23	2.62251e-16	2.283e-11	10.1211	0.404567
cg08443345	3	52232454	ALAS1	rs9419593	10	133576171	FLJ46300	1.19618e-21	3.67903e-15	3.40864e-10	9.82155	0.194999
cg24007312	3	52312811	WDR82	rs10061541	5	178263864	AACSP1	8.37338e-68	1.34953e-60	2.38609e-56	-19.0593	-0.409111
cg17372223	3	52568218	NT5DC2	rs71301815	3	53141306	RFT1	3.68774e-23	2.11772e-16	1.05086e-11	-10.2059	-0.490559
cg03784625	3	53214866	PRKCD	rs730775	6	44232074	NFKBIE	1.46467e-13	9.12545e-08	0.0417374	7.51176	0.139472
cg15417641	3	53700141	CACNA1D	rs260462	19	58774071	ZNF544	3.51025e-23	1.1028e-17	1.00029e-11	10.2112	0.303143
cg00336149	3	53700195	CACNA1D	rs260462	19	58774071	ZNF544	3.63109e-26	1.42491e-20	1.03472e-14	10.9397	0.230502
cg21188533	3	53700263	CACNA1D	rs260462	19	58774071	ZNF544	7.59039e-27	3.1105e-21	2.16297e-15	11.1005	0.346751
cg13411554	3	53700276	CACNA1D	rs166343	19	58775182	BC063675	2.7888e-29	1.32894e-23	7.94702e-18	11.6632	0.385538
cg13411554	3	53700276	CACNA1D	rs11667128	19	11965390	ZNF439	2.10891e-16	3.90142e-11	6.0096e-05	8.38251	0.301055
cg26672959	3	65387308	MAGI1	rs28696109	3	66023592	MAGI1	5.85611e-24	3.60394e-17	1.66877e-12	-10.4047	-0.255535
cg12809341	3	75721888		rs2677646	2	133055128	AK094599	1.52242e-17	5.53903e-11	4.33831e-06	8.71184	0.226962
cg12809341	3	75721888		rs2424794	20	29507776	Y_RNA	1.59855e-49	2.07718e-42	4.55527e-38	-15.7948	-0.290327
cg12809341	3	75721888		rs6087814	20	29887784	DEFB116	1.121e-44	1.31016e-37	3.19441e-33	14.8714	0.283816
cg12809341	3	75721888		rs6087207	20	29530880	Y_RNA	4.33623e-40	4.06193e-33	1.23566e-28	13.9655	0.427721
cg00056468	3	88489988		rs2036114	3	89097218	EPHA3	1.14622e-16	2.58998e-10	3.26628e-05	-8.45983	-0.199173
cg16506114	3	96495797		rs7254539	19	12169311	ZNF878	1.7139e-17	3.47216e-12	4.88396e-06	8.69721	0.340515
cg03863817	3	96495925		rs113433154	19	12167742	ZNF878	1.86776e-16	3.47398e-11	5.3224e-05	8.39795	0.428453
cg17754500	3	99224966		rs230520	4	103465612	NFKB1	2.79595e-25	1.29956e-18	7.9674e-14	10.7272	0.288126
cg01760119	3	101661382	LOC152225	rs75734942	3	101102029	SENP7	3.95591e-60	1.88463e-52	1.12728e-48	-17.7233	-2.95182
cg25694469	3	102699189		rs56902760	19	52924208	ZNF528	1.28813e-66	3.27243e-60	3.67068e-55	-18.8553	-0.519005
cg16951081	3	113440760	NAA50	rs117103809	11	55693422	OR5I1	6.62176e-84	5.23859e-77	1.88695e-72	21.7537	0.59035
cg16951081	3	113440760	NAA50	rs1947920	11	55995097	OR5T2	1.08937e-36	9.8463e-31	3.10428e-25	-13.27	-0.248587
cg18256466	3	123680504	CCDC14	rs200886927	3	125725272	SLC41A3	2.77524e-68	2.00425e-60	7.90838e-57	19.1415	0.429111
cg18256466	3	123680504	CCDC14	rs6806467	3	125763734	SLC41A3	1.87267e-44	6.30537e-37	5.3364e-33	-14.8282	-0.327212
cg20465980	3	125029710	ZNF148	rs138044678	16	68581733	ZFP90	1.15532e-31	1.91881e-25	3.29223e-20	12.1957	0.343138
cg08344181	3	125677491		rs114115096	6	29970960	UNQ6501	1.95568e-42	8.74849e-36	5.57293e-31	14.433	0.750394
cg27075774	3	126943273		rs10417163	19	53303705	ZNF28	2.79791e-85	1.17523e-78	7.97299e-74	-21.9786	-0.37591
cg11735780	3	126945527		rs10417163	19	53303705	ZNF28	6.7493e-223	7.98328e-214	1.92329e-211	-44.1227	-1.13496
cg22243260	3	126946036		rs10417163	19	53303705	ZNF28	1.5289e-197	4.52107e-189	4.35678e-186	-39.8765	-1.17861
cg17722542	3	126952898		rs10417163	19	53303705	ZNF28	5.9956e-28	2.59639e-22	1.70852e-16	11.3578	0.338692
cg09897617	3	127317143	MCM2	rs55911767	16	89930656	SPIRE2	2.18645e-35	4.07317e-29	6.23055e-24	-12.9973	-0.302926
cg09897617	3	127317143	MCM2	rs1108064	16	89894150	SPIRE2	1.11912e-23	1.2486e-17	3.18907e-12	10.3351	0.196816
cg17334114	3	133646504		rs166148	16	29245857	NPIPL1	8.88232e-197	2.09205e-189	2.53112e-185	-39.7507	-0.799526
cg14387317	3	133705795	SLCO2A1	rs35424224	19	53159625	ZNF83	2.48278e-82	8.41465e-76	7.07499e-71	21.4953	0.633729
cg11282353	3	133706085	SLCO2A1	rs10418303	19	53143616	ZNF83	4.17356e-77	1.27364e-70	1.18931e-65	20.6306	0.965667
cg11282353	3	133706085	SLCO2A1	rs4802981	19	53195426	ZNF611	1.05009e-18	2.39321e-13	2.99235e-07	-9.0368	-0.314586
cg21404330	3	134474196		rs17850402	16	30566747	ZNF764	1.25749e-33	2.20803e-27	3.58338e-22	12.6227	0.388791
cg03620962	3	134513517	EPHB1	rs823961	3	135118748	EPHB1	1.32035e-32	1.7243e-25	3.76251e-21	-12.4019	-0.241127
cg10791959	3	134516302	EPHB1	rs1094811	3	135150539	EPHB1	4.28549e-38	9.39772e-31	1.2212e-26	-13.5602	-0.235972
cg07323885	3	137779756		rs10248490	7	150051418	RARRES2	1.15e-16	1.01336e-10	3.27705e-05	8.45942	0.207258
cg10739095	3	139653928	CLSTN2	rs242822	20	58656757	C20orf197	2.63147e-84	7.54135e-77	7.49868e-73	-21.8194	-0.494259
cg27507919	3	147074582		rs2205193	14	77337345	C14orf166B	1.68157e-81	1.42161e-73	4.79184e-70	-21.3586	-0.5247
cg09399550	3	150496342		rs7488746	12	108254288	LOC728739	2.68503e-230	9.24832e-221	7.6513e-219	45.3917	0.933566
cg25134938	3	158512958		rs62116613	19	44488352	ZNF155	4.50368e-139	5.95871e-132	1.28338e-127	30.5153	1.06816
cg25134938	3	158512958		rs398981	19	44488527	ZNF155	2.9074e-42	2.55876e-36	8.28499e-31	14.399	0.379255
cg23972409	3	160282398	KPNA4	rs74578053	14	24500002	LRRC16B	2.51252e-24	2.0056e-17	7.15974e-13	-10.4952	-0.429367
cg05907223	3	162287262		rs6777118	3	162809778	BC073807	4.60332e-39	1.02375e-31	1.31177e-27	13.758	0.477252
cg05907223	3	162287262		rs59638236	3	162793670	BC073807	2.24755e-36	4.28102e-29	6.40467e-25	13.2045	0.365159
cg25140451	3	163194121		rs200662789	3	162466632	BC073807	1.57903e-23	9.26298e-17	4.49964e-12	-10.2979	-0.265124
cg01196712	3	167812510	GOLIM4	rs113119264	7	1080564	C7orf50	2.08936e-193	1.97719e-186	5.95388e-182	-39.1972	-0.696964
cg17578639	3	176862949	TBL1XR1	rs730775	6	44232074	NFKBIE	1.13981e-17	1.13554e-11	3.24803e-06	8.74748	0.191786
cg12512271	3	178976891	KCNMB3	rs3213868	2	238668802	LRRFIP1	1.25192e-234	1.02799e-225	3.5675e-223	46.1413	0.618258
cg23315925	3	179169350	GNB4	rs2724897	2	497275	TMEM18	1.93859e-14	5.6187e-08	0.00552425	-7.78954	-0.154533
cg23315925	3	179169350	GNB4	rs35954466	7	158197464	PTPRN2	6.33355e-28	8.93591e-22	1.80482e-16	-11.3523	-0.203973
cg20060398	3	181473901		rs3101056	3	182254318	FLJ46066	5.41594e-15	9.78871e-09	0.00154334	7.9605	0.395763
cg11678820	3	183803733		rs61287503	19	52521192	ZNF614	1.9801e-80	6.50589e-74	5.64252e-69	21.1819	0.375719
cg01265383	3	196045120	TCTEX1D2	rs62442906	7	1964675	MAD1L1	5.4346e-74	1.88738e-67	1.54865e-62	20.1095	0.347274
cg01265383	3	196045120	TCTEX1D2	rs62442912	7	1969345	MAD1L1	9.76055e-57	2.59537e-50	2.78138e-45	-17.1183	-0.348232
cg24550291	3	196366605	NRROS	rs2724873	2	490646	TMEM18	2.43253e-121	1.57405e-113	6.93177e-110	27.7296	0.568264
cg25830660	3	197026096	DLG1	rs36025107	8	1053430	ERICH1-AS1	3.0163e-91	1.82704e-83	8.59529e-80	22.9482	0.446523
cg25830660	3	197026096	DLG1	rs12544013	8	1071033	ERICH1-AS1	6.97265e-90	3.88383e-82	1.98694e-78	22.7275	0.635107
cg14283758	4	299370		rs4580527	3	101258778	FAM172BP	8.38145e-16	1.65988e-09	0.000238839	8.2053	0.17201
cg05801325	4	493063	ZNF721	rs1110839	2	113994417	PAX8	2.62532e-91	1.29971e-83	7.48116e-80	-22.9579	-0.335974
cg05801325	4	493063	ZNF721	rs6755639	2	113981810	PAX8	8.00164e-88	3.82613e-80	2.28016e-76	22.3932	0.332724
cg23657718	4	1495933		rs2742221	10	124400631	DMBT1	3.18073e-53	3.5637e-46	9.06386e-42	16.4806	0.407712
cg23657718	4	1495933		rs2684742	10	124398834	DMBT1	6.5402e-44	5.75373e-37	1.86371e-32	14.7225	0.379763
cg20793532	4	6344361	PPP2R2C	rs45545532	10	44104101	ZNF485	5.04496e-26	1.87284e-19	1.43762e-14	10.9056	0.342464
cg20793532	4	6344361	PPP2R2C	rs12354886	10	44112245	ZNF485	4.25815e-22	1.34016e-15	1.21341e-10	-9.93684	-0.271339
cg17795695	4	6344449	PPP2R2C	rs45545532	10	44104101	ZNF485	1.02577e-29	4.52282e-23	2.92306e-18	11.7615	0.324427
cg17795695	4	6344449	PPP2R2C	rs12354886	10	44112245	ZNF485	2.11436e-25	7.5822e-19	6.02512e-14	-10.7565	-0.258271
cg27379200	4	12799520		rs3809624	16	30102802	TBX6	8.15422e-14	4.40947e-08	0.0232364	-7.59309	-0.158478
cg10315888	4	14416926		rs17081933	4	57822869	NOA1	1.56345e-16	3.65915e-10	4.45523e-05	-8.42053	-0.194025
cg18645906	4	15704599	BST1	rs11441992	16	87758706	KLHDC4	2.74007e-68	1.10375e-61	7.80816e-57	-19.1424	-0.349266
cg18645906	4	15704599	BST1	rs11866748	16	87759067	KLHDC4	5.89335e-24	6.67644e-18	1.67938e-12	10.404	0.291841
cg22109262	4	17578738	LAP3	rs12447906	16	87756858	KLHDC4	3.13213e-34	5.61837e-28	8.92539e-23	12.752	0.260315
cg22109262	4	17578738	LAP3	rs36015371	16	87747204	KLHDC4	1.58767e-30	2.4803e-24	4.52426e-19	11.9435	0.343657
cg14227996	4	17616232	MED28	rs5016330	18	77626134	KCNG2	5.30927e-188	1.26729e-179	1.51294e-176	-38.3145	-0.745994
cg14227996	4	17616232	MED28	rs4534922	18	77635351	KCNG2	1.23846e-59	6.27781e-53	3.52913e-48	-17.6355	-0.348976
cg13755796	4	20253514		rs8097667	18	31387003	NOL4	8.87084e-36	2.90056e-29	2.52785e-24	-13.0797	-0.25873
cg13740669	4	20780848	KCNIP4	rs201046585	4	21864589	KCNIP4-IT1	5.20971e-33	3.57204e-26	1.48457e-21	12.4895	0.491365
cg20840591	4	33186456		rs11931655	4	32683578	AK093205	4.21552e-18	1.13077e-11	1.20126e-06	-8.86909	-0.476088
cg13207212	4	40892564	APBB2	rs59762254	19	12531654	ZNF443	7.17649e-177	1.41476e-168	2.04502e-165	36.513	0.990385
cg13207212	4	40892564	APBB2	rs2112843	19	12549655	ZNF443	1.05501e-53	1.36501e-47	3.00637e-42	-16.5683	-0.634111
cg12030017	4	40893064	APBB2	rs59762254	19	12531654	ZNF443	1.79924e-127	1.93122e-120	5.12716e-116	28.693	0.784031
cg12030017	4	40893064	APBB2	rs7245409	19	12554437	ZNF443	3.2426e-66	7.99719e-60	9.24018e-55	-18.7862	-0.612905
cg09082669	4	45553013		rs10018131	4	46067023	GABRG1	4.87223e-24	2.09454e-17	1.3884e-12	-10.4244	-0.207286
cg06798642	4	48272082	TEC	rs6027931	20	59537116	CDH4	9.09482e-61	1.34943e-53	2.59168e-49	17.8361	0.335159
cg17631454	4	49308567		rs6837103	4	52715940	DCUN1D4	8.52665e-21	2.78478e-14	2.42977e-09	9.59936	0.182694
cg22333016	4	54244258	FIP1L1	rs28547427	8	603117	AK128400	3.87219e-62	3.41561e-55	1.10343e-50	-18.0772	-0.323784
cg22333016	4	54244258	FIP1L1	rs1669670	8	638421	ERICH1	5.25129e-38	1.58379e-31	1.49642e-26	13.5421	0.265389
cg22333016	4	54244258	FIP1L1	rs201243035	8	605790	ERICH1	2.62958e-36	7.21627e-30	7.4933e-25	-13.1902	-0.25427
cg17894854	4	66378672	EPHA5	rs2119437	4	65798200	LOC401134	4.66888e-16	1.05929e-09	0.000133045	8.28082	0.428235
cg25691495	4	68265207		rs11053229	12	34494587	ALG10	3.20205e-35	1.00907e-28	9.12463e-24	-12.9623	-0.322599
cg25691495	4	68265207		rs4002300	12	38635105	ALG10B	2.21237e-34	6.78417e-28	6.30442e-23	12.7842	0.297198
cg25691495	4	68265207		rs35360722	12	38936194	BC040886	2.20172e-25	5.23097e-19	6.27405e-14	-10.7523	-0.474376
cg25691495	4	68265207		rs11052876	12	33883039	SYT10	2.82421e-21	4.69031e-15	8.04791e-10	-9.72486	-0.342731
cg25691495	4	68265207		rs9795877	12	34691342	ALG10	8.51351e-19	1.19543e-12	2.42603e-07	9.0619	0.327869
cg22256784	4	73904875		rs62461529	7	64037361	LOC100128885	2.23558e-16	1.93553e-10	6.37054e-05	-8.37508	-0.185943
cg14260164	4	77008520	ART3	rs35324726	16	67667163	CTCF	2.27274e-15	1.43021e-09	0.000647644	-8.07519	-0.2283
cg04287931	4	79697739	BMP2K	rs8073900	17	81024472	METRNL	3.50261e-25	4.00223e-19	9.98109e-14	10.7036	0.242862
cg04287931	4	79697739	BMP2K	rs72851996	17	81029939	METRNL	3.89142e-18	2.81622e-12	1.10891e-06	-8.87882	-0.276073
cg19564893	4	81048483		rs3809627	16	30103160	TBX6	8.12042e-51	2.36065e-44	2.31401e-39	-16.0364	-0.342719
cg27111250	4	81111177	PRDM8	rs3809627	16	30103160	TBX6	6.12259e-31	9.72756e-25	1.7447e-19	12.0356	0.49307
cg10129063	4	81111385	PRDM8	rs3809627	16	30103160	TBX6	3.60373e-31	5.78419e-25	1.02693e-19	12.0867	0.349887
cg27639662	4	81111393	PRDM8	rs3809627	16	30103160	TBX6	2.25881e-28	3.26384e-22	6.43674e-17	11.4556	0.404209
cg03404272	4	81111507	PRDM8	rs3809627	16	30103160	TBX6	7.00571e-27	9.32246e-21	1.99636e-15	11.1087	0.364855
cg06440348	4	81111527	PRDM8	rs3809627	16	30103160	TBX6	9.98964e-26	1.26071e-19	2.84667e-14	10.8347	0.345559
cg00138041	4	81117665	PRDM8	rs3809627	16	30103160	TBX6	5.00795e-22	5.1499e-16	1.42707e-10	9.91881	0.280849
cg03463411	4	81118188	PRDM8	rs3809627	16	30103160	TBX6	8.20188e-29	1.20758e-22	2.33722e-17	11.5565	0.289496
cg04235768	4	81118343	PRDM8	rs3809627	16	30103160	TBX6	3.06027e-29	4.58692e-23	8.7206e-18	11.654	0.411122
cg19409579	4	81118500	PRDM8	rs3809627	16	30103160	TBX6	5.14057e-34	9.13826e-28	1.46487e-22	12.706	0.575976
cg05059566	4	81118647	PRDM8	rs3809627	16	30103160	TBX6	2.32562e-36	4.4883e-30	6.62712e-25	13.2014	0.446308
cg06307913	4	81118794	PRDM8	rs3809627	16	30103160	TBX6	7.49221e-45	1.81661e-38	2.13499e-33	14.9053	0.419316
cg27242132	4	81119178	PRDM8	rs3809627	16	30103160	TBX6	5.24608e-44	1.24088e-37	1.49493e-32	14.7412	0.367021
cg18073471	4	81119198	PRDM8	rs3809627	16	30103160	TBX6	2.87448e-36	5.53215e-30	8.19116e-25	13.1822	0.298829
cg02458885	4	81119249	PRDM8	rs3809627	16	30103160	TBX6	1.92138e-39	4.01576e-33	5.4752e-28	13.835	0.299249
cg22902505	4	81119473	PRDM8	rs3809627	16	30103160	TBX6	6.87653e-45	1.67123e-38	1.95955e-33	14.9126	0.280952
cg10880006	4	81122687	PRDM8	rs3809627	16	30103160	TBX6	6.25076e-14	3.42198e-08	0.0178123	7.62976	0.193687
cg05522011	4	81122726	PRDM8	rs3809627	16	30103160	TBX6	7.72825e-15	4.6507e-09	0.00220226	7.91315	0.236443
cg06437001	4	82412138		rs10992489	9	95605067	ZNF484	1.86439e-26	9.96626e-20	5.31281e-15	11.0084	0.220702
cg06618105	4	83934767	LIN54	rs200488922	3	40537205	ZNF619	8.83163e-29	8.47818e-22	2.51668e-17	-11.5491	-0.280188
cg08777963	4	83934806	LIN54	rs9637542	3	40537215	ZNF619	1.68819e-33	2.45574e-26	4.81071e-22	-12.5952	-0.373546
cg01882498	4	83934956	LIN54	rs9637542	3	40537215	ZNF619	1.54454e-31	1.83744e-24	4.40135e-20	-12.168	-0.423979
cg12236406	4	86717940	ARHGAP24	rs6508739	19	38150755	ZFP30	6.33419e-57	9.65002e-51	1.805e-45	17.1521	0.692837
cg12236406	4	86717940	ARHGAP24	rs3752365	19	38230720	ZNF573	2.11239e-52	2.58922e-46	6.01951e-41	16.3296	0.812144
cg12236406	4	86717940	ARHGAP24	rs11666245	19	38229926	ZNF573	3.40599e-50	3.95127e-44	9.70579e-39	15.9204	1.43152
cg22866565	4	86718190	ARHGAP24	rs6508739	19	38150755	ZFP30	5.71879e-44	5.43759e-38	1.62964e-32	14.7339	0.436807
cg22866565	4	86718190	ARHGAP24	rs11666245	19	38229926	ZNF573	1.0015e-40	8.24127e-35	2.85388e-29	14.0933	0.921424
cg22866565	4	86718190	ARHGAP24	rs3752365	19	38230720	ZNF573	2.69388e-39	2.04624e-33	7.67653e-28	13.8052	0.504112
cg02518222	4	88274874	HSD17B11	rs62307409	4	87269712	MAPK10	9.4537e-18	2.49507e-11	2.69394e-06	8.77046	0.419164
cg08623641	4	88447000	SPARCL1	rs59975010	19	12497383	ZNF799	2.51075e-85	1.05537e-78	7.15469e-74	21.9863	0.464182
cg08450380	4	102268617	FLJ20021	rs7386358	8	143585398	BAI1	9.89552e-23	1.08747e-16	2.81984e-11	-10.098	-0.246839
cg08450380	4	102268617	FLJ20021	rs34071546	8	143586095	BAI1	3.95751e-18	2.93138e-12	1.12774e-06	-8.87677	-0.437692
cg03738444	4	103495644	NFKB1	rs1291	19	38229378	ZNF573	1.08317e-24	3.83802e-19	3.08662e-13	10.5846	0.252713
cg11950778	4	115519006	UGT8	rs62621368	19	20989209	ZNF66	6.50046e-25	2.3382e-19	1.85238e-13	10.6385	0.399162
cg05069012	4	115519070	UGT8	rs11668083	19	20950657	ZNF66	4.6909e-21	1.26754e-15	1.33673e-09	9.66739	0.321773
cg10518961	4	119759897		rs13138385	4	119154201	NDST3	5.81309e-22	2.0433e-15	1.65651e-10	9.90221	0.384511
cg16096646	4	119771931	SYNPO2	rs13101451	4	119253427	PRSS12	6.7653e-35	5.00241e-28	1.92785e-23	12.8936	0.590776
cg10453550	4	121763322	PRDM5	rs28655183	4	120999745	MAD2L1	3.55883e-17	8.88723e-11	1.01413e-05	8.60657	0.523012
cg06366675	4	121844638	PRDM5	rs28655183	4	120999745	MAD2L1	6.9645e-16	1.56344e-09	0.000198462	8.22926	0.323314
cg18728025	4	121991645	C4orf31	rs76808432	4	121054487	MAD2L1	3.84236e-62	6.47235e-55	1.09493e-50	-18.0778	-0.932382
cg18670770	4	121991672	C4orf31	rs76808432	4	121054487	MAD2L1	2.452e-49	2.8353e-42	6.98727e-38	-15.7599	-1.01881
cg11755558	4	122103800	TNIP3	rs7190094	16	75180514	ZFP1	9.84019e-23	1.05145e-16	2.80408e-11	10.0986	0.187574
cg03485872	4	127657778		rs28875482	4	128345972	INTU	3.1013e-28	1.71592e-21	8.83752e-17	-11.4239	-0.857107
cg03485872	4	127657778		rs79074636	4	128287355	INTU	9.14449e-19	2.58468e-12	2.60583e-07	-9.05336	-1.10789
cg26114043	4	128544375		rs4374173	16	90103246	GAS8	6.86397e-91	4.80777e-84	1.95597e-79	-22.8905	-0.528998
cg03090145	4	128917164	C4orf29	rs1062967	19	53342152	ZNF468	7.90683e-20	1.99039e-14	2.25314e-08	-9.34242	-0.185577
cg17712092	4	129076599	LARP1B	rs10160792	11	65667149	FOSL1	0	8.09736e-299	6.34061e-297	-63.4732	-1.19061
cg08106063	4	170281339		rs11287647	14	52665659	PTGDR	1.8551e-72	1.24212e-64	5.28633e-61	19.8512	0.476042
cg08699441	4	174202697	GALNT7	rs61792237	4	109108	ZNF718	1.42474e-35	1.08229e-28	4.05995e-24	-13.0364	-0.345966
cg08699441	4	174202697	GALNT7	rs6839041	4	72048	ZNF718	5.64819e-34	4.00991e-27	1.60952e-22	-12.6973	-0.293714
cg19884032	4	174203061	GALNT7	rs61792237	4	109108	ZNF718	3.36579e-29	1.93844e-22	9.59122e-18	-11.6446	-0.280206
cg04217212	4	174203504	GALNT7	rs6839041	4	72048	ZNF718	2.57878e-34	1.85994e-27	7.34853e-23	-12.77	-0.285539
cg04217212	4	174203504	GALNT7	rs61792237	4	109108	ZNF718	8.14988e-32	5.34356e-25	2.32241e-20	-12.2291	-0.317156
cg17521426	4	174203520	GALNT7	rs57013142	4	135738	ZNF718	2.84129e-22	1.00961e-15	8.09659e-11	-9.98172	-0.259368
cg18053973	4	174703955		rs12976793	19	21135642	ZNF85	9.17882e-18	1.90906e-12	2.61561e-06	8.77408	0.199105
cg18053973	4	174703955		rs140645637	19	21129762	ZNF85	1.9099e-14	2.93132e-09	0.00544249	-7.79155	-0.283317
cg11143796	4	178363279	AGA	rs113100612	16	29222962	NPIPL1	2.49263e-112	2.76322e-105	7.10305e-101	-26.3101	-0.433557
cg11143796	4	178363279	AGA	rs58023621	16	29266556	NPIPL1	1.30524e-71	5.73272e-65	3.71945e-60	-19.7079	-0.417753
cg00655552	4	182862370		rs62336293	4	183731524	DCTD	1.12691e-13	2.02757e-07	0.0321125	-7.54825	-0.213136
cg17873222	4	183110709		rs17267298	4	183730650	DCTD	1.20849e-13	2.16949e-07	0.0344374	-7.53854	-0.181343
cg21114584	4	186393308	CCDC110	rs61397759	19	23927741	ZNF681	9.26351e-19	2.12126e-13	2.63975e-07	9.05181	0.233941
cg22799396	4	186393429	CCDC110	rs61397759	19	23927741	ZNF681	7.59049e-41	6.26099e-35	2.163e-29	14.1174	0.332086
cg12347792	4	186393468	CCDC110	rs61397759	19	23927741	ZNF681	7.12271e-43	6.53909e-37	2.0297e-31	14.5194	0.522065
cg04734610	4	189658407		rs11264572	1	156806037	SH2D2A	1.36606e-33	1.33223e-26	3.89274e-22	12.6149	0.24861
cg03796286	4	189660738		rs12205994	6	153318347	MTRF1L	3.08183e-20	3.86679e-14	8.78204e-09	-9.4518	-0.239753
cg08767686	5	51426		rs10415826	19	22248317	ZNF257	4.50269e-16	8.0941e-11	0.000128309	-8.28548	-0.632159
cg06964475	5	51688		rs10415826	19	22248317	ZNF257	7.77993e-14	1.11926e-08	0.0221698	-7.59958	-0.374364
cg09097916	5	297168	PDCD6	rs62335940	5	1645673	LOC728613	3.3499e-150	2.8138e-142	9.54595e-139	-32.2675	-0.531289
cg09097916	5	297168	PDCD6	rs62335918	5	1628178	LOC728613	7.75433e-81	1.61021e-73	2.20969e-69	21.2491	0.415265
cg09097916	5	297168	PDCD6	rs7728632	5	1592792	SDHAP3	1.16031e-68	1.91136e-61	3.30645e-57	-19.2063	-0.552953
cg01946650	5	1887921	IRX4	rs11918383	3	176042495	TBL1XR1	1.47999e-121	9.16606e-113	4.21741e-110	-27.7635	-0.766338
cg05416434	5	6714845	POLS	rs11759132	6	169226184	SMOC2	2.6431e-71	2.31935e-64	7.53184e-60	-19.656	-0.414623
cg04732840	5	12615428		rs17164333	5	13115893	CT49	1.94023e-21	9.38763e-15	5.52892e-10	9.7672	0.332015
cg22407789	5	18746288		rs1582874	3	141115219	ZBTB38	6.55117e-18	1.73886e-11	1.86683e-06	-8.81536	-0.217212
cg25250374	5	20305563	CDH18	rs17113846	14	65065696	PPP1R36	4.47063e-198	2.96961e-189	1.27396e-186	-39.9644	-0.527046
cg04709266	5	20305576		rs10873174	14	65032561	PPP1R36	4.91821e-57	2.04182e-49	1.4015e-45	-17.1718	-0.433311
cg21472731	5	28344776		rs1542564	5	27289437	LOC643401	1.1304e-14	3.42079e-08	0.00322122	7.86223	0.245216
cg02666664	5	29796446		rs3924368	5	29268243	AK098570	1.27946e-15	4.14641e-09	0.000364599	-8.15034	-0.631394
cg07073052	5	30040809		rs670433	5	29529765	AK098570	1.271e-115	6.56528e-108	3.62187e-104	26.8295	1.05273
cg20576539	5	33642550	ADAMTS12	rs612392	11	65123246	TIGD3	1.2275e-13	3.67131e-08	0.0349792	-7.53637	-0.426377
cg20576539	5	33642550	ADAMTS12	rs61287503	19	52521192	ZNF614	2.22404e-59	3.91701e-53	6.33767e-48	17.5904	0.610027
cg02771489	5	35852768		rs230520	4	103465612	NFKB1	1.15814e-35	8.84376e-29	3.30027e-24	13.0553	0.267
cg07686139	5	40765005	PRKAA1	rs75503600	8	2478420	BC045738	6.23057e-29	1.0241e-22	1.77547e-17	11.5837	0.425429
cg19928764	5	40835490	RPL37	rs62056961	17	39605	DOC2B	1.00103e-97	2.67707e-91	2.85255e-86	23.9901	0.528525
cg00580031	5	45114100		rs142427110	5	46394371	HCN1	1.11726e-20	5.15687e-14	3.18376e-09	-9.56847	-0.248431
cg19459207	5	49737773	EMB	rs75346245	5	45987518	HCN1	1.49812e-36	1.28499e-29	4.26906e-25	13.2412	0.646145
cg19459207	5	49737773	EMB	rs55642316	5	50306538	U6	2.18205e-14	6.40775e-08	0.00621802	7.77351	0.314139
cg01399826	5	52021828		rs114414434	5	51438551	PELO	1.03568e-15	3.37867e-09	0.000295128	-8.17784	-0.594505
cg17383793	5	52405638	MOCS2	rs13052840	21	45649848	ICOSLG	1.8423e-89	1.54753e-81	5.24984e-78	22.6591	0.495041
cg21950518	5	55290746	IL6ST	rs1054119	17	15691119	MEIS3P1	4.56189e-18	3.28216e-12	1.29997e-06	-8.85949	-0.192961
cg08840551	5	56718349		rs202040800	20	50260809	ATP9A	1.39771e-20	4.18125e-14	3.98294e-09	-9.54282	-0.217905
cg13397436	5	59064517	PDE4D	rs12523473	5	59566119	PART1	7.41748e-36	6.19138e-29	2.1137e-24	-13.096	-0.226056
cg17117566	5	59064612	PDE4D	rs12523473	5	59566119	PART1	2.97526e-88	6.35513e-81	8.47835e-77	-22.463	-0.424572
cg16763806	5	59064669	PDE4D	rs12523473	5	59566119	PART1	1.67785e-110	8.29903e-103	4.78125e-99	-26.0213	-0.426201
cg22024931	5	69371421	SMN1	rs11744640	5	68623784	CCDC125	3.39787e-20	1.51183e-13	9.68264e-09	9.44051	1.04802
cg22024931	5	69371421	SMN1	rs474776	5	68508207	CENPH	3.82253e-16	1.28966e-09	0.000108928	8.30651	0.835778
cg22024931	5	69371421	SMN1	rs28659922	5	68816552	OCLN	2.99612e-14	8.59131e-08	0.00853779	-7.73044	-0.712072
cg09526215	5	69483768	LOC653391	rs28409706	5	70308251	NAIP	7.70915e-108	3.75338e-100	2.19681e-96	-25.6	-0.925192
cg09526215	5	69483768	LOC653391	rs28431145	5	68807200	OCLN	9.50166e-17	3.31984e-10	2.70761e-05	-8.48351	-0.422925
cg18800060	5	72416000	TMEM171	rs62402082	6	40101960	MOCS1	2.64583e-17	2.54171e-11	7.53959e-06	8.64344	0.182623
cg16774232	5	74907152	ANKDD1B	rs4298239	5	74382081	ANKRD31	5.28203e-15	1.62937e-08	0.00150518	-7.96383	-0.221405
cg19743820	5	85913790	COX7C	rs10800859	1	202720924	KDM5B	0	1.21465e-299	6.34061e-297	-64.0339	-1.49306
cg19743820	5	85913790	COX7C	rs2275895	1	202780530	KDM5B-AS1	1.21417e-44	1.87896e-37	3.45992e-33	14.8647	0.775394
cg22498057	5	93954358	ANKRD32	rs4559866	15	70771201	UACA	5.4218e-40	5.02928e-33	1.54501e-28	13.946	0.569739
cg22498057	5	93954358	ANKRD32	rs8034004	15	70798559	UACA	9.86778e-34	8.47756e-27	2.81194e-22	12.6453	0.463828
cg10200820	5	102090930		rs79665637	3	27668351	EOMES	2.62876e-41	6.42661e-34	7.49096e-30	-14.2093	-0.44791
cg10200820	5	102090930		rs3846008	3	27668458	EOMES	3.52241e-20	1.27305e-13	1.00375e-08	-9.43635	-0.191627
cg08666956	5	107040942		rs13178456	5	107659967	FBXL17	6.25619e-19	2.61454e-12	1.78278e-07	9.09866	0.185999
cg11527930	5	107162110		rs4957553	5	107679879	FBXL17	1.51136e-52	1.79851e-45	4.3068e-41	16.3563	0.29609
cg17657459	5	107167398		rs6875297	5	107688854	FBXL17	4.43098e-17	1.57472e-10	1.26266e-05	8.57923	0.168038
cg01915019	5	112823370	MCC	rs58709201	19	22402499	ZNF676	8.52209e-24	2.81837e-18	2.42847e-12	-10.3644	-0.429346
cg18121164	5	112824497	MCC	rs117166280	19	22464078	ZNF729	5.13227e-17	1.00073e-11	1.4625e-05	-8.56086	-0.453726
cg24639243	5	114433814		rs3752365	19	38230720	ZNF573	1.47478e-26	5.94187e-21	4.20255e-15	11.0324	0.301778
cg24976744	5	120518655		rs7246400	19	21909948	ZNF100	8.7953e-19	2.01647e-13	2.50633e-07	-9.05801	-0.218414
cg05689600	5	125930496	ALDH7A1	rs34639628	5	126451362	C5orf63	4.01262e-18	1.59065e-11	1.14344e-06	-8.87509	-0.458458
cg03721362	5	126626298	MEGF10	rs79178554	6	169575128	AF086258	8.78496e-17	7.97288e-11	2.50338e-05	8.49339	0.173421
cg25462716	5	127418816	SLC12A2	rs1496343	5	128151105	SLC27A6	4.68863e-14	1.29872e-07	0.0133608	-7.66926	-0.243623
cg01029907	5	130594364		rs201160321	5	131201079	LOC728637	3.53591e-22	1.78734e-15	1.0076e-10	9.95748	0.418146
cg01029907	5	130594364		rs111902759	5	129873907	CHSY3	1.49312e-15	4.80458e-09	0.000425482	8.1302	0.283534
cg12416947	5	132166725	SHROOM1	rs10766410	11	17573329	OTOG	1.55537e-47	1.69315e-41	4.4322e-36	15.4197	0.295683
cg22037779	5	139682734	PFDN1	rs735278	19	59083594	LOC100131691	7.57294e-63	1.51412e-56	2.158e-51	18.2013	0.365538
cg22037779	5	139682734	PFDN1	rs2289143	19	58904715	RPS5	1.76277e-24	6.1597e-19	5.02322e-13	-10.5329	-0.253398
cg23440413	5	140346293	PCDHAC2	rs61968990	13	111704386	ARHGEF7	8.17456e-35	1.10544e-27	2.32944e-23	12.8761	0.228127
cg18337565	5	143117875		rs192160239	5	143658129	KCTD16	3.0012e-20	1.34255e-13	8.55229e-09	9.45486	0.886249
cg27137124	5	167988492	MIR103A1	rs12418771	6	169749100	AK055570	1.22238e-18	1.34374e-12	3.48331e-07	-9.0186	-0.363029
cg27137124	5	167988492	MIR103A1	rs692557	11	50385517	LOC646813	9.1476e-184	2.04858e-175	2.60672e-172	-37.6264	-0.625651
cg15301006	5	175267609	CPLX2	rs17850402	16	30566747	ZNF764	1.09133e-69	4.57563e-63	3.10986e-58	19.3815	0.800895
cg09466176	5	175486205	LOC100996385	rs10060053	5	177120697	LOC202181	5.70026e-40	5.14243e-33	1.62436e-28	13.9416	0.454844
cg23483530	5	176759977	LMAN2	rs12937176	17	79066839	BAIAP2	5.95018e-85	1.4702e-78	1.69557e-73	-21.925	-0.43772
cg23483530	5	176759977	LMAN2	rs3935190	17	79084367	BAIAP2	1.11084e-70	2.31771e-64	3.16547e-59	-19.5503	-0.352115
cg23483530	5	176759977	LMAN2	rs56084168	17	79084574	BAIAP2	3.51309e-28	4.34239e-22	1.0011e-16	11.4114	0.314655
cg01946760	5	177540738	N4BP3	rs2672807	11	1252047	MUC5B	2.43209e-29	1.71808e-23	6.93052e-18	-11.6767	-0.240385
cg01946760	5	177540738	N4BP3	rs5743899	11	1323564	TOLLIP	4.53091e-22	2.33178e-16	1.29114e-10	9.92994	0.249061
cg21140353	5	179285936	C5orf45	rs113100612	16	29222962	NPIPL1	1.27126e-125	1.82547e-118	3.6226e-114	-28.4025	-0.669588
cg21140353	5	179285936	C5orf45	rs142536977	16	29293152	NPIPL1	3.78984e-84	2.31687e-77	1.07996e-72	-21.7934	-0.654326
cg21140353	5	179285936	C5orf45	rs194045	16	29246102	NPIPL1	2.52136e-22	2.63885e-16	7.1849e-11	9.99494	0.353355
cg10996931	5	179553922	RASGEF1C	rs1724312	7	148856648	ZNF398	6.33824e-14	4.50045e-08	0.0180616	7.62785	0.236889
cg10899547	5	179554111	RASGEF1C	rs6952706	7	148826108	ZNF425	9.62252e-18	9.14699e-12	2.74205e-06	8.76828	0.462566
cg09240047	5	179719195	MAPK9	rs11090816	22	48479289	AK093107	1.69078e-15	9.69765e-09	0.000481809	-8.11395	-0.321668
cg21855360	6	257504		rs9674439	16	33836510	BC068290	4.46094e-27	6.00729e-21	1.2712e-15	11.1547	0.262946
cg04267224	6	290588	DUSP22	rs9674439	16	33836510	BC068290	5.21449e-36	9.97108e-30	1.48593e-24	13.1281	0.327562
cg07332563	6	291687	DUSP22	rs150873394	6	136599885	BCLAF1	2.72007e-17	2.60635e-11	7.75116e-06	8.64001	1.21002
cg07332563	6	291687	DUSP22	rs9674439	16	33836510	BC068290	4.71621e-116	5.87877e-109	1.34394e-104	26.8973	1.59536
cg07332563	6	291687	DUSP22	rs12927233	16	32137965	HERC2P4	3.44835e-53	1.07823e-46	9.82648e-42	16.4742	1.21051
cg17876578	6	291859	DUSP22	rs150873394	6	136599885	BCLAF1	6.34562e-16	5.23284e-10	0.000180826	8.24129	1.25931
cg17876578	6	291859	DUSP22	rs9674439	16	33836510	BC068290	3.40112e-108	3.46538e-101	9.69189e-97	25.6563	1.68957
cg17876578	6	291859	DUSP22	rs12927233	16	32137965	HERC2P4	2.20962e-49	6.0372e-43	6.29658e-38	15.7684	1.27251
cg21548813	6	291882	DUSP22	rs150873394	6	136599885	BCLAF1	4.37209e-16	3.6766e-10	0.000124588	8.28926	1.36776
cg21548813	6	291882	DUSP22	rs9674439	16	33836510	BC068290	3.64471e-108	3.69997e-101	1.0386e-96	25.6515	1.82504
cg21548813	6	291882	DUSP22	rs12927233	16	32137965	HERC2P4	7.28629e-50	2.00927e-43	2.07632e-38	15.8587	1.38077
cg03395511	6	291903	DUSP22	rs150873394	6	136599885	BCLAF1	1.92561e-16	1.69095e-10	5.48725e-05	8.39407	1.43131
cg03395511	6	291903	DUSP22	rs9674439	16	33836510	BC068290	2.71504e-108	2.76974e-101	7.73684e-97	25.6718	1.88861
cg03395511	6	291903	DUSP22	rs12927233	16	32137965	HERC2P4	2.00751e-50	5.76339e-44	5.72063e-39	15.9632	1.43549
cg18110333	6	292329	DUSP22	rs150873394	6	136599885	BCLAF1	1.21921e-15	9.76809e-10	0.000347428	8.15662	1.66778
cg18110333	6	292329	DUSP22	rs9674439	16	33836510	BC068290	3.90222e-106	3.78133e-99	1.11198e-94	25.3298	2.24273
cg18110333	6	292329	DUSP22	rs12927233	16	32137965	HERC2P4	5.05449e-50	1.42744e-43	1.44034e-38	15.8884	1.71148
cg05064044	6	292385	DUSP22	rs150873394	6	136599885	BCLAF1	3.62395e-16	3.0935e-10	0.000103269	8.31335	1.20827
cg05064044	6	292385	DUSP22	rs9674439	16	33836510	BC068290	7.15014e-105	6.64962e-98	2.03752e-93	25.1294	1.58913
cg05064044	6	292385	DUSP22	rs12927233	16	32137965	HERC2P4	1.58286e-49	4.33329e-43	4.51055e-38	15.7956	1.21275
cg11235426	6	292522	DUSP22	rs150873394	6	136599885	BCLAF1	6.91243e-16	5.67807e-10	0.000196978	8.23023	1.11673
cg11235426	6	292522	DUSP22	rs9674439	16	33836510	BC068290	1.24047e-105	1.176e-98	3.53488e-94	25.2501	1.48657
cg11235426	6	292522	DUSP22	rs12927233	16	32137965	HERC2P4	1.34577e-49	3.6903e-43	3.83493e-38	15.8088	1.13208
cg01516881	6	292596	DUSP22	rs150873394	6	136599885	BCLAF1	1.05112e-15	8.47213e-10	0.000299529	8.17592	1.61959
cg01516881	6	292596	DUSP22	rs9674439	16	33836510	BC068290	1.23876e-105	1.17572e-98	3.53e-94	25.2502	2.16924
cg01516881	6	292596	DUSP22	rs12927233	16	32137965	HERC2P4	1.23916e-49	3.40021e-43	3.53114e-38	15.8155	1.6525
cg26668828	6	292823	DUSP22	rs150873394	6	136599885	BCLAF1	5.97888e-17	5.50469e-11	1.70375e-05	8.54174	1.39619
cg26668828	6	292823	DUSP22	rs9674439	16	33836510	BC068290	6.25152e-115	7.63234e-108	1.78144e-103	26.7204	1.85365
cg26668828	6	292823	DUSP22	rs12927233	16	32137965	HERC2P4	9.21949e-54	2.89692e-47	2.6272e-42	16.579	1.41836
cg01171360	6	293285	DUSP22	rs150873394	6	136599885	BCLAF1	1.28152e-17	1.26964e-11	3.65184e-06	8.73307	1.26178
cg01171360	6	293285	DUSP22	rs9674439	16	33836510	BC068290	9.50534e-120	1.3106e-112	2.70866e-108	27.4792	1.66636
cg01171360	6	293285	DUSP22	rs12927233	16	32137965	HERC2P4	1.76734e-54	5.63637e-48	5.03625e-43	16.7099	1.26344
cg03624871	6	317607	DUSP22	rs9674439	16	33836510	BC068290	1.61461e-17	1.19655e-11	4.60102e-06	8.70458	0.265969
cg08244765	6	319856	DUSP22	rs9674439	16	33836510	BC068290	4.69237e-28	6.66323e-22	1.33715e-16	11.3824	0.251863
cg22678739	6	1555080		rs10414704	19	58419841	ZNF417	4.83584e-14	7.07533e-09	0.0137803	7.66502	0.199054
cg23853861	6	10720455		rs34871518	19	58354265	ZNF587	8.09883e-40	6.36853e-34	2.30786e-28	13.9108	0.591311
cg19579217	6	10720630		rs34871518	19	58354265	ZNF587	4.4077e-31	2.30078e-25	1.25603e-19	12.0673	0.393521
cg11546529	6	11828718		rs3809627	16	30103160	TBX6	1.03316e-37	2.06389e-31	2.94412e-26	-13.4816	-0.272755
cg07466622	6	13014491	PHACTR1	rs60626639	16	67625797	CTCF	5.69522e-14	3.13293e-08	0.0162292	-7.64256	-0.197095
cg07333905	6	13711094	RANBP9	rs11090816	22	48479289	AK093107	3.91954e-15	2.17913e-08	0.00111692	-8.00337	-0.34105
cg01247535	6	15418354	JARID2	rs9939124	16	75185764	ZFP1	3.38341e-14	1.90443e-08	0.00964142	7.71388	0.164992
cg12662084	6	17809126	KIF13A	rs1062967	19	53342152	ZNF468	6.84289e-68	1.77656e-61	1.94996e-56	-19.0743	-0.45202
cg12662084	6	17809126	KIF13A	rs7259073	19	53357172	ZNF468	8.48682e-18	1.77008e-12	2.41842e-06	8.78369	0.510248
cg14442045	6	25486616	LRRC16A	rs34391493	6	26022648	HIST1H4A	1.29611e-15	1.03513e-09	0.000369342	8.14865	0.418973
cg26427472	6	26914441	GUSBL1	rs28409706	5	70308251	NAIP	1.51632e-98	3.74504e-91	4.32092e-87	-24.1213	-0.615684
cg26427472	6	26914441	GUSBL1	rs34962033	5	68813626	OCLN	5.02032e-49	5.18068e-42	1.4306e-37	-15.7015	-0.480043
cg26427472	6	26914441	GUSBL1	rs200123392	5	68665053	TAF9	4.90474e-21	2.32604e-14	1.39766e-09	9.66233	0.263954
cg04020984	6	26988150	LOC100270746	rs2726641	4	55662427	KIT	6.99762e-30	4.16121e-23	1.99406e-18	11.799	0.340998
cg16436711	6	27173574		rs6941966	6	26462179	BTN2A1	2.74928e-36	9.85862e-30	7.83441e-25	-13.1862	-0.515028
cg15377409	6	27730551	LOC100131289	rs34864993	6	26970895	LINC00240	3.65807e-17	3.44174e-11	1.04241e-05	8.60315	0.35363
cg15377409	6	27730551	LOC100131289	rs1883215	6	26314233	HIST1H4H	4.54059e-16	3.8147e-10	0.000129389	8.2844	0.399074
cg26587870	6	27730563		rs7752608	6	28301195	ZSCAN31	1.66775e-24	2.96396e-18	4.75244e-13	10.5388	0.715618
cg26587870	6	27730563		rs9467704	6	26319486	HIST1H4H	4.6729e-22	6.71779e-16	1.3316e-10	9.92651	0.622362
cg10536916	6	27841865	HIST1H4L	rs114005445	6	29003639	LOC100129636	1.33135e-129	6.33921e-122	3.79383e-118	-29.0276	-1.40474
cg09156207	6	28058724	ZSCAN12L1	rs72839445	6	27249686	PRSS16	4.83679e-18	4.99069e-12	1.3783e-06	-8.85237	-0.872631
cg09156207	6	28058724	ZSCAN12L1	rs62034712	16	3356441	ZNF75A	4.89783e-47	1.27294e-40	1.39569e-35	15.3249	0.575694
cg11517269	6	28058789	ZSCAN12L1	rs67859638	6	27357978	ZNF391	1.15899e-26	2.36492e-20	3.30268e-15	-11.0572	-0.735817
cg11517269	6	28058789	ZSCAN12L1	rs7201158	16	3337452	ZNF263	2.30986e-40	4.96757e-34	6.58223e-29	14.0205	0.37535
cg12623302	6	28058802	ZSCAN12L1	rs116200175	6	28796460	LOC401242	9.18325e-28	2.01079e-21	2.61688e-16	-11.3149	-0.491304
cg12623302	6	28058802	ZSCAN12L1	rs67859638	6	27357978	ZNF391	5.98114e-23	9.33189e-17	1.7044e-11	-10.1531	-0.699158
cg12623302	6	28058802	ZSCAN12L1	rs7201158	16	3337452	ZNF263	4.82369e-43	1.11963e-36	1.37457e-31	14.5527	0.39634
cg18105139	6	28058856	ZSCAN12L1	rs13207689	6	27369704	AX747641	6.31014e-19	7.15623e-13	1.79815e-07	-9.09764	-0.712205
cg18105139	6	28058856	ZSCAN12L1	rs17684522	16	3362323	ZNF75A	9.86247e-25	1.18034e-18	2.81043e-13	10.5945	0.342441
cg17849569	6	28058911	ZSCAN12L1	rs116200175	6	28796460	LOC401242	3.04477e-30	7.69606e-24	8.67642e-19	-11.8802	-0.479408
cg17849569	6	28058911	ZSCAN12L1	rs13201294	6	27556141	TRNA_Leu	6.7193e-24	1.1499e-17	1.91474e-12	-10.3899	-0.562638
cg17849569	6	28058911	ZSCAN12L1	rs224222	16	3304463	MEFV	6.75673e-24	7.62648e-18	1.92541e-12	10.3893	0.276118
cg02631126	6	28058918	ZSCAN12L1	rs3117426	6	29272012	OR14J1	1.32809e-26	2.69859e-20	3.78455e-15	-11.0432	-0.448051
cg02631126	6	28058918	ZSCAN12L1	rs67859638	6	27357978	ZNF391	3.27533e-21	4.45216e-15	9.33345e-10	-9.7081	-0.74867
cg02631126	6	28058918	ZSCAN12L1	rs224222	16	3304463	MEFV	1.35296e-29	2.05306e-23	3.85542e-18	11.7344	0.366019
cg06952873	6	28059208	ZSCAN12L1	rs116200175	6	28796460	LOC401242	2.24733e-22	3.31288e-16	6.40404e-11	-10.0077	-0.449285
cg06952873	6	28059208	ZSCAN12L1	rs13207689	6	27369704	AX747641	9.62929e-19	1.0705e-12	2.74398e-07	-9.04718	-0.642099
cg06952873	6	28059208	ZSCAN12L1	rs7201158	16	3337452	ZNF263	1.1931e-48	3.21337e-42	3.39989e-37	15.6307	0.427424
cg23281280	6	28129359	ZNF389	rs6933672	6	28941688	ZNF311	1.4617e-20	1.89133e-14	4.16529e-09	9.53768	0.490095
cg13025000	6	28129656	ZNF192P1	rs6933672	6	28941688	ZNF311	2.62096e-28	5.97163e-22	7.46873e-17	11.4407	0.520149
cg13025000	6	28129656	ZNF192P1	rs1003581	6	29540204	UBD	8.81873e-25	1.5935e-18	2.513e-13	10.6063	0.392261
cg01040129	6	28234525	ZSCAN26	rs13201294	6	27556141	TRNA_Leu	5.8791e-16	4.86749e-10	0.000167532	-8.25114	-0.473471
cg21229184	6	28710807		rs114033493	6	29330888	OR5V1	9.69113e-17	8.76696e-11	2.7616e-05	8.48102	0.20426
cg19343530	6	28831388		rs114535366	6	29340617	OR12D3	1.65758e-15	1.30983e-09	0.000472348	-8.11654	-0.300833
cg24867279	6	28853021		rs201650117	6	28115590	ZKSCAN8	1.95313e-14	1.36239e-08	0.00556568	-7.78852	-0.626515
cg09149980	6	28864093		rs3094576	6	29516242	UBD	6.09656e-45	2.95293e-38	1.73729e-33	-14.9227	-0.551126
cg09149980	6	28864093		rs76132620	6	28287069	ZSCAN31	7.10294e-27	1.4666e-20	2.02407e-15	-11.1073	-0.694577
cg23681866	6	29895175		rs114989359	6	30420778	HLA-E	2.40061e-34	8.01358e-28	6.84082e-23	-12.7766	-1.22485
cg26121931	6	29895204		rs2524222	6	30511170	GNL1	6.36032e-19	7.21105e-13	1.81245e-07	-9.09669	-0.609264
cg10930308	6	30039476	RNF39	rs114841209	6	31005432	MUC22	6.37366e-15	4.68273e-09	0.00181625	-7.93884	-1.06463
cg03471106	6	30294972	HCG18	rs34074205	7	1948948	MAD1L1	1.82373e-73	6.26953e-67	5.19692e-62	20.021	0.373806
cg03471106	6	30294972	HCG18	rs1403175	7	1964357	MAD1L1	3.94254e-56	1.0304e-49	1.12347e-44	-17.0091	-0.412151
cg19269956	6	30524408	PRR3	rs2969049	7	2616960	IQCE	5.33724e-32	8.52279e-26	1.52091e-20	12.2694	0.305604
cg08290993	6	30654736	KIAA1949	rs1706980	19	4973584	KDM4B	1.1834e-105	7.16357e-99	3.37224e-94	-25.2534	-0.475066
cg00357273	6	31138611	POU5F1	rs148783236	15	50785016	USP8	1.09819e-19	4.05097e-13	3.12941e-08	-9.30405	-0.364438
cg03081173	6	31166502	HCG27	rs116351587	6	30615244	C6orf136	9.60712e-15	6.9414e-09	0.00273766	-7.88404	-0.526678
cg03081173	6	31166502	HCG27	rs141894154	6	32110583	PRRT1	1.11631e-14	8.00183e-09	0.00318106	7.86391	0.368944
cg12076350	6	31275791		rs148645212	6	30771612	AK098012	1.01369e-14	7.29527e-09	0.00288864	-7.87685	-0.302146
cg02446475	6	31275807		rs521977	6	31836827	SLC44A4	6.43159e-18	6.56581e-12	1.83276e-06	8.81761	0.385673
cg02446475	6	31275807		rs148645212	6	30771612	AK098012	2.87214e-15	2.20852e-09	0.000818451	-8.04441	-0.322524
cg10459672	6	31409481		rs114702947	6	29670398	HLA-F	1.76444e-115	7.08115e-108	5.02797e-104	26.807	0.691289
cg10459672	6	31409481		rs114677501	6	29671770	HLA-F	8.16677e-40	3.41411e-33	2.32722e-28	-13.9101	-0.516347
cg03694466	6	31409757		rs10046127	6	32017521	TNXB	7.48363e-21	9.90548e-15	2.13255e-09	-9.61425	-0.681507
cg25843003	6	31431312	HCP5	rs74439742	16	57059427	NLRC5	1.1418e-17	8.51176e-12	3.25371e-06	-8.74727	-0.301851
cg18808777	6	31431503	HCP5	rs74439742	16	57059427	NLRC5	1.78508e-30	2.78348e-24	5.08681e-19	-11.9321	-0.437255
cg18808777	6	31431503	HCP5	rs291040	16	57061189	NLRC5	2.41906e-24	2.8232e-18	6.89339e-13	10.4992	0.328401
cg21684411	6	31431573	HCP5	rs74439742	16	57059427	NLRC5	2.48411e-24	2.89708e-18	7.07876e-13	-10.4964	-0.371178
cg21684411	6	31431573	HCP5	rs291040	16	57061189	NLRC5	2.4845e-16	1.70013e-10	7.07988e-05	8.36162	0.253626
cg04825215	6	31466722	MICB	rs59631195	6	32056350	TNXB	2.46108e-26	4.89998e-20	7.01314e-15	10.9798	0.773367
cg07455790	6	31650735		rs114397228	6	31142758	PSORS1C3	1.18083e-13	7.46801e-08	0.0336491	-7.54176	-0.584603
cg08973717	6	31697680	DDAH2	rs12995893	2	240982900	PRR21	2.06031e-122	1.35529e-114	5.87109e-111	27.8982	0.507427
cg08973717	6	31697680	DDAH2	rs4854053	2	240978539	PRR21	4.69415e-102	2.55207e-94	1.33765e-90	-24.6813	-0.431024
cg22149610	6	31857034	EHMT2	rs1428922	19	42379780	CD79A	2.68262e-37	1.80391e-31	7.64443e-26	13.3962	0.250119
cg06002203	6	31976720	TNXB	rs9263827	6	31149045	PSORS1C3	8.44459e-16	6.86948e-10	0.000240638	8.20433	0.939781
cg06002203	6	31976720	TNXB	rs113795220	6	32627027	HLA-DQB1	1.37033e-14	9.73716e-09	0.00390492	7.83635	0.474327
cg06002203	6	31976720	TNXB	rs535777	6	32577633	HLA-DQA1	2.06603e-14	1.43716e-08	0.0058874	7.78092	0.861232
cg10556520	6	32428377		rs9281592	6	31800648	C6orf48	2.56676e-14	1.7653e-08	0.00731427	7.75148	0.210463
cg22635523	6	32492390	HLA-DRB5	rs140104892	6	31884823	CFB	5.01256e-100	1.65112e-92	1.42839e-88	-24.3579	-2.21809
cg18111114	6	32498493	HLA-DRB5	rs3130683	6	31888367	CFB	5.28099e-35	1.80234e-28	1.50488e-23	-12.9164	-1.09549
cg01815645	6	32548627	HLA-DRB1	rs61999302	2	179315031	MIR548N	2.70327e-151	2.82335e-143	7.70328e-140	32.4401	1.77136
cg01815645	6	32548627	HLA-DRB1	rs114777003	6	31692386	C6orf25	8.41167e-72	7.53258e-65	2.397e-60	19.7402	1.24017
cg20022036	6	32549496	HLA-DRB1	rs61999302	2	179315031	MIR548N	8.20927e-69	2.38107e-61	2.33933e-57	19.232	1.66285
cg20022036	6	32549496	HLA-DRB1	rs1475865	6	31657413	ABHD16A	1.43717e-56	9.42067e-50	4.09539e-45	17.0881	0.842113
cg20022036	6	32549496	HLA-DRB1	rs114777003	6	31692386	C6orf25	8.19397e-40	3.42475e-33	2.33497e-28	13.9098	1.20843
cg20022036	6	32549496	HLA-DRB1	rs204887	6	32029226	TNXB	1.88019e-32	5.58518e-26	5.35781e-21	12.3684	0.617011
cg22812614	6	32713827	HLA-DQA2	rs75862065	2	179309165	MIR548N	7.5527e-283	1.05795e-273	2.15223e-271	54.8721	1.08924
cg22812614	6	32713827	HLA-DQA2	rs443198	6	32190406	NOTCH4	6.0935e-37	2.2377e-30	1.73642e-25	13.3224	0.508725
cg22812614	6	32713827	HLA-DQA2	rs412657	6	32211085	AK123889	1.80546e-26	3.62603e-20	5.14487e-15	-11.0117	-0.430856
cg22812614	6	32713827	HLA-DQA2	rs150650446	6	32212655	AK123889	8.71512e-22	1.23368e-15	2.48348e-10	9.85701	0.428699
cg22812614	6	32713827	HLA-DQA2	rs419132	6	32210799	AK123889	7.75244e-16	6.32764e-10	0.000220915	-8.2154	-0.344043
cg12296550	6	32728862	HLA-DQB2	rs75862065	2	179309165	MIR548N	2.40157e-24	1.19565e-17	6.84357e-13	10.5	0.60178
cg12296550	6	32728862	HLA-DQB2	rs115139313	6	32223531	AK123889	8.91418e-53	5.43558e-46	2.5402e-41	16.3985	0.861949
cg12296550	6	32728862	HLA-DQB2	rs2071293	6	32062687	TNXB	2.65961e-37	9.89054e-31	7.57886e-26	13.3969	0.745976
cg07180897	6	32729130	HLA-DQB2	rs204999	6	32109979	PRRT1	3.41368e-87	6.80141e-80	9.72767e-76	22.2907	1.49108
cg07180897	6	32729130	HLA-DQB2	rs116560387	6	32204952	NOTCH4	1.26187e-25	2.40126e-19	3.59584e-14	10.8104	0.694623
cg15630950	6	32976897	HLA-DOA	rs2229321	16	11001914	CIITA	4.41984e-15	2.7032e-09	0.00125948	-7.98747	-0.279235
cg22162835	6	35457472	TEAD3	rs71765549	6	34645339	C6orf106	1.59726e-20	2.05968e-14	4.55157e-09	9.5275	0.840851
cg24873872	6	36391494	PXT1	rs4976954	8	143325275	TSNARE1	2.87313e-21	2.83619e-15	8.18734e-10	9.72291	0.306554
cg12520809	6	38177325	BTBD9	rs4489	22	47459025	TBC1D22A	2.71358e-139	3.27882e-131	7.73268e-128	-30.5499	-0.453197
cg13565492	6	43139072	SRF	rs10270249	7	1151886	C7orf50	7.14231e-114	3.99222e-107	2.03529e-102	26.5536	0.478313
cg20290983	6	43655470	MRPS18A	rs10124479	9	33136233	B4GALT1	0	3.02908e-300	6.34061e-297	-91.1666	-2.14123
cg04842962	6	43655489	MRPS18A	rs10124479	9	33136233	B4GALT1	0	3.02908e-300	6.34061e-297	-78.6211	-1.45108
cg01946401	6	45296101	SUPT3H	rs227852	6	44699559	BX647715	6.87086e-18	6.99501e-12	1.95793e-06	-8.80954	-0.248556
cg19164246	6	45296161	RUNX2	rs227845	6	44695338	BX647715	6.1545e-17	5.66108e-11	1.7538e-05	-8.53811	-0.225141
cg14691497	6	47756470	OPN5	rs3010504	6	48502565	PTCHD4	2.09377e-20	2.67017e-14	5.96644e-09	9.49638	0.224235
cg10168301	6	47999981	PTCHD4	rs2996269	6	48505734	PTCHD4	1.21556e-33	3.84555e-27	3.46387e-22	-12.6258	-0.257932
cg13302842	6	48037180	PTCHD4	rs6937487	6	48538791	PTCHD4	3.56981e-22	5.19118e-16	1.01726e-10	-9.95642	-0.232667
cg13302842	6	48037180	PTCHD4	rs199507762	6	48727560	MUT	6.84248e-21	9.07455e-15	1.94985e-09	9.62446	0.19877
cg12256845	6	48037248	PTCHD4	rs6937487	6	48538791	PTCHD4	1.30145e-24	2.32685e-18	3.70863e-13	-10.5651	-0.367286
cg05622025	6	48055426		rs9395373	6	48561449	PTCHD4	3.50776e-25	6.54958e-19	9.99578e-14	-10.7034	-0.484456
cg05622025	6	48055426		rs199507762	6	48727560	MUT	1.9914e-22	2.94708e-16	5.67472e-11	10.021	0.404131
cg09140531	6	48078914		rs3010522	6	48607381	PTCHD4	1.0167e-34	3.44001e-28	2.8972e-23	12.856	0.315833
cg09140531	6	48078914		rs199507762	6	48727560	MUT	8.68462e-27	1.78382e-20	2.47478e-15	-11.0867	-0.246812
cg02853948	6	55105271	HCRTR2	rs1951693	6	54484731	FAM83B	5.79072e-35	1.97288e-28	1.65013e-23	-12.9079	-0.28687
cg10693587	6	57038202	LOC101927211	rs6534216	4	121765527	PRDM5	2.41916e-19	7.13991e-13	6.89367e-08	-9.21127	-0.379502
cg10230427	6	57038227	BAG2	rs1849078	4	121764356	PRDM5	4.17272e-18	1.11972e-11	1.18907e-06	-8.87034	-0.238839
cg27164797	6	57038231	BAG2	rs6534216	4	121765527	PRDM5	1.19619e-19	3.60709e-13	3.40869e-08	-9.29404	-0.314065
cg21846666	6	70332953		rs1991136	8	113815663	CSMD3	1.19761e-26	1.71415e-20	3.41273e-15	11.0538	0.348772
cg22322277	6	75459158		rs72696114	4	103417116	NFKB1	2.05815e-31	1.31874e-24	5.86495e-20	12.1405	0.366257
cg07881623	6	80731107	TTK	rs12697203	5	28682193	LSP1P3	2.01213e-124	1.18736e-116	5.7338e-113	-28.2141	-0.524419
cg24284910	6	86302808	SNX14	rs6501169	16	3353205	TIGD7	1.41617e-14	8.29585e-09	0.00403555	7.83192	0.179813
cg03063185	6	86303159	SNX14	rs4838707	10	135006137	KNDC1	2.61434e-178	1.05337e-170	7.44986e-167	36.7447	0.467219
cg10393598	6	87862264		rs2787923	6	88401362	AKIRIN2	2.72967e-27	5.82453e-21	7.77851e-16	-11.2047	-0.656891
cg11777498	6	89673741	RNGTT	rs61792237	4	109108	ZNF718	4.45182e-43	4.31252e-36	1.2686e-31	-14.5595	-0.411024
cg11777498	6	89673741	RNGTT	rs201437810	4	307718	ZNF732	4.84388e-41	4.45024e-34	1.38032e-29	-14.1563	-0.405193
cg13709145	6	90349065	LYRM2	rs113433154	19	12167742	ZNF878	9.9128e-45	9.59663e-39	2.82477e-33	14.8818	0.706899
cg04220426	6	90349164	LYRM2	rs113433154	19	12167742	ZNF878	1.56399e-50	1.82476e-44	4.45678e-39	15.9834	0.753047
cg02116822	6	101459094		rs12374612	6	100955752	ASCC3	3.55153e-98	1.12104e-90	1.01205e-86	-24.0622	-0.552002
cg02895156	6	105401601		rs6885468	5	162850167	CCNG1	1.0259e-14	3.11415e-08	0.00292343	-7.87524	-0.165959
cg14085080	6	106565546		rs980455	4	103418957	NFKB1	1.48165e-25	7.03579e-19	4.22214e-14	10.7936	0.304369
cg23525965	6	107387259	BEND3	rs1713345	10	81406134	SFTPA1	7.36211e-60	9.51809e-53	2.09792e-48	17.6756	0.535896
cg23525965	6	107387259	BEND3	rs138464516	10	81404599	SFTPA1	6.50452e-56	7.86881e-49	1.85354e-44	16.9699	0.766762
cg23525965	6	107387259	BEND3	rs17886252	10	81693613	SFTPD	4.02334e-31	1.887e-24	1.1465e-19	12.0761	0.616196
cg19586483	6	110512070	CDC40	rs1655530	1	55074463	ACOT11	0	1.21465e-299	6.34061e-297	142.106	2.2818
cg10474881	6	114181686	MARCKS	rs117353080	7	148928259	ZNF282	2.5259e-14	1.86611e-08	0.00719786	7.75366	0.637302
cg18859711	6	114429580	LOC101927768	rs141187230	19	38205802	ZNF607	3.03661e-45	3.01072e-39	8.65317e-34	14.9812	0.309406
cg18859711	6	114429580	LOC101927768	rs2199644	19	38030003	ZNF793	1.21735e-42	1.11207e-36	3.46897e-31	14.4736	0.368755
cg18859711	6	114429580	LOC101927768	rs11666245	19	38229926	ZNF573	4.67103e-14	6.83945e-09	0.0133107	7.66978	0.379093
cg07988091	6	116567403		rs4307023	4	1539392	AX748388	7.04646e-14	1.29215e-07	0.0200797	-7.61325	-0.14588
cg19640553	6	117488887		rs4804190	19	12553247	ZNF443	1.65965e-39	1.28005e-33	4.72938e-28	13.8478	0.363159
cg11010178	6	127837030	C6orf174	rs56848030	17	81041760	METRNL	9.18217e-38	1.36827e-31	2.61657e-26	-13.4922	-0.297643
cg11010178	6	127837030	C6orf174	rs8073900	17	81024472	METRNL	5.57283e-23	5.90214e-17	1.58804e-11	10.1609	0.23327
cg11010178	6	127837030	C6orf174	rs78013386	17	81024201	METRNL	3.3565e-19	3.09814e-13	9.56473e-08	-9.17258	-0.312684
cg12742468	6	128841561	PTPRK	rs11137025	8	635274	ERICH1	5.45718e-20	4.84023e-14	1.55509e-08	9.38559	0.173963
cg02197826	6	133756679	EYA4	rs17094148	10	101280279	DQ372722	1.8773e-18	4.77197e-12	5.34959e-07	-8.96701	-0.192909
cg20935933	6	143382018	AIG1	rs6948112	7	55411302	LANCL2	3.19429e-47	6.85104e-41	9.1025e-36	15.3603	0.320265
cg20935933	6	143382018	AIG1	rs1880624	7	55371398	LANCL2	8.21051e-32	1.30584e-25	2.33968e-20	-12.2284	-0.236967
cg02348445	6	159074793	SYTL3	rs1051952	6	35465786	TULP1	2.02907e-18	2.17935e-12	5.78208e-07	-8.95764	-0.21149
cg12735586	6	164530942		rs379075	19	58785739	BC063675	2.18758e-17	4.38641e-12	6.23378e-06	-8.66703	-0.197116
cg10654272	6	164928602		rs10408485	19	9393110	ZNF699	3.4135e-40	2.71563e-34	9.72718e-29	-13.9864	-0.257172
cg01050810	6	168053859		rs3857674	7	64729953	AK057766	1.52356e-18	1.51633e-12	4.34157e-07	8.99214	0.168341
cg27096477	6	168476553	FRMD1	rs10905701	10	10305616	BC032914	3.29008e-32	1.67463e-25	9.37546e-21	-12.3154	-0.484414
cg26062223	6	168771058		rs4708530	6	169284411	SMOC2	1.05211e-23	1.78425e-17	2.99811e-12	-10.3417	-0.220496
cg03394401	6	170599826	DLL1	rs11090816	22	48479289	AK093107	1.3e-15	7.50378e-09	0.000370451	-8.14826	-0.384167
cg10151737	6	170615854	FAM120B	rs35828848	11	403545	PKP3	8.56092e-122	2.2373e-114	2.43953e-110	27.8009	0.824311
cg10151737	6	170615854	FAM120B	rs1134578	11	404317	PKP3	2.94376e-71	9.7433e-65	8.38859e-60	19.6481	0.573162
cg11998932	7	3901843	SDK1	rs11766940	7	3323228	SDK1	2.9855e-20	3.2155e-14	8.50755e-09	9.45547	0.198313
cg12777588	7	4019913	SDK1	rs10235080	7	3419502	SDK1	1.67558e-13	1.14218e-07	0.0477476	7.49297	0.158277
cg06994692	7	5111621	LOC389458	rs7185015	16	3350639	TIGD7	1.0891e-18	8.67421e-13	3.10353e-07	9.03243	0.268166
cg26875515	7	5770985	RNF216	rs6463205	7	5022223	MMD2	1.79947e-123	1.11268e-116	5.12779e-112	-28.0646	-0.691438
cg12426467	7	5963438	C7orf28A	rs4724867	7	6878837	CCZ1B	2.38763e-23	2.94659e-17	6.80384e-12	-10.2531	-0.232121
cg05000488	7	23749740	STK31	rs111867055	2	17947623	GEN1	1.8914e-26	1.059e-19	5.38977e-15	11.0069	0.310034
cg05000488	7	23749740	STK31	rs1031768	2	17937283	GEN1	9.86767e-23	4.39373e-16	2.81191e-11	10.0983	0.185864
cg01027929	7	26241406	HNRNPA2B1	rs8029384	15	40849680	C15orf57	2.88248e-134	2.28075e-124	8.21397e-123	29.7602	0.50473
cg25382764	7	26283764		exm2241199	4	69434042	UGT2B17	5.01947e-88	1.17915e-80	1.43036e-76	-22.4261	-0.512208
cg09661370	7	27225299	HOXA11AS	rs7093215	10	134813796	LOC399829	9.17439e-190	3.94227e-182	2.61435e-178	-38.6017	-0.509218
cg05756918	7	27253707		rs12742446	1	33877057	ZSCAN20	2.49001e-14	9.2279e-08	0.00709557	-7.7556	-0.207062
cg09433113	7	28701898	CREB5	rs7189156	16	75187610	ZFP1	2.48083e-29	3.72985e-23	7.06942e-18	11.6747	0.235781
cg20977229	7	28789134	CREB5	rs35123052	5	178363827	ZFP2	1.40215e-56	1.93819e-49	3.99559e-45	-17.09	-0.48411
cg10871071	7	31553412	CCDC129	rs2403250	11	18172727	MRGPRX3	3.79125e-32	2.92354e-26	1.08036e-20	12.3019	0.282398
cg01353448	7	31726912	C7orf16	rs7806397	7	32303339	PDE1C	2.13235e-38	3.88341e-32	6.07639e-27	-13.6222	-0.279299
cg22944149	7	32769010	LOC441208	rs35508291	7	29738545	DPY19L2P3	1.64457e-20	1.79578e-14	4.68639e-09	-9.52415	-0.260771
cg22774018	7	32901760		rs1637671	7	34996925	DPY19L1	0	5.6374e-301	6.34061e-297	92.795	1.70241
cg06871323	7	34979031	DPY19L1	rs6966960	7	32866471	DPY19L1P2	1.16425e-119	7.02672e-113	3.31768e-108	-27.4653	-0.890499
cg08193082	7	39018178	POU6F2	rs4394293	7	39552728	YAE1D1	5.26339e-16	4.4033e-10	0.000149986	8.2654	0.259942
cg11233105	7	39054495	POU6F2	rs74456323	7	39564156	YAE1D1	2.74329e-58	7.53528e-52	7.81734e-47	-17.3962	-0.583667
cg04511071	7	39074015	POU6F2	rs75951304	7	39587147	YAE1D1	2.54445e-38	4.62936e-32	7.25072e-27	13.6065	0.46571
cg01289352	7	39074034	POU6F2	rs140385842	7	39588667	YAE1D1	1.71909e-19	1.78824e-13	4.89876e-08	9.25149	0.411767
cg23786580	7	43204506	HECW1	rs11097786	4	103406511	NFKB1	3.45483e-14	6.52243e-08	0.00984496	7.71103	0.269616
cg07019075	7	44078913	FLJ35390	rs12113233	7	102468199	FBXL13	1.50363e-72	5.12993e-66	4.28478e-61	-19.8666	-0.895415
cg14743534	7	44079036	FLJ35390	rs200227290	7	102508135	FBXL13	1.86716e-68	6.06204e-62	5.3207e-57	-19.171	-1.32325
cg14743534	7	44079036	FLJ35390	rs41275227	7	102098010	ALKBH4	4.93362e-14	3.54238e-08	0.0140589	7.66228	0.541577
cg27148529	7	46018011		rs56658549	7	47142268	TNS3	1.40311e-14	1.05845e-08	0.00399834	7.83317	0.221073
cg15380598	7	52017943		rs12539002	7	52577868	POM121L12	1.6037e-33	2.66414e-27	4.56994e-22	-12.6	-0.429789
cg15380598	7	52017943		rs73116577	7	52528027	POM121L12	4.98931e-15	3.89103e-09	0.00142176	-7.9714	-0.298771
cg11153256	7	52153546		rs1442252	7	52682027	POM121L12	7.27706e-14	5.139e-08	0.0207369	-7.60881	-0.191221
cg21634283	7	57071676		rs1851319	7	63143258	BC042811	1.36209e-52	3.33327e-46	3.88144e-41	-16.3646	-1.69514
cg15255545	7	63958734		rs186598215	7	64487523	CCT6P3	5.96943e-19	6.05515e-13	1.70106e-07	-9.10425	-0.377412
cg07823169	7	65089650		rs35408058	7	64448321	ZNF117	7.02625e-36	1.22097e-29	2.00221e-24	-13.1009	-0.318155
cg07183775	7	65108621		rs1796225	7	66038363	LOC493754	5.48207e-43	1.07318e-36	1.56218e-31	-14.5418	-0.649644
cg06263672	7	65235340		rs12533804	7	64479658	ERV3-1	1.42363e-39	2.65722e-33	4.05679e-28	-13.8613	-0.687077
cg12673666	7	65817472	TPST1	rs10807685	7	64450556	ZNF117	1.1182e-100	4.98342e-94	3.18644e-89	24.4618	1.67316
cg12673666	7	65817472	TPST1	rs62466393	7	66771381	STAG3L4	3.11085e-87	1.20311e-80	8.86473e-76	22.2973	1.60776
cg12673666	7	65817472	TPST1	rs28413067	7	66624612	TYW1	2.57561e-78	9.38131e-72	7.3395e-67	20.8318	1.45463
cg12673666	7	65817472	TPST1	rs17138017	7	66392792	TMEM248	3.048e-45	6.21916e-39	8.68564e-34	14.9809	0.740866
cg25985355	7	65971099		rs34466769	7	65453292	GUSB	3.23256e-29	4.77487e-23	9.21157e-18	11.6486	0.507003
cg02605800	7	66456737	SBDS	rs7799794	7	64840402	ZNF92	1.0097e-14	7.70228e-09	0.00287727	7.87738	0.342543
cg23595710	7	72100550	TYW1B	rs10224228	7	66585775	TYW1	7.36391e-302	1.66319e-294	2.09843e-290	-58.5358	-1.67172
cg23595710	7	72100550	TYW1B	rs10251763	7	66636398	TYW1	4.61078e-209	5.04597e-202	1.3139e-197	-41.7875	-1.48807
cg00387037	7	73999048	GTF2IRD1	rs10215132	7	66054406	LOC493754	0	5.6374e-301	6.34061e-297	-64.3762	-1.47845
cg10200749	7	75038665	NSUN5P1	rs1880948	7	72722981	FKBP6	9.98564e-145	7.62115e-138	2.84553e-133	31.4047	1.12191
cg10200749	7	75038665	NSUN5P1	rs2353556	7	72697315	FKBP6	1.54518e-62	4.52746e-56	4.40318e-51	18.1471	0.928034
cg10200749	7	75038665	NSUN5P1	rs42122	7	72841823	FZD9	6.88082e-38	1.23475e-31	1.96077e-26	13.5179	0.647418
cg01621268	7	75272341	HIP1	rs17850402	16	30566747	ZNF764	3.50109e-159	6.78525e-152	9.97678e-148	33.6882	0.843362
cg25163248	7	76339296		rs7796654	7	75595970	POR	6.84389e-16	5.68751e-10	0.000195025	-8.23152	-0.261948
cg22562461	7	86274769	GRM3	rs2524930	7	85636446	GRM3	1.69574e-13	1.15564e-07	0.0483221	-7.4913	-0.168906
cg03834767	7	90794392	CDK14	rs10244012	7	90225084	CDK14	1.26173e-14	9.56039e-09	0.00359545	-7.84746	-0.350592
cg13537595	7	97495113	ASNS	rs117764374	8	47523886	LINC00293	3.51113e-79	9.40067e-72	1.00054e-67	20.9753	0.658242
cg22793860	7	98030482	BAIAP2L1	rs35509306	17	2596911	CLUH	1.57088e-35	2.29781e-29	4.47642e-24	-13.0275	-0.25528
cg03545083	7	99214496	ZNF498	rs13263031	8	1593792	DLGAP2	1.13324e-25	1.53565e-19	3.22931e-14	10.8216	0.19314
cg13921324	7	99769118	GPC2	rs113100612	16	29222962	NPIPL1	6.96991e-95	5.20656e-88	1.98616e-83	-23.5342	-0.465531
cg13921324	7	99769118	GPC2	rs113378736	16	29294130	NPIPL1	1.91012e-69	7.91286e-63	5.44312e-58	-19.3401	-0.468117
cg09511477	7	99964511	PILRB	rs6511960	19	14813060	ZNF333	7.31316e-19	1.694e-13	2.08397e-07	-9.08005	-0.193679
cg18943579	7	100252689	ACTL6B	rs67102109	19	12154799	ZNF878	2.21862e-14	3.37091e-09	0.00632222	7.77126	0.372491
cg27147174	7	100797783	AP1S1	rs34910379	18	31400047	NOL4	1.74551e-144	6.13237e-137	4.97403e-133	-31.3665	-0.600309
cg17207545	7	102134668		rs202028326	7	102658219	FBXL13	5.23048e-25	6.75182e-19	1.49049e-13	-10.6614	-0.842141
cg17207545	7	102134668		rs75339298	7	102701631	FBXL13	6.04937e-20	6.39621e-14	1.72384e-08	-9.37361	-0.957783
cg14337134	7	102920323	DPY19L2P2	rs57714806	7	35168823	DPY19L2P1	1.03719e-20	1.14275e-14	2.95559e-09	-9.57698	-0.190508
cg14337134	7	102920323	DPY19L2P2	rs11552168	7	89748888	DPY19L2P4	2.80275e-20	3.0218e-14	7.98677e-09	-9.46276	-0.207385
cg14337134	7	102920323	DPY19L2P2	rs34147895	7	32531796	LSM5	6.05222e-14	4.30912e-08	0.0172465	7.6342	0.150692
cg20024451	7	113728050	FOXP2	rs10500040	7	114753342	BC022431	8.71606e-26	1.14864e-19	2.48374e-14	-10.8489	-0.327217
cg24786986	7	114055133	FOXP2	rs2520584	7	114699198	BC022431	4.74865e-14	3.41388e-08	0.0135318	-7.66752	-0.242261
cg04544267	7	115116310		rs12538651	7	114613275	MDFIC	5.21851e-37	9.20184e-31	1.48708e-25	-13.3363	-0.662458
cg03095413	7	115800419		rs36127550	12	133780309	ZNF268	4.53827e-196	1.78647e-187	1.29323e-184	-39.6342	-0.79962
cg09378456	7	117313730		rs10238846	7	63786553	ZNF736	2.32129e-30	3.54782e-24	6.61479e-19	-11.9066	-0.266206
cg09378456	7	117313730		rs605699	7	63772161	ZNF736	1.0415e-21	1.18499e-15	2.96788e-10	9.83707	0.211588
cg03109053	7	125302000		rs61397759	19	23927741	ZNF681	4.57588e-120	3.57969e-113	1.30395e-108	27.5291	0.651366
cg03109053	7	125302000		rs61193264	19	23834095	ZNF675	1.11761e-103	6.5834e-97	3.18477e-92	24.9396	0.559898
cg03109053	7	125302000		rs35300217	19	23977422	RPSAP58	3.32527e-36	2.14696e-30	9.47574e-25	-13.1689	-0.431234
cg03109053	7	125302000		rs35345186	19	23828364	ZNF675	1.24416e-25	4.70021e-20	3.54539e-14	-10.8119	-0.350752
cg05222316	7	130796017	LINC-PINT	rs201615921	4	261104	ZNF732	1.01191e-17	2.66867e-11	2.88356e-06	-8.76211	-0.2168
cg11347411	7	150020925	ACTR3C	rs75141812	2	290003	FAM150B	4.62445e-85	2.12179e-77	1.31779e-73	-21.9429	-0.43739
cg11347411	7	150020925	ACTR3C	rs79154857	2	293688	FAM150B	2.14385e-76	8.36902e-69	6.10915e-65	-20.5121	-0.358872
cg13765278	7	153641242	DPP6	rs55983151	19	22552936	ZNF98	2.75231e-34	1.67104e-28	7.84302e-23	12.764	0.360613
cg21304619	7	157292018		rs200111807	8	146169087	ZNF16	8.61209e-119	1.90548e-110	2.45412e-107	27.3286	0.574029
cg02148654	7	157296159		rs3850141	19	14805719	ZNF333	6.8799e-19	1.59551e-13	1.96051e-07	-9.08733	-0.265904
cg26490671	7	157670732	PTPRN2	rs7256855	19	53351090	ZNF468	2.77541e-58	4.7799e-52	7.90885e-47	-17.3953	-0.387683
cg14229301	8	427703		rs10479519	5	178450693	ZNF879	1.61123e-56	2.20089e-49	4.59139e-45	-17.0791	-0.361782
cg04134279	8	496327	C8orf42	rs13277739	8	1100618	ERICH1-AS1	2.31856e-17	1.60926e-11	6.607e-06	8.65982	0.275464
cg13291570	8	514736		rs13277739	8	1100618	ERICH1-AS1	7.88561e-30	1.39054e-23	2.2471e-18	11.7873	0.283047
cg06878548	8	514821		rs10095207	8	1099614	ERICH1-AS1	1.14413e-25	1.55014e-19	3.26034e-14	10.8206	0.270123
cg27351978	8	1650172	DLGAP2	rs10095207	8	1099614	ERICH1-AS1	8.91156e-17	5.89044e-11	2.53945e-05	8.49159	0.234873
cg23042540	8	1653566	DLGAP2	rs4983413	14	105930406	MTA1	5.56366e-24	4.38096e-17	1.58543e-12	10.4102	0.270968
cg12174280	8	7543899		rs4840674	8	7007415	BC030294	2.7073e-25	3.55905e-19	7.71476e-14	10.7306	0.215324
cg19034770	8	8641253		rs17664371	8	8110870	FAM86B3P	2.57559e-22	2.75113e-16	7.33945e-11	9.99259	0.740048
cg11995313	8	8860691	ERI1	rs402052	17	21908388	FLJ36000	3.56112e-24	3.95855e-18	1.01478e-12	-10.458	-0.21626
cg04550751	8	10274959	MSRA	rs35373084	8	11457248	LINC00208	1.29678e-15	7.72387e-10	0.000369532	-8.14859	-0.291948
cg16074739	8	17580549	MTUS1	rs34015520	18	712319	ENOSF1	1.2996e-27	3.54879e-21	3.70337e-16	-11.2798	-0.281605
cg00849052	8	23570444		rs11670032	19	23166913	ZNF728	1.06823e-57	1.65775e-51	3.04405e-46	17.2907	0.488193
cg00877553	8	29923556	TMEM66	rs12085316	1	191863194	RGS18	4.28059e-19	2.34083e-12	1.2198e-07	-9.14377	-0.414789
cg15698851	8	29940391	TMEM66	rs142432210	1	191791198	RGS18	2.54245e-23	1.69462e-16	7.24501e-12	-10.2463	-0.480627
cg15698851	8	29940391	TMEM66	esv2657583	1	191916444	RGS18	9.945e-21	6.03377e-14	2.83395e-09	-9.58179	-0.457803
cg04910077	8	30145531		rs2521991	17	7168980	CLDN7	3.41804e-100	9.20896e-94	9.74011e-89	-24.3844	-0.406507
cg22616126	8	33580416		rs10857690	10	135055967	VENTX	5.99793e-40	4.44767e-33	1.70918e-28	13.9371	0.438727
cg22616126	8	33580416		rs12784431	10	135037575	KNDC1	3.9432e-25	1.39256e-18	1.12366e-13	-10.6911	-0.22018
cg24047440	8	42396618	SMIM19	rs28394874	1	2268650	MORN1	2.03001e-60	4.49104e-53	5.78476e-49	-17.7746	-0.556993
cg24047440	8	42396618	SMIM19	rs1809822	1	2231595	SKI	3.65164e-53	7.15762e-46	1.04058e-41	-16.4696	-1.12092
cg24047440	8	42396618	SMIM19	rs2256178	1	2234903	SKI	6.67985e-36	7.41152e-29	1.9035e-24	-13.1055	-0.530968
cg24047440	8	42396618	SMIM19	rs2643896	1	2263438	MORN1	2.10789e-21	1.31393e-14	6.00668e-10	9.75787	0.437195
cg00729370	8	47527657		rs1589825	8	46982831	LINC00293	4.43212e-20	3.95684e-14	1.26298e-08	-9.40974	-0.442534
cg02377073	8	48920860	UBE2V2	rs11750818	5	401352	AHRR	1.16667e-22	6.22081e-16	3.32456e-11	-10.0799	-0.293038
cg03158942	8	49043527		rs72737192	1	182038268	ZNF648	1.16269e-28	9.50509e-22	3.31323e-17	-11.5218	-0.562369
cg24617612	8	49043544		rs72737192	1	182038268	ZNF648	6.7758e-42	9.79826e-35	1.93084e-30	-14.3263	-0.699673
cg03635442	8	49427283		rs112042727	19	20961093	ZNF66	1.69379e-83	6.99048e-77	4.82666e-72	21.6869	2.72184
cg03635442	8	49427283		rs10418992	19	21156682	ZNF85	5.50723e-65	1.15417e-58	1.56935e-53	18.5735	1.60745
cg03635442	8	49427283		rs12460786	19	20977663	ZNF66	1.45877e-20	3.85858e-15	4.15694e-09	-9.53791	-0.817495
cg08681904	8	49427415		rs2547137	19	21040009	ZNF66	2.01576e-55	2.91266e-49	5.74414e-44	16.881	1.42988
cg08681904	8	49427415		rs10418992	19	21156682	ZNF85	1.35449e-50	1.58282e-44	3.85977e-39	15.995	0.900628
cg08681904	8	49427415		rs12460786	19	20977663	ZNF66	4.42791e-20	1.13907e-14	1.26178e-08	-9.40985	-0.505557
cg05475109	8	49427684		rs112339590	19	20996707	ZNF66	9.48079e-59	1.64576e-52	2.70166e-47	17.4785	2.39597
cg05475109	8	49427684		rs10418992	19	21156682	ZNF85	4.76674e-54	6.21226e-48	1.35834e-42	16.6313	1.51503
cg05475109	8	49427684		rs12460786	19	20977663	ZNF66	2.12219e-19	5.11909e-14	6.04744e-08	-9.22671	-0.810891
cg23629144	8	65312096		rs36127550	12	133780309	ZNF268	5.78392e-43	2.41481e-36	1.6482e-31	14.5372	0.341706
cg00021237	8	67525849	MYBL1	rs2688083	22	49698133	C22orf34	1.56028e-31	1.50022e-24	4.44619e-20	12.167	0.29978
cg21563544	8	71657963		rs1017035	7	6208369	CYTH3	5.94137e-28	8.38685e-22	1.69306e-16	-11.3587	-0.343148
cg06583355	8	74205857	RDH10	rs13176191	5	76878139	OTP	1.97397e-33	1.53116e-26	5.62506e-22	-12.5805	-0.303128
cg03721622	8	78478065		rs10957882	8	78995713	PKIA	1.71009e-14	9.24604e-09	0.0048731	7.80649	0.20457
cg07264586	8	94871988		rs9304808	19	58514183	ZNF606	2.94654e-24	1.008e-18	8.39651e-13	10.4782	0.416747
cg00317680	8	97274070	MTERFD1	rs12746211	1	149049726	LOC645166	1.26957e-16	5.57782e-10	3.61778e-05	8.44691	0.19548
cg24940433	8	99306708	NIPAL2	rs6089824	20	61659207	LOC63930	3.4611e-172	3.5273e-163	9.86281e-161	35.761	0.650056
cg10409981	8	99984763		rs8111549	19	21604459	ZNF493	1.8971e-43	1.77191e-37	5.406e-32	-14.6321	-0.461817
cg20909645	8	99985049		rs7257857	19	21579538	ZNF493	4.17988e-31	2.18553e-25	1.19111e-19	-12.0724	-0.411497
cg11067736	8	101225252	SPAG1	rs12719808	16	536259	RAB11FIP3	1.33954e-24	1.58943e-18	3.81717e-13	10.562	0.234482
cg07594831	8	101315560	RNF19A	rs11384415	2	239538120	LOC151171	3.7762e-43	4.03781e-36	1.07607e-31	14.5735	0.294199
cg16448805	8	101719208	PABPC1	rs6809289	3	154995561	LOC100507537	6.21098e-202	1.41044e-192	1.76989e-190	40.6015	0.567116
cg14341424	8	104032813	ATP6V1C1	rs7246955	19	20159751	ZNF682	2.46932e-33	1.44137e-27	7.03661e-22	-12.5596	-0.33005
cg21442626	8	104032819	ATP6V1C1	rs149565234	19	20172170	ZNF90	2.3859e-34	1.45335e-28	6.7989e-23	-12.7772	-0.296053
cg08793540	8	104032864	ATP6V1C1	rs149565234	19	20172170	ZNF90	3.68703e-32	1.99448e-26	1.05066e-20	-12.3046	-0.361318
cg14877637	8	104032876	ATP6V1C1	rs7246955	19	20159751	ZNF682	7.97474e-29	3.7029e-23	2.2725e-17	-11.5593	-0.379509
cg20223401	8	116441764	TRPS1	rs2126503	19	53154820	ZNF83	2.07613e-36	1.35331e-30	5.91618e-25	13.2116	0.428805
cg20223401	8	116441764	TRPS1	rs2085981	19	53126830	ZNF83	1.57605e-32	8.71611e-27	4.49114e-21	-12.3851	-0.301144
cg20223401	8	116441764	TRPS1	rs202074881	19	53200009	ZNF611	8.72085e-18	1.81607e-12	2.48511e-06	-8.78035	-0.193659
cg05492412	8	117899970		rs6508739	19	38150755	ZFP30	3.03043e-91	1.41567e-84	8.63556e-80	22.9479	0.488247
cg05492412	8	117899970		rs3752365	19	38230720	ZNF573	1.27625e-61	2.44112e-55	3.63683e-50	17.9863	0.503935
cg05492412	8	117899970		rs11666245	19	38229926	ZNF573	1.05362e-26	4.28855e-21	3.00241e-15	11.0669	0.61176
cg16875032	8	121823916	SNTB1	rs500186	13	112670986	SOX1	1.54705e-269	2.18173e-261	4.40849e-258	-52.3857	-2.15389
cg16875032	8	121823916	SNTB1	rs516119	13	112668995	SOX1	4.45321e-165	4.06363e-157	1.26899e-153	-34.6253	-2.06005
cg05598678	8	133773099	TMEM71	rs2016598	19	38141758	ZFP30	3.16954e-40	2.53176e-34	9.03197e-29	13.9929	0.273798
cg05598678	8	133773099	TMEM71	rs12461753	19	38202515	ZNF607	2.02728e-36	1.32176e-30	5.77697e-25	13.2138	0.32127
cg10401356	8	140712424	KCNK9	rs13048380	21	46411124	LINC00163	1.61161e-225	2.166e-216	4.59248e-214	44.5707	0.95662
cg11960359	8	142339068		rs3809627	16	30103160	TBX6	1.77697e-109	1.88205e-102	5.06369e-98	-25.8592	-0.508193
cg17651613	8	143111540		rs72636766	18	14114269	ZNF519	2.07695e-31	6.17197e-25	5.91852e-20	-12.1396	-0.300014
cg22398259	8	144255688		rs11190127	10	101271982	DQ372722	9.93847e-21	2.9318e-14	2.83208e-09	-9.58186	-0.242898
cg14825413	8	144358566	GLI4	rs139849165	6	29641637	ZFP57	1.64067e-13	1.01762e-07	0.0467528	-7.49592	-0.69386
cg24510518	8	144358898	GLI4	rs141747817	6	29660940	ZFP57	3.12902e-14	2.13335e-08	0.00891652	-7.72453	-0.325153
cg06070970	8	144359074	GLI4	rs141747817	6	29660940	ZFP57	4.90847e-14	3.26418e-08	0.0139873	-7.66298	-0.190493
cg26858781	8	145266126	MROH1	rs55951122	8	145826373	ARHGAP39	3.17162e-42	1.19272e-35	9.03792e-31	14.3915	1.05701
cg04565464	8	145669602	NFKBIL2	rs10650434	7	2025096	MAD1L1	2.48024e-53	6.15737e-47	7.06774e-42	-16.5004	-0.312684
cg00123225	9	3875784	GLIS3	rs6476884	9	4654963	SPATA6L	5.60002e-26	2.94092e-19	1.59579e-14	10.8948	0.259972
cg16494465	9	33391332	AQP7	rs61106114	2	92170087	ACTR3BP2	3.36562e-184	5.27268e-176	9.59072e-173	-37.6968	-0.752371
cg16246284	9	33749059	PRSS3	rs13298510	9	34329045	KIF24	1.46643e-29	8.32182e-23	4.17877e-18	-11.7265	-1.09855
cg22410499	9	33749216	PRSS3	rs56210884	9	34352641	NUDT2	1.1141e-34	7.02887e-28	3.17477e-23	-12.8476	-1.6079
cg14346631	9	40071873		rs11263337	9	44873756	Y_RNA	1.26397e-31	7.5359e-25	3.60184e-20	-12.1871	-0.212041
cg01052723	9	42366868	ANKRD20A2	rs11263337	9	44873756	Y_RNA	5.31002e-26	2.79222e-19	1.51315e-14	10.9003	0.296347
cg12340462	9	46141878		rs11263337	9	44873756	Y_RNA	2.7852e-38	1.94663e-31	7.93677e-27	-13.5985	-1.17532
cg16775284	9	68299585		rs3111556	19	36821198	LINC00665	1.14302e-73	3.3186e-67	3.25717e-62	-20.0552	-0.566898
cg16775284	9	68299585		rs201275568	19	37901730	ZNF569	1.60178e-22	4.77624e-17	4.56447e-11	10.045	0.260275
cg11634827	9	95858267	C9orf89	rs7246140	19	641215	FGF22	2.82346e-74	8.2177e-68	8.04577e-63	-20.1572	-0.375999
cg11634827	9	95858267	C9orf89	rs72310927	19	632237	POLRMT	9.26101e-24	3.05489e-18	2.63903e-12	-10.3555	-0.312818
cg11634827	9	95858267	C9orf89	rs3814892	19	638853	FGF22	4.83033e-15	7.77003e-10	0.00137646	-7.97569	-0.252818
cg01825213	9	98979965		rs28377268	9	98225056	PTCH1	3.91191e-14	9.70614e-08	0.0111474	-7.69406	-0.233769
cg03066050	9	110249749	KLF4	rs1319974	9	111427977	ACTL7B	3.61007e-218	3.53846e-210	1.02873e-206	43.3193	0.847248
cg03066050	9	110249749	KLF4	rs10979427	9	111408094	ACTL7B	2.4549e-132	1.01613e-124	6.99552e-121	-29.457	-0.700984
cg14185918	9	110249966	KLF4	rs1319974	9	111427977	ACTL7B	3.79569e-147	1.97055e-139	1.08163e-135	31.7859	1.18593
cg14185918	9	110249966	KLF4	rs9792526	9	111451849	ACTL7B	7.08169e-115	2.32615e-107	2.01801e-103	-26.7119	-1.04839
cg02353041	9	115653220	SLC46A2	rs2815728	6	73194346	RIMS1	5.05653e-25	9.25423e-19	1.44092e-13	-10.665	-0.259426
cg02353041	9	115653220	SLC46A2	rs16882500	6	73229564	KCNQ5	3.91024e-16	3.30973e-10	0.000111427	-8.3036	-0.414708
cg12671739	9	127615861	WDR38	rs118081526	9	128313536	MAPKAP1	7.55593e-14	1.83573e-07	0.0215315	7.60361	0.355391
cg14294859	9	130862556	SLC25A25	rs56168029	19	21942877	ZNF100	1.09038e-16	2.07387e-11	3.10717e-05	-8.46614	-0.313178
cg13471254	9	131081198	TRUB2	rs4843375	16	86462297	FENDRR	6.27003e-113	6.98795e-106	1.78672e-101	-26.4047	-0.60649
cg13471254	9	131081198	TRUB2	rs4843953	16	86462137	FENDRR	6.91565e-70	2.90835e-63	1.9707e-58	19.4152	0.503801
cg13471254	9	131081198	TRUB2	rs9938060	16	86464569	FENDRR	7.3407e-38	1.47384e-31	2.09182e-26	13.5122	0.638667
cg14334824	9	132203255		rs6003755	22	23853449	LOC388882	0	5.04104e-300	6.34061e-297	-60.1062	-0.987353
cg14334824	9	132203255		rs4822422	22	23852494	LOC388882	1.27423e-92	8.39809e-85	3.63107e-81	-23.17	-0.506908
cg23428900	9	133814559	FIBCD1	rs7235615	18	77644742	KCNG2	6.12338e-54	2.81556e-47	1.74493e-42	-16.6115	-0.304148
cg10873016	9	139136566	QSOX2	rs7246400	19	21909948	ZNF100	4.19705e-16	7.558e-11	0.0001196	-8.29451	-0.168599
cg17953249	9	139334385	INPP5E	rs9459701	6	167040110	RPS6KA2	1.02186e-14	7.35164e-09	0.00291192	-7.87577	-0.178864
cg15720535	9	139582585	AGPAT2	rs62126280	19	58449651	ZNF256	1.14463e-14	1.79097e-09	0.00326175	7.86055	0.269976
cg10027217	9	140082883	SSNA1	rs9962730	18	77263878	NFATC1	8.52452e-19	1.67834e-12	2.42916e-07	9.06175	0.289175
cg14409810	9	140172908	C9orf167	rs3209986	16	2140554	TCRBV20S1	2.50104e-24	2.91601e-18	7.127e-13	10.4957	0.348353
cg17886420	10	1796742		rs3793739	10	1282530	ADARB2	1.18776e-19	3.29588e-13	3.38467e-08	-9.29487	-0.304137
cg20442128	10	1817005		rs10420009	19	11763243	ZNF833P	1.29971e-46	1.38599e-40	3.70368e-35	15.2441	0.375339
cg03701930	10	1981436		rs4448619	10	1468196	ADARB2	2.62118e-15	4.9487e-09	0.000746936	-8.05645	-0.576553
cg14420642	10	2228780		rs3793739	10	1282530	ADARB2	3.94747e-21	1.18686e-14	1.12488e-09	9.68696	0.23117
cg09101205	10	2662314		rs4448619	10	1468196	ADARB2	7.19674e-16	1.46074e-09	0.000205079	-8.22502	-0.413244
cg18912160	10	3281074		rs4315562	2	772723	LOC339822	4.64639e-28	2.75096e-21	1.32405e-16	11.3834	0.229686
cg18912160	10	3281074		rs185377827	2	804255	LOC339822	9.2065e-28	5.39184e-21	2.6235e-16	11.3146	0.276522
cg18912160	10	3281074		rs2867138	2	706428	TMEM18	5.95688e-22	2.55724e-15	1.69748e-10	9.89949	0.227482
cg27255667	10	13570454		rs11793438	9	140687759	EHMT1	2.69646e-109	6.92604e-102	7.68389e-98	25.8305	0.508013
cg27255667	10	13570454		rs11792069	9	140646121	EHMT1	1.54123e-39	1.10687e-32	4.39192e-28	-13.8543	-0.46959
cg15321696	10	14424332		rs230493	4	103486216	NFKB1	2.66827e-17	6.75314e-11	7.60356e-06	8.64239	0.21127
cg06454152	10	23492484		rs2360001	19	22379587	ZNF676	3.43951e-19	8.15368e-14	9.80129e-08	9.16969	0.26588
cg15624813	10	23492866		rs10417143	19	22373303	ZNF676	1.88063e-15	3.15931e-10	0.000535908	8.10002	0.281494
cg26229043	10	24407477	KIAA1217	rs6482309	10	23902936	OTUD1	2.75615e-24	9.51201e-18	7.85397e-13	10.4853	0.275874
cg23050442	10	26505156	GAD2	rs2969049	7	2616960	IQCE	3.65036e-14	2.66584e-08	0.0104021	7.70351	0.206241
cg05307214	10	27223302	LINC00202-1	rs2429483	10	27730621	PTCHD3	1.21499e-14	2.09659e-08	0.00346227	-7.85254	-0.268338
cg27156464	10	32097661	ARHGAP12	rs7924137	10	31040092	AK302694	1.86e-92	3.36015e-85	5.30029e-81	-23.1435	-0.405001
cg27156464	10	32097661	ARHGAP12	rs7077990	10	31038752	AK302694	1.04016e-66	1.4617e-59	2.96404e-55	18.8713	0.354494
cg13126984	10	33398884		rs2008929	10	34163157	LINC00838	1.89365e-38	1.26993e-31	5.39619e-27	-13.6328	-0.382329
cg13126984	10	33398884		rs56786857	10	34165617	LINC00838	1.20153e-25	4.36455e-19	3.42391e-14	10.8155	0.299908
cg13090418	10	33621421	NRP1	rs56786857	10	34165617	LINC00838	3.08044e-86	5.28249e-79	8.77807e-75	-22.135	-0.638118
cg13090418	10	33621421	NRP1	rs743104	10	34162510	LINC00838	4.23043e-56	5.14284e-49	1.20551e-44	17.0036	0.556158
cg27270412	10	33622332	NRP1	rs56786857	10	34165617	LINC00838	1.23401e-34	7.04842e-28	3.51647e-23	-12.8382	-0.308397
cg27270412	10	33622332	NRP1	rs2144853	10	34167001	LINC00838	5.04595e-21	1.50647e-14	1.4379e-09	9.6591	0.251763
cg25672060	10	34061612		rs10420009	19	11763243	ZNF833P	1.15105e-28	5.27997e-23	3.28004e-17	11.5228	0.220903
cg02191862	10	34061647		rs10420009	19	11763243	ZNF833P	8.40689e-24	2.7809e-18	2.39564e-12	10.3659	0.215382
cg08662620	10	34061705		rs10420009	19	11763243	ZNF833P	2.30761e-28	1.03039e-22	6.57581e-17	11.4535	0.349
cg12014262	10	35158311		rs10508793	10	34161944	LINC00838	6.67685e-14	1.00792e-07	0.0190265	-7.62068	-0.273184
cg21096915	10	42971209	LOC84856	rs10909011	10	42436301	LOC441666	1.68822e-42	1.41489e-35	4.8108e-31	14.4456	0.30544
cg04395798	10	42971732	LOC84856	rs10909011	10	42436301	LOC441666	9.20561e-36	5.59553e-29	2.62325e-24	13.0763	0.380503
cg09823154	10	43332737		rs77081633	6	136589425	BCLAF1	4.34016e-16	3.65475e-10	0.000123678	-8.29021	-0.232
cg09823154	10	43332737		rs9674439	16	33836510	BC068290	1.32553e-56	4.34398e-50	3.77725e-45	17.0944	0.315941
cg09823154	10	43332737		rs12927233	16	32137965	HERC2P4	1.87451e-29	2.8249e-23	5.34163e-18	11.7023	0.243458
cg27175024	10	43393209		rs149943841	10	42488257	LOC441666	1.38259e-14	2.37341e-08	0.00393987	-7.83515	-0.17885
cg04322572	10	43447618		rs60286236	17	53080006	STXBP4	2.60171e-23	2.80259e-17	7.41389e-12	10.2438	0.292654
cg15344919	10	46222272	FAM21C	rs12763105	10	51823764	FLJ31813	5.5099e-96	1.1362e-88	1.57011e-84	-23.7112	-0.367987
cg15344919	10	46222272	FAM21C	rs3964873	10	51822906	FLJ31813	6.41631e-72	9.93709e-65	1.8284e-60	19.7601	0.447563
cg06136804	10	46257328	FAM21C	rs138036683	10	51820161	FLJ31813	7.22119e-253	6.42892e-245	2.05776e-241	49.3566	0.939696
cg07489412	10	46527063		rs35578984	10	48716207	PTPN20B	1.03376e-49	1.08543e-42	2.94583e-38	-15.8302	-0.631544
cg17757980	10	46971495	SYT15	rs67400645	19	58348812	ZNF587	6.83766e-15	1.08707e-09	0.00194847	7.92948	0.340274
cg00661861	10	46994017	GPRIN2	rs4342964	10	48318619	ZNF488	3.57894e-74	5.691e-67	1.01986e-62	20.1399	0.756978
cg00661861	10	46994017	GPRIN2	rs72792220	10	49389758	FRMPD2	3.01014e-62	3.99589e-55	8.57774e-51	18.0964	0.735615
cg00661861	10	46994017	GPRIN2	rs61840542	10	49497852	FRMPD2	6.34451e-30	2.8344e-23	1.80794e-18	11.8086	0.813317
cg00661861	10	46994017	GPRIN2	rs41284956	10	48325531	ZNF488	7.37119e-15	1.29973e-08	0.00210051	7.91946	0.630466
cg12043818	10	47008202		rs11517216	10	48307938	ANXA8	1.81413e-14	3.05874e-08	0.00516957	7.79851	0.278113
cg17771050	10	47083342	PPYR1	rs769009	10	49390449	FRMPD2	8.77833e-33	4.65125e-26	2.50149e-21	-12.4404	-0.220773
cg04127044	10	47083355	PPYR1	rs769008	10	49390308	FRMPD2	4.71848e-40	3.52175e-33	1.34459e-28	-13.9581	-0.289361
cg11861387	10	47083392	PPYR1	rs2999412	10	47686403	AK057316	1.55219e-69	2.31238e-62	4.42315e-58	19.3554	1.04635
cg11861387	10	47083392	PPYR1	rs2123196	10	48642636	PTPN20B	4.3905e-19	1.16213e-12	1.25112e-07	-9.14076	-0.561757
cg02394955	10	47083426	PPYR1	rs4495839	10	47685828	AK057316	1.24748e-14	2.15215e-08	0.00355484	7.84899	0.224174
cg02394955	10	47083426	PPYR1	rs769009	10	49390449	FRMPD2	4.7975e-14	7.37165e-08	0.0136711	-7.66612	-0.21055
cg25761626	10	47083504	PPYR1	rs2999412	10	47686403	AK057316	1.49259e-26	5.75802e-20	4.2533e-15	11.0312	0.220505
cg10293359	10	47095993		rs2062704	10	49393002	FRMPD2	2.31457e-14	3.86006e-08	0.00659564	7.76552	0.17893
cg12984408	10	47106705	LINC00842	rs9325886	10	48412337	GDF2	4.02289e-17	9.3704e-11	1.14637e-05	-8.59129	-0.39467
cg12984408	10	47106705	LINC00842	rs4838610	10	49715439	ARHGAP22	8.6413e-14	1.28425e-07	0.0246244	-7.58506	-0.326197
cg00247196	10	47124934	LINC00842	rs34381563	10	47696381	AK057316	1.21279e-39	8.8563e-33	3.45598e-28	13.8754	0.268001
cg01066431	10	48185197	LOC642826	rs57786719	10	49396389	FRMPD2	5.81711e-25	2.03835e-18	1.65765e-13	10.6502	0.203738
cg01066431	10	48185197	LOC642826	rs10508899	10	49404479	FRMPD2	3.68136e-18	9.19737e-12	1.04905e-06	8.88556	0.279783
cg14677909	10	48807341	PTPN20B	rs11596599	10	49571350	MAPK8	4.98461e-20	1.4092e-13	1.42042e-08	9.39611	0.396379
cg14677909	10	48807341	PTPN20B	rs4838578	10	49410677	FRMPD2	4.1061e-14	6.47935e-08	0.0117008	7.68743	0.172188
cg22611504	10	52750754	PRKG1	rs1937682	10	53678982	PRKG1	4.34356e-32	2.19135e-25	1.23775e-20	-12.289	-0.253695
cg26332926	10	52835078	PRKG1	rs1937682	10	53678982	PRKG1	2.37372e-75	3.85283e-68	6.76421e-64	-20.3375	-0.80835
cg26332926	10	52835078	PRKG1	rs1937679	10	53677838	PRKG1	2.18211e-48	2.21606e-41	6.21818e-37	15.5812	0.710836
cg24609819	10	52840377	PRKG1	rs1937682	10	53678982	PRKG1	1.17362e-22	3.80402e-16	3.34436e-11	-10.0793	-0.377576
cg24609819	10	52840377	PRKG1	rs1937679	10	53677838	PRKG1	1.00857e-17	2.43665e-11	2.87403e-06	8.76251	0.355165
cg11229663	10	52843235	PRKG1	rs1937682	10	53678982	PRKG1	2.88138e-59	3.70907e-52	8.21085e-48	-17.5705	-0.673798
cg11229663	10	52843235	PRKG1	rs1937679	10	53677838	PRKG1	1.0076e-41	8.29036e-35	2.87126e-30	14.2921	0.613405
cg05131940	10	53004308	PRKG1	rs12571679	10	53675769	PRKG1	9.68711e-22	3.00116e-15	2.76046e-10	-9.84518	-0.231772
cg05131940	10	53004308	PRKG1	rs11000132	10	53680796	PRKG1	4.40796e-16	9.18006e-10	0.00012561	8.28821	0.21695
cg08291907	10	53011793	PRKG1	rs1937679	10	53677838	PRKG1	2.06487e-23	6.9113e-17	5.88409e-12	10.2689	0.334448
cg08291907	10	53011793	PRKG1	rs1937682	10	53678982	PRKG1	1.13743e-21	3.50707e-15	3.24126e-10	-9.8272	-0.301099
cg02772261	10	53428024	PRKG1	rs4935218	10	52829717	PRKG1	2.84144e-28	1.1944e-21	8.09703e-17	-11.4326	-0.509289
cg04810224	10	53620157	PRKG1	rs6479912	10	52841554	PRKG1	1.37807e-27	5.58428e-21	3.92696e-16	-11.2739	-0.31639
cg00332393	10	54277038		rs1937682	10	53678982	PRKG1	1.21171e-36	7.60147e-30	3.45292e-25	13.2604	0.306157
cg00332393	10	54277038		rs1937679	10	53677838	PRKG1	2.33677e-26	8.84485e-20	6.65891e-15	-10.9851	-0.27838
cg05201958	10	61968731	ANK3	rs9415612	10	62506396	CDK1	4.30697e-29	1.86528e-22	1.22732e-17	-11.6203	-0.274125
cg05201958	10	61968731	ANK3	rs10821833	10	62488061	CDK1	9.15674e-21	2.70603e-14	2.60932e-09	9.59122	0.221434
cg11283152	10	62749211	RHOBTB1	rs1548476	19	58058536	ZNF550	1.99943e-18	4.42434e-13	5.69761e-07	8.95941	0.35049
cg05091115	10	65280959	REEP3	rs13380927	18	76289298	SALL3	3.514e-76	2.42089e-69	1.00136e-64	-20.4762	-0.487069
cg05091115	10	65280959	REEP3	rs74885337	18	76291925	SALL3	2.07408e-55	9.70162e-49	5.91033e-44	-16.8788	-0.439044
cg09179277	10	68835646	LRRTM3	rs10997736	10	69342768	CTNNA3	1.12291e-14	1.94197e-08	0.00319986	7.86312	0.482204
cg11391221	10	69886352	MYPN	rs28750983	10	69323581	CTNNA3	2.92099e-16	6.20762e-10	8.32369e-05	8.34095	0.365902
cg23257002	10	72375741		rs34473690	12	133725337	ZNF891	8.60173e-30	2.30209e-23	2.45116e-18	-11.7788	-0.272616
cg13085507	10	75935875	ADK	rs10824220	10	76454149	ADK	3.83707e-27	1.50663e-20	1.09342e-15	11.1701	0.228468
cg03820205	10	76970516	VDAC2	rs2288180	2	1805748	MYT1L	1.53275e-18	5.80918e-12	4.36776e-07	-8.99142	-0.177774
cg24280832	10	77871958	C10orf11	rs7078507	10	77140864	ZNF503	3.92461e-17	9.14723e-11	1.11837e-05	8.59438	0.307753
cg04850999	10	77872084	C10orf11	rs55922628	10	77191441	ZNF503-AS2	1.45378e-13	2.09544e-07	0.0414272	7.5128	0.153355
cg10952765	10	82841950		rs382197	19	44509097	ZNF230	3.31653e-15	5.41209e-10	0.000945085	8.02544	0.267441
cg14538439	10	90750381	FAS	rs1882800	8	1297024	LOC286083	4.12761e-14	2.15632e-08	0.0117621	-7.68672	-0.189822
cg15233961	10	96990543		rs10435926	9	97042132	ZNF169	7.25679e-20	2.8607e-13	2.06791e-08	9.35242	0.583507
cg15233961	10	96990543		rs7026729	9	97083206	NUTM2F	2.16977e-16	6.46502e-10	6.18302e-05	-8.37888	-0.267681
cg03269218	10	96990700		rs2769108	9	97186527	HIATL1	1.7027e-22	7.95638e-16	4.85205e-11	10.0383	0.973946
cg03269218	10	96990700		rs199512164	9	97067530	ZNF169	7.00042e-18	2.37457e-11	1.99485e-06	-8.80725	-0.423831
cg15454820	10	96990858		rs2769108	9	97186527	HIATL1	2.44779e-19	9.18387e-13	6.97527e-08	9.20988	0.981019
cg15454820	10	96990858		rs7026729	9	97083206	NUTM2F	4.13433e-17	1.32429e-10	1.17813e-05	-8.58788	-0.466951
cg19476376	10	96990921		rs67401161	9	97044541	ZNF169	2.27646e-18	7.96211e-12	6.48703e-07	8.94375	0.834027
cg19476376	10	96990921		rs199512164	9	97067530	ZNF169	3.93283e-17	1.26041e-10	1.12071e-05	-8.59412	-0.395829
cg04539301	10	96990923		rs62579663	9	97051328	ZNF169	7.1958e-18	2.43949e-11	2.05053e-06	-8.80389	-0.316236
cg04539301	10	96990923		rs2769108	9	97186527	HIATL1	2.04027e-17	6.68203e-11	5.81398e-06	8.67566	0.593241
cg02613435	10	102756977	LZTS2	rs2967591	19	8597628	MYO1F	3.75663e-278	2.22173e-268	1.0705e-266	-53.9877	-1.73782
cg02613435	10	102756977	LZTS2	rs113576178	19	8596012	MYO1F	6.34087e-219	4.16677e-210	1.80691e-207	-43.4473	-1.72542
cg17283857	10	102989315	FLJ41350	rs34332442	19	21768278	BC033373	1.28929e-164	4.05589e-157	3.67399e-153	-34.5517	-1.14938
cg17283857	10	102989315	FLJ41350	rs73027749	19	21761544	AX748435	4.17335e-99	2.33729e-92	1.18924e-87	-24.2109	-1.51977
cg17283857	10	102989315	FLJ41350	rs62110202	19	21754601	AX748435	1.48983e-42	1.35827e-36	4.24544e-31	14.4563	0.60508
cg15109571	10	104264023	SUFU	rs35627826	12	132611025	EP400NL	2.3937e-24	5.49841e-18	6.82113e-13	10.5003	0.221159
cg15109571	10	104264023	SUFU	rs34464627	12	132645537	NOC4L	1.9822e-19	2.91058e-13	5.64851e-08	9.23474	0.188324
cg00492979	10	105428385	SH3PXD2A	rs2296569	10	104836511	CNNM2	1.55015e-15	3.00056e-09	0.000441735	-8.1253	-0.244182
cg18735015	10	105428506	SH3PXD2A	rs2296569	10	104836511	CNNM2	1.53417e-16	3.41106e-10	4.37181e-05	-8.42293	-0.249903
cg16669339	10	105428621	SH3PXD2A	rs2296569	10	104836511	CNNM2	1.37335e-16	3.06541e-10	3.91353e-05	-8.43696	-0.256006
cg15467280	10	106099569	ITPRIP	rs200966907	10	105490045	SH3PXD2A	2.69711e-19	7.34702e-13	7.68575e-08	-9.19844	-0.518456
cg13559810	10	106099647	ITPRIP	rs200966907	10	105490045	SH3PXD2A	1.02741e-15	2.02913e-09	0.000292773	-8.17888	-0.543493
cg15846506	10	110612108		rs10748972	10	110108984	7SK	2.21917e-61	2.90186e-54	6.32379e-50	17.944	0.441738
cg15846506	10	110612108		rs10159709	10	110110141	7SK	7.20441e-59	9.11603e-52	2.05298e-47	-17.4997	-0.423456
cg22633280	10	110671907		rs4434928	10	110115518	7SK	7.67237e-14	1.14898e-07	0.0218633	-7.6015	-0.148854
cg16913555	10	120788464	NANOS1	rs414385	19	22338577	ZNF676	3.28457e-20	8.52405e-15	9.35977e-09	9.44443	0.225354
cg00853148	10	120788598	NANOS1	rs414385	19	22338577	ZNF676	3.72084e-14	5.52447e-09	0.010603	7.7009	0.183963
cg14916079	10	120788696	NANOS1	rs414385	19	22338577	ZNF676	1.74724e-22	5.19923e-17	4.97898e-11	10.0354	0.280083
cg14916079	10	120788696	NANOS1	rs149070103	19	22340413	ZNF676	5.24121e-17	1.02133e-11	1.49354e-05	-8.55823	-0.273078
cg24466939	10	128376044		rs2991793	10	128917251	DOCK1	4.80489e-15	8.68018e-09	0.00136921	7.97639	0.249973
cg15491701	10	131759907	EBF3	rs1547549	10	131259425	MGMT	8.2274e-19	2.12884e-12	2.34449e-07	-9.06599	-0.27826
cg15138986	10	131935156	GLRX3	rs2240731	17	2595495	CLUH	5.749e-16	3.7641e-10	0.000163825	-8.25402	-0.284081
cg25485875	10	134600998	NKX6-2	rs4854313	2	483114	TMEM18	8.24092e-59	1.57876e-51	2.34835e-47	-17.4893	-0.449386
cg16634193	10	135207476	MTG1	rs2334552	11	1511217	MOB2	4.23664e-29	2.94921e-23	1.20728e-17	-11.6219	-0.288768
cg16634193	10	135207476	MTG1	rs12418327	11	1605076	KRTAP5-AS1	1.02231e-16	4.11427e-11	2.91319e-05	8.47428	0.246258
cg23873523	11	2398502	CD81	rs113100612	16	29222962	NPIPL1	6.3549e-90	4.30609e-83	1.8109e-78	-22.734	-0.428181
cg23873523	11	2398502	CD81	rs58023621	16	29266556	NPIPL1	5.74695e-59	2.00005e-52	1.63766e-47	-17.5172	-0.41342
cg11185456	11	6592066	DNHD1	rs1559229	19	37876197	ZNF527	1.51577e-28	6.88044e-23	4.31937e-17	-11.4954	-0.693147
cg14449473	11	6592119	DNHD1	rs1559229	19	37876197	ZNF527	1.49445e-28	6.78836e-23	4.25863e-17	-11.4968	-0.540756
cg24637308	11	6592297	DNHD1	rs6508719	19	37877419	ZNF527	8.42576e-40	6.62209e-34	2.40102e-28	-13.9073	-0.773826
cg01833234	11	6592585	DNHD1	rs1559229	19	37876197	ZNF527	1.81093e-34	1.1071e-28	5.16045e-23	-12.8027	-0.778045
cg01833234	11	6592585	DNHD1	rs4803210	19	38022917	ZNF793	2.13232e-16	3.94374e-11	6.07631e-05	-8.3811	-0.497724
cg10208301	11	6592745	DNHD1	rs6508719	19	37877419	ZNF527	3.31665e-26	1.30768e-20	9.4512e-15	-10.949	-0.42477
cg17200564	11	8008592	EIF3F	rs11263337	9	44873756	Y_RNA	1.46497e-20	6.15531e-14	4.1746e-09	9.53743	0.16968
cg04941127	11	8892760	ST5	rs41549114	19	620504	POLRMT	6.40834e-55	9.13911e-49	1.82613e-43	-16.7899	-0.476355
cg04941127	11	8892760	ST5	rs11668261	19	618854	POLRMT	4.34693e-48	4.78563e-42	1.23871e-36	-15.5247	-0.360976
cg12894917	11	9286517	DENND5A	rs13131922	4	190729918	BC087857	1.81245e-108	4.82323e-101	5.16479e-97	-25.6996	-0.610534
cg12894917	11	9286517	DENND5A	rs2879109	4	190727796	BC087857	7.69436e-59	1.16263e-51	2.1926e-47	-17.4946	-0.315909
cg06116412	11	11641789	GALNT18	rs2021560	19	22373470	ZNF676	9.07184e-35	5.59636e-29	2.58513e-23	12.8665	0.323705
cg06116412	11	11641789	GALNT18	rs147457025	19	22396478	ZNF676	5.06974e-20	1.30023e-14	1.44468e-08	-9.39414	-0.277538
cg05197062	11	11642011	GALNTL4	rs2021560	19	22373470	ZNF676	3.38622e-72	9.6282e-66	9.64944e-61	19.8071	1.27062
cg05197062	11	11642011	GALNTL4	rs147457025	19	22396478	ZNF676	2.53494e-31	1.33121e-25	7.22362e-20	-12.1205	-0.979244
cg17074339	11	11642133	GALNTL4	rs2021560	19	22373470	ZNF676	3.34665e-71	9.33174e-65	9.53668e-60	19.6387	0.592603
cg17074339	11	11642133	GALNTL4	rs147457025	19	22396478	ZNF676	2.57851e-31	1.35324e-25	7.34776e-20	-12.1188	-0.459344
cg02933478	11	14380633	RRAS2	rs35337667	8	145525742	HSF1	7.47839e-17	4.97554e-11	2.13105e-05	8.51365	0.155488
cg02933478	11	14380633	RRAS2	rs10093866	8	145513818	BOP1	4.01285e-16	2.50919e-10	0.000114351	-8.30027	-0.225396
cg02869547	11	14521079	COPB1	rs4355430	4	185885897	HELT	9.07474e-120	2.68212e-112	2.58595e-108	-27.4824	-0.543733
cg02869547	11	14521079	COPB1	rs4541559	4	185882561	HELT	1.74173e-17	4.4933e-11	4.96328e-06	-8.69522	-0.27174
cg00894715	11	34489880	CAT	rs142442911	19	36896668	ZFP82	1.48887e-17	3.03781e-12	4.2427e-06	8.71459	0.215596
cg09892781	11	41481292	LRRC4C	rs35717293	19	21912755	ZNF100	1.38947e-33	8.21429e-28	3.95947e-22	-12.6134	-0.277114
cg15681577	11	41481497		rs35717293	19	21912755	ZNF100	1.1885e-76	3.58988e-70	3.38678e-65	-20.5548	-0.365154
cg08072402	11	41481502		rs35717293	19	21912755	ZNF100	4.31197e-72	1.22251e-65	1.22875e-60	-19.7893	-0.469163
cg24638253	11	41481578		rs35717293	19	21912755	ZNF100	4.64355e-63	9.30622e-57	1.32323e-51	-18.2384	-0.490646
cg07895523	11	41481891	LRRC4C	rs35717293	19	21912755	ZNF100	5.2785e-97	2.91211e-90	1.50417e-85	-23.8745	-0.700944
cg22455327	11	41634206		rs28384491	19	9434872	ZNF559	8.59844e-24	2.84315e-18	2.45023e-12	10.3634	0.351708
cg02030672	11	45687055	CHST1	rs4909081	7	158200785	PTPRN2	1.47868e-77	5.35544e-71	4.21368e-66	-20.7056	-0.369536
cg13309027	11	47870224	NUP160	rs4880419	10	134456109	INPP5A	5.59975e-41	4.36809e-34	1.59572e-29	-14.1438	-0.254709
cg09232871	11	48902014		rs12417707	11	89834751	UBTFL1	1.50143e-31	1.12798e-25	4.27851e-20	12.1707	0.2618
cg09232871	11	48902014		rs36099201	11	89422984	FOLH1B	5.56084e-14	1.69295e-08	0.0158463	-7.64585	-0.264059
cg24576494	11	50257613	LOC441601	rs12226792	11	49663910	LOC440040	2.99271e-14	9.31404e-09	0.00852809	7.7306	0.37455
cg17921026	11	58694920	GLYATL1	rs8108040	19	58002964	ZNF419	6.41697e-16	1.13837e-10	0.000182859	-8.23984	-0.250743
cg27139424	11	58695093		rs12982057	19	57994961	ZNF419	4.35922e-17	8.5385e-12	1.24221e-05	8.58127	0.282616
cg14195377	11	60928647	VPS37C	rs4704284	5	75476441	SV2C	2.00706e-52	2.37475e-45	5.71935e-41	-16.3337	-0.310577
cg00367567	11	62138469	ASRGL1	rs11085799	19	12022449	ZNF69	4.43787e-56	6.58626e-50	1.26462e-44	-16.9998	-0.555938
cg14933468	11	62138599	ASRGL1	rs11085799	19	12022449	ZNF69	3.92155e-61	7.2636e-55	1.11749e-49	-17.9005	-0.355893
cg06178669	11	63334608		rs3836561	4	103461727	NFKB1	1.18008e-19	3.56173e-13	3.36277e-08	9.29563	0.188426
cg23719950	11	63933701	MACROD1	rs452960	19	13871411	CCDC130	7.92073e-47	8.49863e-41	2.25711e-35	-15.2851	-0.304075
cg00270878	11	64334217	SLC22A11	rs12973197	19	44912556	ZNF229	3.64114e-27	1.51907e-21	1.03759e-15	11.1754	0.415552
cg00270878	11	64334217	SLC22A11	rs204541	19	44955113	ZNF229	1.29189e-24	4.5449e-19	3.68139e-13	10.5659	0.352599
cg11674105	11	64512323	RASGRP2	rs113100612	16	29222962	NPIPL1	4.15841e-72	1.85183e-65	1.18499e-60	-19.792	-0.353307
cg11674105	11	64512323	RASGRP2	rs58023621	16	29266556	NPIPL1	6.0181e-50	1.66342e-43	1.71493e-38	-15.8742	-0.346808
cg11674105	11	64512323	RASGRP2	rs194045	16	29246102	NPIPL1	6.50498e-35	1.20052e-28	1.85367e-23	12.8972	0.289278
cg03128921	11	66035086	KLC2	rs12960602	18	511960	COLEC12	6.49754e-18	1.2355e-11	1.85155e-06	-8.81636	-0.239125
cg04592747	11	66035942	RAB1B	rs17624603	8	70060679	LOC100505718	1.62772e-179	7.62659e-171	4.63839e-168	-36.9391	-1.99878
cg04592747	11	66035942	RAB1B	rs537221	8	70043427	LOC100505718	1.58785e-34	3.926e-28	4.52477e-23	12.8149	0.642323
cg05330472	11	66636291	PC	rs4977029	8	143666351	ARC	8.94327e-50	4.71601e-43	2.54849e-38	-15.842	-0.457735
cg00299830	11	67275686	CDK2AP2	rs62056961	17	39605	DOC2B	9.06835e-111	2.60094e-104	2.58413e-99	26.0635	0.394557
cg11152384	11	68934300		rs230520	4	103465612	NFKB1	3.24944e-27	1.71413e-20	9.25966e-16	11.187	0.245479
cg12553843	11	71511486	FAM86C	rs6601642	8	11846083	DEFB135	2.07713e-37	6.05263e-31	5.91904e-26	-13.4191	-0.517865
cg01339752	11	73433318	RAB6A	rs149295710	11	74126479	PGM2L1	1.71757e-18	7.46817e-13	4.89443e-07	8.97772	0.481242
cg06062652	11	74099889	PGM2L1	rs73552425	11	73341216	PLEKHB1	1.68044e-20	7.98715e-15	4.78861e-09	-9.52167	-0.640894
cg12578739	11	85522305	SYTL2	rs75141812	2	290003	FAM150B	4.52902e-82	1.89874e-74	1.2906e-70	-21.4524	-0.517984
cg12578739	11	85522305	SYTL2	rs79154857	2	293688	FAM150B	1.14902e-73	4.15195e-66	3.27426e-62	-20.0548	-0.424727
cg07680260	11	88285769	GRM5	rs141432217	11	88849315	TYR	2.21875e-19	1.00088e-13	6.3226e-08	-9.22147	-0.648243
cg26138821	11	89956704	CHORDC1	rs112275230	11	89308047	AB231784	1.41249e-31	1.06132e-25	4.02507e-20	-12.1765	-1.1234
cg09488196	11	89956718	CHORDC1	rs112275230	11	89308047	AB231784	7.80513e-30	5.56558e-24	2.22416e-18	-11.7883	-0.611136
cg22332266	11	89956777	CHORDC1	rs112275230	11	89308047	AB231784	1.11743e-33	9.31715e-28	3.18424e-22	-12.6337	-1.02315
cg14848783	11	92600066	FAT3	rs11019873	11	91951907	FAT3	4.4024e-51	5.78322e-45	1.25452e-39	16.0857	0.557708
cg14848783	11	92600066	FAT3	rs2125301	11	91946830	FAT3	1.12973e-41	1.1122e-35	3.21929e-30	14.2822	0.53929
cg00455535	11	92616319	FAT3	rs10830883	11	91950647	FAT3	2.53067e-32	1.97585e-26	7.21143e-21	12.3403	0.388524
cg10350957	11	92616378	FAT3	rs11019873	11	91951907	FAT3	3.69807e-35	3.19738e-29	1.05381e-23	12.9491	0.327336
cg23557983	11	92616396	FAT3	rs994694	11	91950775	FAT3	5.39908e-28	3.66584e-22	1.53853e-16	11.3683	0.218014
cg05694749	11	92616492	FAT3	rs11019873	11	91951907	FAT3	2.73256e-40	2.61242e-34	7.78675e-29	14.0058	0.660756
cg04617251	11	98891756	CNTN5	rs72704926	14	101690393	BC148240	3.04253e-101	3.25218e-93	8.67004e-90	24.552	0.500509
cg04617251	11	98891756	CNTN5	rs1772026	14	101694821	BC148240	1.03754e-42	1.92586e-35	2.95659e-31	-14.4873	-0.294781
cg27487222	11	103502790		rs4267437	19	57042247	ZNF471	8.78675e-35	5.42275e-29	2.50389e-23	12.8695	0.270486
cg15368992	11	109618832		rs71475126	11	108965004	5S_rRNA	4.0028e-24	2.2065e-18	1.14065e-12	10.4455	0.518902
cg19614169	11	110216762		rs11665952	19	11757406	ZNF833P	1.28421e-28	5.85495e-23	3.65952e-17	11.5119	0.217664
cg14339970	11	111820402	DIXDC1	rs10891373	11	112322380	C11orf34	2.96898e-18	1.27985e-12	8.46045e-07	8.91163	0.309636
cg24266670	11	115630629		rs28617278	3	27676205	EOMES	1.36802e-50	5.67132e-43	3.89835e-39	-15.9942	-0.519149
cg24266670	11	115630629		rs9850564	3	27671974	EOMES	1.50727e-27	1.21139e-20	4.29515e-16	-11.2648	-0.247339
cg17575191	11	116424350		rs11734065	4	19589696	SLIT2	8.09966e-30	4.80284e-23	2.30809e-18	11.7847	0.383624
cg16922900	11	124616321	NRGN	rs138544564	18	77519914	CTDP1	3.53322e-89	3.45887e-82	1.00683e-77	-22.6133	-0.546448
cg16922900	11	124616321	NRGN	rs34661407	18	77509361	CTDP1	3.21769e-29	9.09238e-23	9.16918e-18	11.6491	0.272254
cg18245306	11	128761195	KCNJ5	rs11377723	10	134822255	LOC399829	3.5994e-44	3.20257e-37	1.02569e-32	-14.773	-0.285399
cg07688490	11	129685695	TMEM45B	rs855553	9	33751334	PRSS3	2.2423e-37	1.50454e-30	6.38971e-26	13.4122	0.266681
cg23795048	12	9217529	LOC144571	rs638873	7	63771235	ZNF736	1.13131e-18	1.13285e-12	3.2238e-07	-9.02788	-0.29551
cg13575925	12	9217583	LOC144571	rs638873	7	63771235	ZNF736	2.31669e-17	2.12748e-11	6.60168e-06	-8.65992	-0.273024
cg26114124	12	9217669	LOC144571	rs145768864	7	63780183	ZNF736	3.1562e-20	3.39649e-14	8.99398e-09	-9.44904	-0.347156
cg20380214	12	9217688	LOC144571	rs145768864	7	63780183	ZNF736	9.40976e-21	1.03723e-14	2.68142e-09	-9.58811	-0.257825
cg10605084	12	9217763	LOC144571	rs638873	7	63771235	ZNF736	2.57905e-19	2.66496e-13	7.3493e-08	-9.20372	-0.208654
cg02883147	12	9217769	LOC144571	rs145768864	7	63780183	ZNF736	2.58445e-20	2.79603e-14	7.3647e-09	-9.47212	-0.25397
cg21635789	12	11639516		rs10772397	12	11138683	PRH1	1.11868e-102	2.58603e-95	3.18781e-91	-24.7805	-0.46843
cg21635789	12	11639516		rs7294858	12	11126577	PRH1	3.5895e-51	2.58926e-44	1.02287e-39	-16.1022	-0.421895
cg05651863	12	11640582		rs6488334	12	11140444	PRH1	2.52919e-15	2.12012e-09	0.000720724	-8.06114	-0.223468
cg22340811	12	11649374		rs10772397	12	11138683	PRH1	6.19859e-18	7.54366e-12	1.76636e-06	-8.82212	-0.180321
cg04619585	12	11654973		rs10772397	12	11138683	PRH1	2.1336e-14	1.61649e-08	0.00607995	-7.77656	-0.189563
cg19130626	12	11708829	LINC01252	rs10772397	12	11138683	PRH1	3.0438e-225	1.82332e-216	8.67366e-214	-44.5234	-0.575445
cg19130626	12	11708829	LINC01252	rs35062230	12	11201410	PRH1	7.74986e-89	1.55422e-81	2.20841e-77	-22.5579	-0.509788
cg16709841	12	11708901	LINC01252	rs10772397	12	11138683	PRH1	3.23752e-227	2.47807e-218	9.22569e-216	-44.8616	-1.05739
cg16709841	12	11708901	LINC01252	rs35062230	12	11201410	PRH1	2.05955e-89	4.27345e-82	5.86894e-78	-22.6513	-0.93704
cg00950476	12	11708930	LINC01252	rs10772397	12	11138683	PRH1	5.61897e-181	1.38243e-172	1.60119e-169	-37.1752	-0.865172
cg02701505	12	11709051	LINC01252	rs10772397	12	11138683	PRH1	4.79709e-165	6.9571e-157	1.36699e-153	-34.6201	-0.528589
cg05740763	12	13080422		rs2016598	19	38141758	ZFP30	7.54887e-58	1.18895e-51	2.15114e-46	17.3177	0.692974
cg05740763	12	13080422		rs12461753	19	38202515	ZNF607	1.66626e-44	1.60497e-38	4.7482e-33	14.838	0.756841
cg19228160	12	13100222	GPRC5D	rs2016598	19	38141758	ZFP30	2.96033e-21	8.09087e-16	8.4358e-10	-9.71954	-0.191044
cg06403660	12	22487299	ST8SIA1	rs62056961	17	39605	DOC2B	2.5141e-117	7.35649e-111	7.16423e-106	27.0979	0.439588
cg24407260	12	22590113		rs112803668	19	21689263	ZNF429	3.19995e-41	2.69625e-35	9.11863e-30	14.1923	0.289913
cg24407260	12	22590113		rs8111885	19	21733334	ZNF429	2.0092e-25	7.45277e-20	5.72544e-14	10.7618	0.192191
cg07109603	12	24049014	SOX5	rs7953698	12	24798175	LINC00477	3.27964e-120	8.49354e-113	9.34572e-109	-27.5519	-0.977598
cg07109603	12	24049014	SOX5	rs4963796	12	24957982	BCAT1	2.86488e-16	2.6537e-10	8.1638e-05	-8.34343	-0.309144
cg15849440	12	26111697	RASSF8	rs115153717	21	47945344	DIP2A	8.39513e-39	2.5839e-31	2.39229e-27	-13.7049	-0.56579
cg09348441	12	28261639		rs150892322	12	29427783	FAR2	3.04563e-19	4.37601e-13	8.67889e-08	9.18408	0.205294
cg15200423	12	28923490		rs1006409	12	29435675	FAR2	2.02089e-63	2.24722e-56	5.75876e-52	-18.3015	-0.291512
cg15200423	12	28923490		rs2350316	12	29432912	FAR2	4.77737e-44	2.08491e-37	1.36137e-32	14.7491	0.250234
cg08729690	12	28953296		rs12228468	12	29453610	FAR2	2.42257e-19	3.5134e-13	6.90341e-08	9.21111	0.226784
cg27103624	12	29116614		rs10843423	12	29618423	OVCH1	1.57583e-13	1.0925e-07	0.0449052	-7.50155	-0.162405
cg19446385	12	34458462		rs190256556	12	38864049	BC040886	5.5884e-53	4.4583e-46	1.59248e-41	16.4357	0.813494
cg19446385	12	34458462		rs2134397	12	38935336	BC040886	9.6221e-49	5.31129e-42	2.74193e-37	15.6483	0.803781
cg19446385	12	34458462		rs7971101	12	39207268	CPNE8	4.55518e-20	7.05401e-14	1.29805e-08	9.40656	0.537017
cg03307659	12	34547930		rs10844730	12	34026721	ALG10	2.66885e-28	6.86015e-22	7.6052e-17	-11.4389	-0.266716
cg14382428	12	40624118	LRRK2	rs35440906	8	61646351	CHD7	8.61227e-18	6.1943e-12	2.45417e-06	8.78189	0.232764
cg06938101	12	42632312	YAF2	rs11991631	8	145512196	BOP1	1.11711e-21	1.14239e-15	3.18335e-10	-9.82922	-0.297274
cg04053798	12	47219705	SLC38A4	rs1492888	12	46660508	SLC38A1	1.1703e-92	2.51153e-85	3.33492e-81	-23.176	-0.529576
cg11146691	12	47219737	SLC38A4	rs1492888	12	46660508	SLC38A1	1.41799e-89	2.95114e-82	4.04073e-78	-22.6775	-1.00026
cg17501823	12	47219793	SLC38A4	rs1492888	12	46660508	SLC38A1	5.68719e-94	1.23201e-86	1.62063e-82	-23.3876	-1.04198
cg21428710	12	47219797	SLC38A4	rs1492888	12	46660508	SLC38A1	8.83104e-94	1.91006e-86	2.51651e-82	-23.3568	-0.52933
cg07102229	12	47219958	SLC38A4	rs1492888	12	46660508	SLC38A1	1.10447e-73	1.6433e-66	3.14731e-62	-20.0577	-0.492632
cg11177839	12	47220045	SLC38A4	rs1492888	12	46660508	SLC38A1	4.96562e-39	1.72589e-32	1.41501e-27	-13.7513	-0.355988
cg27161197	12	47224649		rs1492888	12	46660508	SLC38A1	1.06562e-20	1.71017e-14	3.03662e-09	-9.57389	-0.209013
cg08005660	12	47226005		rs1492888	12	46660508	SLC38A1	1.16725e-16	1.13911e-10	3.32621e-05	-8.45753	-0.302426
cg12075247	12	47226029		rs1492888	12	46660508	SLC38A1	2.1125e-20	3.33584e-14	6.01981e-09	-9.49536	-0.277169
cg07288557	12	47226301		rs1492888	12	46660508	SLC38A1	7.56436e-32	2.12996e-25	2.15555e-20	-12.2362	-0.324289
cg18071532	12	48357234	TMEM106C	rs10239401	7	56538309	BC036258	0	5.6374e-301	6.34061e-297	-64.9769	-1.60893
cg18071532	12	48357234	TMEM106C	rs28560349	7	56283519	NUPR1L	2.19721e-26	2.95618e-20	6.26121e-15	-10.9915	-1.18845
cg19676328	12	49525230	TUBA1B	rs1736194	19	2786397	THOP1	1.18324e-77	3.7006e-71	3.37177e-66	20.7217	0.426583
cg13294447	12	51029261	DIP2B	rs139391764	12	50529040	CERS5	8.44143e-24	1.84637e-17	2.40548e-12	10.3654	0.584732
cg10765909	12	53715428	AAAS	rs1124317	9	136925451	BRD3	4.41156e-52	3.71227e-45	1.25713e-40	-16.2706	-0.275998
cg10765909	12	53715428	AAAS	rs2301576	9	136915508	BRD3	1.56081e-40	1.12754e-33	4.44771e-29	-14.0547	-0.379435
cg10765909	12	53715428	AAAS	rs2789864	9	136852891	VAV2	1.68733e-13	4.01112e-07	0.0480825	7.492	0.137287
cg01228893	12	56122637	CD63	rs11137242	9	140696524	EHMT1	1.42167e-104	2.92745e-97	4.05121e-93	-25.0819	-0.443532
cg01228893	12	56122637	CD63	rs11137208	9	140657950	EHMT1	4.10044e-87	5.35025e-80	1.16847e-75	-22.2777	-0.43597
cg10651583	12	57941069	DCTN2	rs11559483	9	140283341	EXD3	8.31222e-46	6.50747e-39	2.36867e-34	-15.0896	-0.29621
cg10651583	12	57941069	DCTN2	rs11522293	9	140279703	EXD3	1.67874e-36	1.10048e-29	4.78376e-25	13.2309	0.273713
cg19378480	12	78787023		rs73349595	12	79368407	SYT1	2.57374e-21	4.28054e-15	7.33418e-10	-9.73534	-0.469879
cg20918628	12	78800882		rs149655038	12	79366319	SYT1	1.25173e-19	1.8717e-13	3.56695e-08	9.28872	0.274615
cg09838168	12	78836408		rs67167203	12	79371460	SYT1	4.02153e-35	1.265e-28	1.14598e-23	-12.9414	-0.433247
cg02178058	12	94533951		rs12576275	11	63632441	MARK2	9.5095e-216	8.14268e-207	2.70984e-204	42.9102	0.718623
cg17316564	12	100557738	GOLGA2L1	rs4801225	19	57993186	ZNF772	3.4853e-29	1.64993e-23	9.93179e-18	11.6412	0.444841
cg03923277	12	104359732	TDG	rs326384	12	125803806	TMEM132B	5.39505e-192	1.6518e-183	1.53738e-180	38.9661	1.57003
cg06265338	12	105037296	CHST11	rs730775	6	44232074	NFKBIE	8.0805e-15	5.88748e-09	0.00230264	7.90719	0.163164
cg10659908	12	109796147	LINC01486	rs73064080	19	56981715	ZNF667	3.7441e-22	1.09311e-16	1.06693e-10	9.95113	0.414395
cg10659908	12	109796147	LINC01486	rs10417966	19	57018082	ZNF471	8.1702e-21	2.18539e-15	2.3282e-09	9.60424	0.335216
cg03177100	12	109870881	MYO1H	rs10417163	19	53303705	ZNF28	1.56602e-105	9.44108e-99	4.46256e-94	-25.2341	-0.708215
cg05788368	12	110506138	C12orf76	rs201641480	12	111239355	CCDC63	8.82092e-35	2.75525e-28	2.51363e-23	-12.8691	-0.630518
cg21023121	12	110888828	ARPC3	rs4766641	12	110301492	GLTP	2.21859e-51	1.60624e-44	6.32212e-40	16.1409	0.428895
cg21654404	12	118814431	SUDS3	rs10065231	5	177405145	PROP1	1.69325e-26	1.0667e-19	4.82512e-15	11.0183	0.40673
cg23999973	12	118814623	SUDS3	rs56207434	5	177398817	AK126616	2.20923e-46	2.14674e-39	6.29546e-35	15.2	0.429374
cg23999973	12	118814623	SUDS3	rs7708878	5	177400124	AK126616	5.78902e-34	4.578e-27	1.64965e-22	-12.695	-0.255802
cg23999973	12	118814623	SUDS3	rs4389708	5	177441189	FAM153C	7.48958e-25	4.46912e-18	2.13424e-13	10.6236	0.284093
cg13843791	12	122966541	ZCCHC8	rs7756960	6	65013458	EYS	2.69854e-77	3.8538e-70	7.68981e-66	-20.6621	-0.344193
cg21902846	12	124457705	CCDC92	rs74840603	2	3932385	LOC100505964	1.5711e-307	3.11769e-298	4.47704e-296	-59.6558	-3.75394
cg20959480	12	125599568	AACS	rs6895086	5	178224236	AACSP1	1.97431e-18	8.02778e-12	5.62603e-07	8.96094	0.180973
cg11334644	12	130529514		rs10744473	12	131113973	RIMBP2	2.22195e-14	1.67368e-08	0.00633172	-7.77106	-0.213247
cg19595750	12	133065939	FBRSL1	rs4865504	4	1559647	AX748388	1.78178e-15	3.83423e-09	0.00050774	8.10709	0.198063
cg01256320	12	133087207	FBRSL1	rs151267808	6	29850720	HLA-H	1.65955e-153	1.34301e-145	4.72909e-142	32.7895	1.38429
cg20054939	12	133614314	ZNF84	rs9695629	9	140205159	EXD3	1.75408e-168	1.06921e-160	4.99846e-157	-35.1683	-0.924615
cg20054939	12	133614314	ZNF84	rs7027646	9	140221582	EXD3	4.15387e-123	1.51469e-115	1.18369e-111	-28.0075	-0.979411
cg08801017	13	19918525	LOC100101938	rs57409584	13	25117055	PARP4	4.3791e-87	1.26469e-79	1.24788e-75	22.2731	0.800802
cg08801017	13	19918525	LOC100101938	rs4770716	13	25168501	TPTE2P6	1.04301e-61	2.16146e-54	2.97219e-50	-18.0017	-0.717252
cg08801017	13	19918525	LOC100101938	rs71429892	13	25173198	TPTE2P6	9.93103e-39	1.39149e-31	2.82997e-27	13.69	0.822696
cg17117459	13	25085405	PARP4	rs1051952	6	35465786	TULP1	4.16303e-17	3.88469e-11	1.1863e-05	-8.58702	-0.162515
cg08055131	13	28673714	FLT3	rs35614280	18	77636679	KCNG2	1.32719e-57	6.51596e-51	3.78198e-46	-17.2738	-0.273637
cg08055131	13	28673714	FLT3	rs5016330	18	77626134	KCNG2	1.42952e-53	6.52494e-47	4.07358e-42	-16.5442	-0.368893
cg08055131	13	28673714	FLT3	rs536654	18	77586290	KCNG2	2.55767e-32	7.77414e-26	7.28839e-21	12.3393	0.226081
cg11947245	13	29328979		rs8105767	19	22215441	ZNF257	1.28656e-15	2.21343e-10	0.00036662	-8.14962	-0.204872
cg26224173	13	29329153		rs8105767	19	22215441	ZNF257	1.62611e-20	4.2895e-15	4.63379e-09	-9.52545	-0.300577
cg03283486	13	37422671	SMAD9	rs140168225	13	36907152	SPG20	1.18571e-18	9.45344e-12	3.37883e-07	9.02225	0.201467
cg24980692	13	52487609		rs1811894	13	53168868	TPTE2P3	2.4276e-25	2.9586e-18	6.91772e-14	10.742	0.226845
cg10787704	13	59948751		rs10423720	19	9521727	ZNF266	3.2211e-30	1.62391e-24	9.1789e-19	-11.8747	-0.225437
cg26168643	13	88328009	SLITRK5	rs9588008	13	89269218	LINC00433	3.55648e-14	1.97442e-07	0.0101346	7.70707	0.379723
cg24626752	13	88328274	SLITRK5	rs1536355	13	89269962	LINC00433	9.33391e-14	5.00279e-07	0.0265981	7.57439	0.231946
cg00083853	13	94574484	GPC6	rs2762088	13	94065186	GPC6	9.00016e-42	1.28595e-34	2.5647e-30	-14.3018	-0.302806
cg18393747	13	96205295	CLDN10	rs59172039	13	97383090	HS6ST3	6.89438e-16	4.67911e-09	0.000196463	-8.23057	-0.456021
cg18393747	13	96205295	CLDN10	rs76226784	13	97016512	HS6ST3	3.17244e-15	1.96181e-08	0.000904025	-8.0313	-0.496375
cg24529736	13	96205679	CLDN10	rs59172039	13	97383090	HS6ST3	1.92127e-15	1.2606e-08	0.000547489	-8.09722	-0.612142
cg24529736	13	96205679	CLDN10	rs76226784	13	97016512	HS6ST3	3.05207e-15	1.88845e-08	0.000869722	-8.0364	-0.676887
cg25702335	13	96205897	CLDN10	rs59172039	13	97383090	HS6ST3	8.53449e-16	5.75268e-09	0.0002432	-8.20295	-0.907976
cg25702335	13	96205897	CLDN10	rs76226784	13	97016512	HS6ST3	2.28814e-15	1.48428e-08	0.000652033	-8.0743	-0.996343
cg24545961	13	96205960	CLDN10	rs76226784	13	97016512	HS6ST3	1.244e-18	9.90366e-12	3.54494e-07	-9.01649	-0.999334
cg05709657	13	96206104	CLDN10	rs76226784	13	97016512	HS6ST3	5.76943e-17	4.21035e-10	1.64407e-05	-8.54621	-0.711818
cg10072464	13	114064536		rs372058	19	11877120	ZNF441	9.04457e-26	3.44725e-20	2.57736e-14	-10.8451	-0.273866
cg23739746	13	114905867		rs71905697	7	149549855	ZNF862	6.6777e-32	1.0646e-25	1.90289e-20	12.2481	0.58034
cg01089070	13	114937172		rs62167823	2	173404167	PDK1	1.67936e-204	5.55523e-196	4.78554e-193	41.0274	0.860977
cg22075278	14	21852148	SUPT16H	rs11811545	1	246136870	SMYD3	2.4344e-53	4.79753e-46	6.93711e-42	16.5019	0.373509
cg06738356	14	24046374	JPH4	rs28394874	1	2268650	MORN1	6.01019e-47	9.75733e-40	1.71267e-35	-15.308	-0.479487
cg06738356	14	24046374	JPH4	rs1809822	1	2231595	SKI	5.00009e-36	5.56757e-29	1.42484e-24	-13.1319	-0.90212
cg06738356	14	24046374	JPH4	rs34058136	1	2263427	MORN1	1.08103e-17	5.08179e-11	3.08052e-06	8.75399	0.381913
cg22554866	14	25064779		rs2133816	19	21709381	ZNF429	5.32333e-38	3.77178e-32	1.51695e-26	13.5408	0.308955
cg22554866	14	25064779		rs11668453	19	21759357	AX748435	1.34433e-36	8.81731e-31	3.83082e-25	-13.251	-0.298726
cg10478549	14	39865124		rs2415518	14	39350122	LINC00639	7.37741e-20	4.52547e-13	2.10228e-08	-9.3505	-0.368837
cg10478549	14	39865124		rs1885140	14	39316396	LINC00639	1.15919e-15	4.00889e-09	0.000330326	8.16319	0.258553
cg03451686	14	46185931		rs4506807	14	46794059	LINC00871	1.24621e-18	6.43841e-12	3.55123e-07	-9.01628	-0.172194
cg23479515	14	46185982		rs4506807	14	46794059	LINC00871	1.38901e-21	9.40793e-15	3.95815e-10	-9.80478	-0.180132
cg04269193	14	46241576		rs8008347	14	46792503	LINC00871	2.80241e-28	2.9716e-21	7.98579e-17	-11.434	-0.291288
cg09148672	14	51298001	NIN	rs10268609	7	1962163	MAD1L1	1.10174e-73	3.79222e-67	3.13954e-62	-20.0579	-0.424122
cg09148672	14	51298001	NIN	rs11973308	7	2126815	MAD1L1	9.03193e-49	2.00938e-42	2.57375e-37	15.6535	0.534079
cg09148672	14	51298001	NIN	rs6951956	7	1934131	MAD1L1	2.05981e-23	2.54694e-17	5.86968e-12	-10.2691	-0.232833
cg05846899	14	54468344		rs77941191	19	20909739	ZNF66	3.57787e-21	9.7252e-16	1.01956e-09	9.6981	0.2652
cg20629865	14	59294296	LINC01500	rs28919	17	31268111	TMEM98	0	1.45173e-300	6.34061e-297	68.0946	0.690349
cg10919388	14	61083163		rs61990784	14	61585546	SLC38A6	8.12418e-19	4.23965e-12	2.31508e-07	-9.0675	-0.207269
cg26808328	14	70321034		rs10417163	19	53303705	ZNF28	8.16687e-26	3.11976e-20	2.32725e-14	-10.8557	-0.272345
cg13244312	14	71109707	TTC9	rs1434579	19	44932972	ZNF229	1.23352e-134	1.42485e-127	3.51507e-123	29.8181	0.583197
cg13244312	14	71109707	TTC9	rs204547	19	44947184	ZNF229	2.95464e-78	9.31957e-72	8.41959e-67	-20.8219	-0.474337
cg08280368	14	71110536	TTC9	rs1434579	19	44932972	ZNF229	5.62082e-93	2.74731e-86	1.60172e-81	23.2273	0.435002
cg13089154	14	73392648	DCAF4	rs61987084	14	73915991	NUMB	2.51656e-51	7.82699e-44	7.17124e-40	-16.1308	-1.39354
cg19948037	14	73392801	DCAF4	rs61987084	14	73915991	NUMB	2.4767e-53	8.56209e-46	7.05765e-42	-16.5005	-1.19066
cg03476948	14	78715384		rs79084834	14	78193916	SNW1	1.58325e-17	7.53887e-11	4.51166e-06	8.707	0.263527
cg11446088	14	87121082		rs35248504	14	86556179	FLRT2	5.35963e-15	1.68955e-08	0.00152729	7.96189	0.220104
cg20553060	14	88851135	SPATA7	rs79658108	14	89473131	TTC8	4.72554e-16	1.79221e-09	0.00013466	8.27927	0.402667
cg23376870	14	90422459	TDP1	rs4977214	8	145507509	BOP1	1.94457e-17	1.3579e-11	5.54127e-06	8.68161	0.234181
cg21149595	14	93813495	KIAA1409	rs60349419	9	11615744	TYRP1	5.90839e-20	2.34575e-13	1.68366e-08	-9.37635	-0.235529
cg02869243	14	94968664	SERPINA12	rs4744008	9	93526188	SYK	7.39372e-142	3.51118e-134	2.10693e-130	-30.9531	-0.62811
cg02869243	14	94968664	SERPINA12	rs12342834	9	93524588	SYK	1.05614e-38	7.45387e-32	3.0096e-27	13.6846	0.350762
cg01171345	14	103058881	RCOR1	rs2295981	13	112554669	SOX1	2.1971e-160	1.66841e-152	6.2609e-149	33.879	0.489699
cg02201215	14	105714846	BRF1	rs194045	16	29246102	NPIPL1	1.26257e-91	8.92619e-85	3.59783e-80	23.0093	0.638225
cg02201215	14	105714846	BRF1	rs112579154	16	29294193	NPIPL1	1.47354e-57	4.97009e-51	4.19903e-46	-17.2657	-0.525819
cg12226635	15	20561913		rs8066592	17	77686881	HP09025	1.25366e-236	1.07445e-229	3.57245e-225	-46.489	-0.825773
cg09081780	15	22549335	REREP3	rs11646247	16	87522839	ZCCHC14	2.11057e-131	3.15039e-124	6.01432e-120	29.3103	0.738647
cg01986008	15	23454144		rs111819793	19	20958615	ZNF66	5.11411e-45	5.01669e-39	1.45733e-33	14.9374	0.522678
cg01986008	15	23454144		rs11085374	19	20906220	ZNF66	7.47217e-38	5.23783e-32	2.12928e-26	13.5106	0.343402
cg22475358	15	23455599		rs11085374	19	20906220	ZNF66	3.98589e-26	1.56021e-20	1.13583e-14	10.93	0.241942
cg22475358	15	23455599		rs62621368	19	20989209	ZNF66	1.27652e-22	3.85691e-17	3.63758e-11	10.07	0.315904
cg08182446	15	27216012	GABRG3	rs7966489	12	3114018	TEAD4	4.3134e-60	4.2785e-53	1.22915e-48	-17.7167	-0.381933
cg09608134	15	30422501	ULK4P3	rs111302192	15	30952231	LOC100288637	1.04485e-110	1.05991e-102	2.97742e-99	26.0538	0.639497
cg09608134	15	30422501	ULK4P3	rs11633786	15	30965411	LOC100288637	8.83306e-84	2.6374e-76	2.51708e-72	21.7332	0.570998
cg22713356	15	30763199		rs11595385	10	800539	LARP4B	0	3.4823e-300	6.34061e-297	-70.2212	-1.91563
cg13568821	15	36699892		rs2647676	15	36035618	DPH6-AS1	1.43897e-20	5.58948e-14	4.10051e-09	-9.53948	-0.229199
cg22766308	15	37076407	C15orf41	rs10418517	19	11759739	ZNF833P	5.21195e-103	3.05494e-96	1.48521e-91	24.8333	0.433033
cg21029901	15	37112053	CSNK1A1P	rs2647676	15	36035618	DPH6-AS1	1.60702e-14	4.0508e-08	0.0045794	-7.81488	-0.185533
cg23116540	15	39871808	THBS1	rs66867577	10	44100524	ZNF485	8.70935e-50	9.15113e-43	2.48183e-38	15.8442	0.329574
cg23116540	15	39871808	THBS1	rs45545532	10	44104101	ZNF485	6.02754e-32	3.01839e-25	1.71762e-20	12.2578	0.355753
cg25499543	15	39871876	THBS1	rs66867577	10	44100524	ZNF485	4.46594e-63	5.99806e-56	1.27262e-51	18.2414	0.457379
cg25499543	15	39871876	THBS1	rs77767415	10	44107592	ZNF485	5.74133e-44	5.05991e-37	1.63606e-32	14.7335	0.517226
cg25503381	15	39871923	THBS1	rs66867577	10	44100524	ZNF485	4.30424e-41	3.42033e-34	1.22655e-29	14.1666	0.344602
cg10078511	15	39872032	THBS1	rs66867577	10	44100524	ZNF485	5.6139e-43	4.7532e-36	1.59975e-31	14.5397	0.357133
cg08293324	15	39872037	THBS1	rs66867577	10	44100524	ZNF485	2.50902e-44	2.2391e-37	7.14974e-33	14.8035	0.32543
cg23849826	15	39872186	THBS1	rs66867577	10	44100524	ZNF485	5.58098e-55	6.5698e-48	1.59037e-43	16.8008	0.529122
cg19169023	15	41853346	TYRO3	rs10047763	13	44082056	ENOX1	0	4.39309e-300	6.34061e-297	76.3834	1.85541
cg12228919	15	44955936	SPG11	rs12993438	2	510344	TMEM18	9.40498e-58	1.76068e-50	2.68006e-46	17.3006	0.597319
cg12228919	15	44955936	SPG11	rs12465676	2	510975	TMEM18	1.23916e-35	1.00129e-28	3.53115e-24	13.0492	0.615987
cg25687358	15	45409942	DUOXA1	rs35313547	19	58352806	ZNF587	4.08589e-14	6.02473e-09	0.0116432	7.68811	0.205508
cg07830813	15	45630898		rs60915609	19	58354935	ZNF587	7.38379e-15	1.1715e-09	0.0021041	7.91923	0.184285
cg17847336	15	47476104	SEMA6D	rs11670436	19	53293322	ZNF600	2.29891e-26	9.19774e-21	6.55101e-15	-10.9868	-0.256968
cg23504246	15	49715342	C15orf33	rs7172615	15	50357743	ATP8B4	1.36026e-64	2.3603e-57	3.87622e-53	-18.5054	-0.663685
cg26070824	15	49715415	FGF7	rs7172615	15	50357743	ATP8B4	4.22983e-55	4.85048e-48	1.20534e-43	-16.8227	-0.459943
cg06518107	15	49715460	FGF7	rs7172615	15	50357743	ATP8B4	3.27994e-25	1.67868e-18	9.34659e-14	-10.7105	-0.253191
cg09926783	15	49716645	FGF7	rs7172615	15	50357743	ATP8B4	1.08778e-65	1.96507e-58	3.09976e-54	-18.6954	-0.603417
cg05880817	15	49913015	C15orf33	rs4333796	1	1007432	RNF223	3.8938e-86	2.19133e-78	1.10958e-74	-22.1184	-0.359448
cg02848875	15	64387786	SNX1	rs140717316	15	64897025	ZNF609	1.86084e-27	1.15844e-20	5.30268e-16	11.2435	0.781526
cg05926586	15	74592786	CCDC33	rs11630478	15	75102923	LMAN1L	3.592e-30	2.53763e-23	1.02358e-18	11.8641	0.451216
cg17127722	15	75359774		rs13062095	3	101267385	TRMT10C	6.91422e-19	2.26245e-12	1.97029e-07	-9.08674	-0.208982
cg22467129	15	76604101	ETFA	rs12438362	15	77243990	RCN2	1.6804e-54	1.91587e-47	4.78851e-43	-16.7138	-0.626817
cg26408565	15	76604113	ETFA	rs8024737	15	77249703	RCN2	2.12531e-58	2.7211e-51	6.05633e-47	-17.416	-0.73986
cg26408565	15	76604113	ETFA	rs10444809	15	77124536	SCAPER	1.62626e-52	1.72953e-45	4.63422e-41	-16.3505	-0.704377
cg09213452	15	76622750		rs11072632	15	77163084	SCAPER	1.75506e-22	7.88128e-16	5.00125e-11	-10.035	-0.311762
cg14338171	15	78284147		rs34019568	15	79044233	LOC646938	1.49436e-87	5.01019e-80	4.25836e-76	-22.3491	-0.394282
cg20596706	15	79165273	MORF4L1	rs3814345	1	220447658	AURKAPS1	5.01148e-242	1.60925e-233	1.42808e-230	47.4336	1.33319
cg05804863	15	79724519	KIAA1024	rs12114697	8	1789235	ARHGEF10	1.30041e-18	1.00612e-12	3.70566e-07	9.01117	0.351471
cg05804863	15	79724519	KIAA1024	rs7015432	8	1789627	ARHGEF10	1.13029e-13	5.66212e-08	0.032209	7.54784	0.167934
cg09941712	15	81068966		rs10418303	19	53143616	ZNF83	8.79144e-49	9.97199e-43	2.50522e-37	15.6557	0.48596
cg09941712	15	81068966		rs2085981	19	53126830	ZNF83	2.25116e-26	9.00974e-21	6.41493e-15	-10.989	-0.271375
cg25323545	15	83034594	UBE2Q2P2	rs200867541	15	82472714	EFTUD1	1.9247e-94	7.76994e-87	5.48466e-83	-23.4633	-0.970152
cg25323545	15	83034594	UBE2Q2P2	rs8032033	15	82457896	EFTUD1	2.11708e-30	1.534e-23	6.03286e-19	11.9155	0.538995
cg21621850	15	83480071	WHAMM	rs62001768	15	32920033	ARHGAP11A	2.00698e-31	1.56918e-24	5.71913e-20	12.1429	0.326244
cg15020732	15	85144228	ZSCAN2	rs2097817	9	135722435	AK8	6.9404e-20	2.74215e-13	1.97775e-08	9.35762	0.272757
cg18696321	15	97307874		rs61609068	18	14105016	ZNF519	5.63082e-21	1.22644e-14	1.60457e-09	-9.64664	-0.219875
cg15463396	16	1093188		rs2747431	6	29648564	ZFP57	9.10012e-17	8.25128e-11	2.59319e-05	-8.48895	-0.240592
cg01255021	16	1094653		rs2747431	6	29648564	ZFP57	9.78544e-50	5.50904e-43	2.78848e-38	-15.8347	-0.452345
cg01255021	16	1094653		rs2535238	6	29645038	ZFP57	3.6235e-46	1.83745e-39	1.03256e-34	-15.1588	-0.498445
cg00624589	16	1094742		rs2747431	6	29648564	ZFP57	4.1112e-32	1.20183e-25	1.17154e-20	-12.2942	-0.476659
cg00624589	16	1094742		rs114055725	6	29706889	HLA-F-AS1	2.07892e-20	2.65141e-14	5.92414e-09	-9.4972	-0.397334
cg06099246	16	1094813		rs2747431	6	29648564	ZFP57	3.29662e-43	1.5122e-36	9.39411e-32	-14.5851	-0.351569
cg06099246	16	1094813		rs142850205	6	29666476	ZFP57	4.90433e-33	1.50599e-26	1.39755e-21	-12.4952	-0.325846
cg11898029	16	2097888	TSC2	rs75141812	2	290003	FAM150B	1.09735e-15	3.52169e-09	0.000312703	-8.17032	-0.207237
cg01137955	16	2228828	CASKIN1	rs2386660	10	5672059	ASB13	1.67471e-14	2.83622e-08	0.00477229	7.80931	0.203182
cg08951051	16	4993543		rs72274640	19	59049226	TRIM28	5.4872e-15	8.78772e-10	0.00156364	-7.95876	-0.167298
cg23423681	16	5121638	ALG1	rs2232928	11	10874594	ZBED5	1.72246e-13	5.12156e-08	0.0490836	7.48912	0.254689
cg18123321	16	11036033	DEXI	rs8040604	15	29050198	LOC646278	3.02345e-14	7.48292e-08	0.00861569	-7.72921	-0.155212
cg03553358	16	11350115	SOCS1	rs9378808	6	421317	IRF4	1.22461e-117	5.04863e-110	3.48967e-106	-27.1471	-0.571825
cg03553358	16	11350115	SOCS1	rs9502066	6	428983	IRF4	1.58468e-68	1.27507e-61	4.51574e-57	-19.1831	-0.478651
cg07749019	16	15839119	MYH11	rs3198697	16	15129940	PDXDC1	6.50199e-29	9.6327e-23	1.85282e-17	11.5795	0.385292
cg01548889	16	17173095		rs2741991	19	2802092	THOP1	7.95933e-20	2.00352e-14	2.2681e-08	-9.34165	-0.236255
cg07279178	16	22217694	EEF2K	rs6510752	19	398145	C2CD4C	8.78363e-38	6.10934e-32	2.503e-26	-13.4961	-0.235051
cg26981978	16	24494118		rs3915404	19	14805519	ZNF333	3.69664e-22	1.07931e-16	1.0534e-10	9.95255	0.216461
cg16738327	16	28204624	XPO6	rs35324726	16	67667163	CTCF	9.77288e-14	5.24318e-08	0.027849	7.56802	0.219386
cg26811252	16	29126840	RRN3P2	rs4843758	16	88010337	BANP	1.25874e-253	6.54089e-246	3.58694e-242	-49.4926	-0.56857
cg05472587	16	29160340		rs9937392	16	88142924	AK126852	1.6495e-20	1.51958e-14	4.70043e-09	9.52381	0.319196
cg05192145	16	30832346		rs34668321	19	53161409	ZNF83	1.91705e-16	3.56052e-11	5.46287e-05	8.39464	0.480984
cg05192145	16	30832346		rs200738048	19	53130618	ZNF83	1.95408e-16	3.62496e-11	5.56838e-05	8.39221	0.30041
cg00506913	16	31471204	ARMC5	rs2086361	8	145764219	ARHGAP39	1.66075e-27	2.50915e-21	4.73249e-16	-11.255	-0.794065
cg00506913	16	31471204	ARMC5	rs1564414	8	145674469	CYHR1	4.17321e-15	2.38737e-09	0.0011892	7.99507	0.321345
cg13258539	16	32278220		rs9674439	16	33836510	BC068290	2.90918e-21	2.84324e-15	8.29005e-10	-9.72151	-0.22872
cg02985366	16	32360428		rs9674439	16	33836510	BC068290	1.58962e-30	2.48288e-24	4.52981e-19	11.9433	0.215476
cg06434194	16	32951333		rs9674439	16	33836510	BC068290	2.82596e-74	1.38047e-67	8.05291e-63	-20.1572	-0.326386
cg06434194	16	32951333		rs12927233	16	32137965	HERC2P4	2.88128e-34	5.17173e-28	8.21054e-23	-12.7597	-0.240717
cg20568520	16	33380948		rs150873394	6	136599885	BCLAF1	2.65208e-19	3.10287e-13	7.55741e-08	-9.20042	-0.630696
cg20568520	16	33380948		rs77081633	6	136589425	BCLAF1	2.13566e-14	1.48088e-08	0.00608583	7.77643	0.404793
cg20568520	16	33380948		rs17788654	16	35077080	FLJ26245	6.50795e-98	5.14826e-91	1.85452e-86	-24.0201	-0.741018
cg20568520	16	33380948		rs12927233	16	32137965	HERC2P4	1.38076e-66	5.38205e-60	3.93465e-55	-18.8501	-0.657602
cg00730185	16	33382112		rs12919333	16	34991336	FLJ26245	1.95231e-51	5.77646e-45	5.56334e-40	-16.1512	-0.391038
cg00730185	16	33382112		rs12927233	16	32137965	HERC2P4	2.89755e-25	3.57111e-19	8.2569e-14	-10.7235	-0.289764
cg18772155	16	33458785		rs17788654	16	35077080	FLJ26245	1.3234e-52	4.10558e-46	3.77118e-41	-16.3669	-0.643496
cg18772155	16	33458785		rs12927233	16	32137965	HERC2P4	3.28796e-35	6.10604e-29	9.36944e-24	-12.9599	-0.555038
cg13855023	16	34486877		rs139915772	16	46577137	ANKRD26P1	6.26165e-15	3.78732e-09	0.00178433	-7.9412	-0.282309
cg11661326	16	34545978		rs72816873	16	46723370	ORC6	1.09348e-21	1.09959e-15	3.116e-10	9.83162	0.287532
cg26844180	16	34587307		rs77081633	6	136589425	BCLAF1	2.31645e-16	2.02233e-10	6.60098e-05	8.37055	0.248195
cg26844180	16	34587307		rs72816873	16	46723370	ORC6	2.01112e-19	1.69565e-13	5.73093e-08	9.23304	0.32385
cg13936230	16	34684372		rs201639579	16	46783919	MYLK3	1.36698e-16	9.61452e-11	3.89537e-05	8.43755	0.269864
cg26241626	16	34684385		rs201639579	16	46783919	MYLK3	1.84441e-17	1.36394e-11	5.25586e-06	8.68814	0.31287
cg07178977	16	34726734		rs72816873	16	46723370	ORC6	1.06181e-27	1.48047e-21	3.02574e-16	11.3002	0.345387
cg15966103	16	34727287		rs72810496	16	46797523	MYLK3	1.73786e-19	1.47182e-13	4.95223e-08	9.25022	0.3772
cg10457361	16	34737523		rs72816873	16	46723370	ORC6	1.02318e-28	1.49901e-22	2.91567e-17	11.5345	0.362451
cg13315605	16	46666530		rs638873	7	63771235	ZNF736	6.43047e-19	6.51526e-13	1.83244e-07	-9.09538	-0.204372
cg03720617	16	47527034	PHKB	rs201437810	4	307718	ZNF732	6.40052e-29	3.63003e-22	1.82391e-17	-11.5811	-0.287789
cg03720617	16	47527034	PHKB	rs6839041	4	72048	ZNF718	1.28132e-24	5.67334e-18	3.65127e-13	-10.5668	-0.228613
cg07706920	16	48929339		rs60915609	19	58354935	ZNF587	6.56702e-20	1.67083e-14	1.87135e-08	9.36405	0.22151
cg17484288	16	50346848	ADCY7	rs115247394	5	7804053	ADCY2	1.92805e-216	1.79764e-206	5.4942e-205	43.0272	0.552481
cg14566095	16	55876964		rs7826897	8	1605750	DLGAP2	3.93032e-15	2.25304e-09	0.00111999	-8.00301	-0.197183
cg26624021	16	56995739	CETP	rs11667052	19	57036012	ZNF471	1.45166e-23	4.71308e-18	4.13667e-12	10.307	0.312757
cg16660091	16	56995856	CETP	rs2286422	19	57047859	ZFP28	1.04708e-26	4.26281e-21	2.98378e-15	11.0676	0.240013
cg16538728	16	57334448		rs12125079	1	161408556	FCGR2A	2.06137e-15	8.34934e-09	0.000587412	8.088	0.213018
cg18939097	16	62673412		rs17802159	4	111487	ZNF718	9.36347e-116	2.67268e-108	2.66823e-104	-26.8504	-0.650292
cg18939097	16	62673412		rs28637238	4	157597	ZNF718	6.41296e-80	1.37759e-72	1.82745e-68	-21.0975	-0.4928
cg01291088	16	67687648	RLTPR	rs200491952	16	68218742	NFATC3	3.89251e-59	1.35751e-52	1.10922e-47	17.5472	0.802783
cg01043196	16	68362223	PRMT7	rs200984226	16	67093876	CBFB	1.40064e-13	7.37175e-08	0.0399128	7.51799	0.321337
cg16373202	16	68679417	CDH3	rs73312621	7	4849142	RADIL	3.22084e-84	1.22125e-77	9.17817e-73	-21.805	-1.09964
cg16373202	16	68679417	CDH3	rs17135087	7	4806223	FOXK1	2.47348e-51	5.84673e-45	7.04848e-40	-16.1322	-1.15675
cg26171643	16	69166668	CHTF8	rs28432378	1	15376936	KAZN	4.95849e-135	4.29649e-127	1.41298e-123	29.8802	0.553627
cg26709343	16	69373945	NIP7	rs6806003	3	132120189	DNAJC13	1.4316e-97	2.1514e-89	4.07952e-86	-23.9653	-0.446717
cg12999769	16	69883199	WWP2	rs67102109	19	12154799	ZNF878	1.16989e-19	2.89835e-14	3.33375e-08	9.29664	0.396774
cg09929369	16	71501547		rs7201904	16	72323298	PMFBP1	3.85435e-14	2.15579e-08	0.0109834	7.69608	0.271742
cg10041443	16	71956504	IST1	rs113775385	16	71453423	ZNF23	3.7297e-21	3.62429e-15	1.06282e-09	9.69339	0.746316
cg06309707	16	76310078	CNTNAP4	rs12931548	16	76903951	AK057218	1.26805e-15	8.15879e-10	0.000361346	-8.1515	-0.158838
cg06309707	16	76310078	CNTNAP4	rs35002703	16	76917180	AK057218	3.85663e-15	2.372e-09	0.00109899	8.00551	0.177938
cg04215511	16	76310816	CNTNAP4	rs112308125	16	76913285	AK057218	1.37488e-44	3.31334e-38	3.91789e-33	-14.8542	-0.342813
cg04215511	16	76310816	CNTNAP4	rs36052639	16	76914351	AK057218	8.81917e-34	1.55579e-27	2.51313e-22	12.6558	0.340031
cg08487455	16	76311050	CNTNAP4	rs1948575	16	76912563	AK057218	1.82144e-70	7.80206e-64	5.19042e-59	-19.5138	-0.438907
cg08487455	16	76311050	CNTNAP4	rs35511290	16	76908445	AK057218	8.73066e-40	1.84468e-33	2.48791e-28	13.9042	0.385878
cg08487455	16	76311050	CNTNAP4	rs1021593	16	76899703	AK057218	4.88118e-25	5.9384e-19	1.39095e-13	-10.6687	-0.262174
cg18683292	16	76508259	CNTNAP4	rs283988	16	77015309	MON1B	3.3358e-45	8.18849e-39	9.50574e-34	-14.9733	-0.580262
cg18683292	16	76508259	CNTNAP4	rs55934772	16	77016028	MON1B	6.95035e-27	9.25324e-21	1.98059e-15	11.1095	0.577136
cg26934960	16	87228921		rs6426327	1	246089811	SMYD3	9.0165e-34	8.83666e-27	2.56936e-22	-12.6537	-0.825574
cg07769176	16	88878414	APRT	rs61991630	14	77687106	TMEM63C	6.36325e-54	2.31152e-46	1.81328e-42	-16.6085	-0.422494
cg07769176	16	88878414	APRT	rs11628257	14	77650690	TMEM63C	1.00668e-46	2.58609e-39	2.86866e-35	-15.2653	-0.521131
cg07769176	16	88878414	APRT	rs10400715	14	77688881	TMEM63C	2.24435e-14	6.18408e-08	0.00639553	-7.7697	-0.238676
cg08449049	16	89259820	CDH15	rs62052253	16	90048889	AFG3L1P	6.25246e-29	9.26963e-23	1.78171e-17	-11.5834	-0.961944
cg03162686	16	89346269	ANKRD11	rs13430688	2	81421951	5S_rRNA	5.5405e-175	8.04479e-167	1.57883e-163	36.2095	0.477488
cg17778350	16	89778117	VPS9D1-AS1	rs11912386	22	49076187	FAM19A5	4.57002e-15	2.53301e-08	0.00130228	-7.98304	-0.245058
cg19405854	17	1953307	MIR132	rs72976164	18	77499329	CTDP1	2.55079e-99	3.81235e-92	7.26876e-88	-24.245	-0.47688
cg19405854	17	1953307	MIR132	rs11081561	18	77510030	CTDP1	2.73943e-64	1.44739e-57	7.80632e-53	18.4526	0.29055
cg03944143	17	2595123	KIAA0664	rs1406178	16	31717354	CLUHP3	0	1.69722e-300	6.34061e-297	67.8104	0.848794
cg16879549	17	7146439	GABARAP	rs11137242	9	140696524	EHMT1	2.82037e-138	1.26114e-130	8.03698e-127	-30.3901	-0.407847
cg18562525	17	7232547	NEURL4	rs72806005	17	117204	RPH3AL	4.14679e-53	7.5361e-47	1.18168e-41	-16.4595	-1.00096
cg18562525	17	7232547	NEURL4	rs12947571	17	113794	RPH3AL	6.74173e-27	8.08079e-21	1.92114e-15	-11.1126	-0.316916
cg18562525	17	7232547	NEURL4	rs9789059	17	129225	RPH3AL	5.98452e-16	3.91618e-10	0.000170536	8.24885	0.338563
cg03206431	17	8129534	CTC1	rs2816609	14	105720803	BRF1	1.68161e-23	1.29885e-16	4.79195e-12	10.2911	0.301762
cg12459718	17	8129997	C17orf68	rs200559194	14	105745382	BRF1	6.28107e-14	1.62072e-07	0.0178987	7.62909	0.250842
cg16597406	17	8130173	C17orf68	rs2816609	14	105720803	BRF1	1.32259e-13	3.29302e-07	0.0376889	7.52598	0.197215
cg06382303	17	8130356	C17orf68	rs2816609	14	105720803	BRF1	1.50853e-13	3.70048e-07	0.0429873	7.50764	0.171729
cg10612452	17	9019086	NTN1	rs7255083	19	44337803	ZNF283	2.4938e-40	1.9955e-34	7.10638e-29	-14.0138	-0.498327
cg10116893	17	9019124	NTN1	rs7255083	19	44337803	ZNF283	3.0969e-39	2.34634e-33	8.82498e-28	-13.7929	-0.388098
cg13874654	17	9019336	NTN1	rs7255083	19	44337803	ZNF283	3.6017e-30	1.80288e-24	1.02635e-18	-11.8638	-0.270726
cg00902417	17	15492168	CDRT1	rs2856177	17	14101029	COX10	2.73081e-259	2.59537e-252	7.78178e-248	50.513	0.705592
cg05276469	17	16570473		rs10740180	10	66772687	ANXA2P3	0	3.4823e-300	6.34061e-297	-71.271	-2.03618
cg03836611	17	18529207	CCDC144B	rs11204322	17	20800140	AK057473	7.06965e-20	6.68481e-14	2.01458e-08	9.35547	0.230485
cg08358166	17	18538271		rs2324026	17	15676142	CDRT15P2	2.172e-96	5.79366e-90	6.18937e-85	-23.776	-0.812094
cg03128972	17	19140659	EPN2	rs7860430	9	139884447	C9orf142	9.15676e-79	9.97237e-72	2.60933e-67	-20.9063	-0.410528
cg09482093	17	19314328	RNF112	rs60626639	16	67625797	CTCF	8.72234e-14	4.69835e-08	0.0248553	-7.58377	-0.198769
cg01699727	17	21903947	FLJ36000	rs11080110	17	25566997	WSB1	4.99077e-14	2.96794e-08	0.0142218	7.6607	0.200404
cg24523414	17	25311685		rs3892032	17	21198147	MAP2K3	3.09057e-157	1.09555e-150	8.80694e-146	33.3797	0.672966
cg24523414	17	25311685		rs9709158	17	21539613	C17orf51	2.49244e-110	7.13737e-104	7.10249e-99	25.9941	0.502825
cg07564598	17	25619946	WSB1	rs139439858	17	22230297	MTRNR2L1	2.15755e-14	1.30743e-08	0.00614819	7.77505	0.337652
cg27311319	17	27169716	FAM222B	rs4721121	7	1892565	MAD1L1	1.49619e-96	6.4705e-90	4.26356e-85	-23.802	-0.39847
ch.17.968383R	17	36457564	MRPL45	rs1912487	17	45503257	EFCAB13	0	1.45173e-300	6.34061e-297	-128.697	-1.9486
cg02686174	17	36653866	ARHGAP23	rs77081633	6	136589425	BCLAF1	7.7191e-22	1.09529e-15	2.19965e-10	9.87057	0.277726
cg02686174	17	36653866	ARHGAP23	rs150873394	6	136599885	BCLAF1	1.53454e-17	1.50899e-11	4.37286e-06	-8.71086	-0.330743
cg02686174	17	36653866	ARHGAP23	rs9674439	16	33836510	BC068290	1.45216e-138	2.25253e-131	4.13811e-127	-30.4354	-0.461063
cg02686174	17	36653866	ARHGAP23	rs12927233	16	32137965	HERC2P4	1.10377e-60	3.94368e-54	3.14532e-49	-17.8213	-0.348205
cg16207110	17	37024401		rs7149013	14	105759840	BRF1	1.12436e-15	3.8971e-09	0.000320398	8.16716	0.231762
cg11693508	17	37793320	STARD3	rs34419870	7	1968851	MAD1L1	1.81743e-125	1.13389e-118	5.17899e-114	28.3782	0.497301
cg11693508	17	37793320	STARD3	rs62442912	7	1969345	MAD1L1	1.98457e-75	7.07376e-69	5.65528e-64	-20.3505	-0.45528
cg18296707	17	37824517	PNMT	rs4585534	6	166634610	T	1.45753e-152	1.16989e-144	4.15341e-141	-32.6404	-0.604139
cg08946781	17	38732694		rs7953698	12	24798175	LINC00477	8.39485e-16	7.43992e-10	0.000239221	-8.20509	-0.215889
cg24612420	17	40075182	ACLY	rs7289655	22	24335228	GSTTP1	2.58693e-63	7.10405e-56	7.37176e-52	18.2828	0.350515
cg24612420	17	40075182	ACLY	rs5996648	22	24338382	GSTTP1	1.63857e-32	1.63626e-25	4.66929e-21	12.3814	0.302257
cg17460285	17	40985453	PSME3	rs62056961	17	39605	DOC2B	5.53059e-170	3.29112e-163	1.57601e-158	35.4083	0.489549
cg17460285	17	40985453	PSME3	rs34217865	17	43169	DOC2B	1.06143e-85	2.63704e-79	3.02467e-74	22.0474	0.506695
cg17225407	17	41176954	RND2	rs7577940	2	1808494	MYT1L	8.13565e-48	1.01857e-40	2.31835e-36	-15.4731	-0.386793
cg06789686	17	42705761		rs10405984	19	37443126	ZNF568	1.00682e-14	1.58317e-09	0.00286905	7.87776	0.200869
cg00916973	17	43580461		rs117392678	17	44208218	KANSL1	4.38607e-168	2.59937e-161	1.24986e-156	35.1048	0.883384
cg00916973	17	43580461		rs5820605	17	44102682	MAPT	4.0898e-91	1.05856e-84	1.16544e-79	22.9268	0.626903
cg12609785	17	43660871		rs150479494	17	44289832	KANSL1-AS1	1.33783e-110	3.83558e-104	3.8123e-99	-26.0368	-1.44266
cg07368127	17	44230994	KIAA1267	rs17698176	17	44819595	NSF	2.83808e-18	2.06361e-12	8.08743e-07	8.91709	0.223892
cg13667234	17	44256396	KANSL1	rs17698176	17	44819595	NSF	8.65521e-26	1.00435e-19	2.4664e-14	-10.8496	-0.251529
cg17610751	17	44272526	KANSL1-AS1	rs17698176	17	44819595	NSF	5.21642e-28	6.41279e-22	1.48648e-16	-11.3718	-0.279485
cg03209459	17	44604660	ARL17A	rs11331969	17	44104612	MAPT	1.34855e-57	2.53012e-51	3.84284e-46	-17.2726	-0.451315
cg02665463	17	44657154	ARL17A	rs11331969	17	44104612	MAPT	3.66743e-142	1.1937e-135	1.04508e-130	31.001	1.65855
cg24636368	17	46388447	SKAP1	rs9911983	17	45885756	OSBPL7	3.5115e-17	2.43308e-11	1.00064e-05	8.60824	0.179129
cg04187969	17	56595392	MTMR4	rs11483418	20	61152707	C20orf166	3.33028e-110	2.09014e-102	9.49002e-99	25.9742	0.640498
cg05926928	17	57297772	GDPD1	rs5016330	18	77626134	KCNG2	3.44559e-274	2.79629e-264	9.8186e-263	-53.2476	-2.75391
cg05926928	17	57297772	GDPD1	rs4534922	18	77635351	KCNG2	1.3659e-88	1.31965e-81	3.89229e-77	-22.518	-1.38023
cg03315812	17	60585111	TLK2	rs1013515	7	128332206	FAM71F2	1.12377e-245	1.65538e-238	3.2023e-234	48.077	0.776098
cg04808672	17	62658750	SMURF2	rs216444	17	28933100	LRRC37BP1	1.82606e-96	4.87269e-90	5.20358e-85	-23.7881	-0.578268
cg24660120	17	66730363		rs61397759	19	23927741	ZNF681	6.36168e-42	5.54762e-36	1.81284e-30	14.3317	0.296886
cg21038291	17	70332630		rs17094148	10	101280279	DQ372722	6.4484e-14	9.74817e-08	0.0183755	-7.62547	-0.186094
cg05595885	17	73266870	MIF4GD	rs6870197	5	1653418	LOC728613	1.87286e-43	1.74009e-36	5.33693e-32	-14.6332	-0.416484
cg05595885	17	73266870	MIF4GD	rs11951713	5	1662253	LOC728613	4.25743e-40	3.84638e-33	1.2132e-28	13.9671	0.37377
cg16046954	17	74733379	MIR636	rs55987258	19	49911896	CCDC155	5.09897e-24	1.71644e-18	1.45301e-12	10.4195	0.221066
cg16046954	17	74733379	MIR636	rs7255778	19	49906608	CCDC155	1.73452e-13	2.41711e-08	0.0494271	-7.48814	-0.158171
cg12045294	17	78518616	RPTOR	rs66522553	17	80928015	B3GNTL1	7.53514e-66	1.53762e-59	2.14723e-54	18.723	0.497953
cg12045294	17	78518616	RPTOR	rs11869970	17	80931416	B3GNTL1	7.0255e-58	1.31914e-51	2.002e-46	-17.3232	-0.468958
cg12045294	17	78518616	RPTOR	rs12951871	17	80926089	B3GNTL1	1.86393e-54	3.42e-48	5.3115e-43	-16.7057	-0.517801
cg12045294	17	78518616	RPTOR	rs2460468	17	80774265	TBCD	1.30677e-50	2.32638e-44	3.7238e-39	15.9979	0.396256
cg16276209	17	79114625	AATK	rs7154417	14	101700771	BC148240	1.08959e-146	1.80941e-138	3.10493e-135	31.7137	0.89574
cg16276209	17	79114625	AATK	rs1763212	14	101693911	BC148240	1.45988e-85	1.29297e-77	4.16011e-74	22.0248	0.584453
cg16276209	17	79114625	AATK	rs80041283	14	101692837	BC148240	1.1614e-14	3.39529e-08	0.00330954	7.8586	0.552691
cg14116222	17	79935202	ASPSCR1	rs35828848	11	403545	PKP3	1.60301e-62	2.80427e-56	4.56797e-51	18.1443	0.429981
cg14116222	17	79935202	ASPSCR1	rs7945319	11	405197	PKP3	1.19568e-51	1.57783e-45	3.40723e-40	16.1906	0.339312
cg17910679	17	79981754	STRA13	rs7577940	2	1808494	MYT1L	2.72771e-29	1.68232e-22	7.77293e-18	-11.6654	-0.225777
cg01561157	17	80735550	TBCD	rs7503139	17	79641534	CCDC137	2.64588e-268	2.69125e-261	7.53975e-257	52.1584	0.827804
cg23708725	18	10922	LOC102723376	rs10904559	10	133803	TUBB8	3.71738e-29	1.61322e-22	1.05931e-17	-11.6348	-0.248614
cg23947066	18	10930	LOC102723376	rs7902749	10	131979	TUBB8	8.97423e-31	4.11303e-24	2.55731e-19	-11.9987	-0.282249
cg23947066	18	10930	LOC102723376	rs4287273	10	137186	TUBB8	1.8807e-17	4.48178e-11	5.35929e-06	8.68574	0.280551
cg15244183	18	11143	LOC102723376	rs4537687	10	116433	TUBB8	1.97075e-15	3.76663e-09	0.000561589	-8.09389	-0.419586
cg23862978	18	49313		rs7670193	4	190914396	TUBB4Q	2.47603e-30	1.49848e-23	7.05573e-19	-11.9003	-0.283529
cg12641545	18	7601196	PTPRM	rs67978350	19	58894455	ZNF837	4.58135e-14	6.71162e-09	0.0130551	7.67244	0.180145
cg15248777	18	9334699	TWSG1	rs72806005	17	117204	RPH3AL	2.99794e-62	6.02758e-56	8.543e-51	-18.0967	-1.12926
cg15248777	18	9334699	TWSG1	rs12947571	17	113794	RPH3AL	9.95045e-30	1.34218e-23	2.8355e-18	-11.7645	-0.350139
cg17511708	18	10626514		rs12955877	18	12139439	ANKRD62	2.85885e-152	2.42005e-144	8.14662e-141	-32.5942	-0.505997
cg19077665	18	11981602	IMPA2	rs6540084	16	87844537	SLC7A5	6.33044e-105	5.89388e-98	1.80393e-93	-25.1378	-0.413591
cg10652662	18	12121425	ANKRD62	rs5993628	22	17101987	TPTEP1	2.7194e-47	3.67819e-40	7.74926e-36	-15.3736	-0.425673
cg06672859	18	19279421	ABHD3	rs8100716	19	52384061	ZNF577	1.96619e-17	3.9602e-12	5.60288e-06	8.68024	0.260932
cg12738517	18	22072014		rs3809627	16	30103160	TBX6	9.89679e-42	2.19423e-35	2.82021e-30	-14.2936	-0.278311
cg07172248	18	25769537		rs17850402	16	30566747	ZNF764	5.39033e-34	9.5761e-28	1.53604e-22	12.7016	0.401453
cg12575136	18	32820987	ZNF397	rs4690294	4	719660	PCGF3	1.91023e-158	8.70969e-151	5.44343e-147	-33.5713	-0.468625
cg05746288	18	48405273	ME2	rs12621901	2	87105444	RMND5A	2.54798e-50	3.67947e-43	7.26077e-39	-15.9439	-0.329682
cg05746288	18	48405273	ME2	rs75408504	2	87402029	RMND5A	2.93766e-50	4.23449e-43	8.3712e-39	-15.9324	-0.342563
cg05746288	18	48405273	ME2	rs11689511	2	87123114	RMND5A	2.12533e-49	2.86579e-42	6.05637e-38	-15.7716	-0.349285
cg26043149	18	55253948	FECH	rs79841358	4	10138510	5S_rRNA	0	8.74786e-300	6.34061e-297	-65.2917	-1.26309
cg26514337	18	57026503	LMAN1	rs2295981	13	112554669	SOX1	1.62859e-142	1.05267e-134	4.64087e-131	31.0565	0.495425
cg20390253	18	77793812	C18orf22	rs4986105	17	81027970	METRNL	1.14525e-28	1.48054e-22	3.26353e-17	-11.5233	-0.214222
cg15819921	19	927150	ARID3A	rs4239383	18	31401066	NOL4	1.47884e-87	1.38108e-80	4.21412e-76	-22.3498	-0.448696
cg23187101	19	1812290	ATP8B3	rs28512331	2	242813202	CXXC11	1.64322e-60	3.35589e-53	4.68256e-49	17.7908	0.538091
cg09920172	19	3870806		rs10420009	19	11763243	ZNF833P	3.97159e-56	5.92996e-50	1.13175e-44	17.0085	0.535594
cg27310748	19	3870878		rs10420009	19	11763243	ZNF833P	1.32078e-23	4.29758e-18	3.76371e-12	10.3172	0.202459
cg02415220	19	6550862		rs10238846	7	63786553	ZNF736	3.7771e-23	4.62874e-17	1.07633e-11	-10.2033	-0.219683
cg22568423	19	8590567	MYO1F	rs384148	19	11878095	ZNF441	9.37484e-20	2.34467e-14	2.67147e-08	-9.32254	-0.275378
cg22987448	19	8591364	MYO1F	rs384148	19	11878095	ZNF441	3.89177e-33	2.24136e-27	1.109e-21	-12.5169	-0.686891
cg08283130	19	8591776	MYO1F	rs384148	19	11878095	ZNF441	4.21574e-23	1.31577e-17	1.20133e-11	-10.1913	-0.384924
cg17704839	19	9939038	UBL5	rs28794318	17	30494547	RHOT1	5.62236e-199	4.15486e-192	1.60216e-187	40.1129	1.06362
cg05950877	19	11784647	ZNF833	rs1466682	11	6947761	ZNF215	5.54373e-14	1.68778e-08	0.0157975	7.64627	0.281682
cg21771200	19	11784761	ZNF833	rs1466682	11	6947761	ZNF215	4.06544e-14	1.25003e-08	0.0115849	7.68879	0.318187
cg25544931	19	12097624		rs17611866	16	3367229	ZNF75A	1.36421e-16	9.59749e-11	3.88749e-05	8.43781	0.183569
cg17944885	19	12225735		rs17136317	16	3366513	ZNF75A	3.33945e-37	6.55448e-31	9.51616e-26	13.3765	0.296629
cg18612714	19	12595655	ZNF709	rs9967107	18	77633343	KCNG2	1.19286e-37	4.0607e-31	3.39919e-26	-13.4688	-0.233989
cg23505145	19	12996616	KLF1	rs1060491	20	61665817	LOC63930	8.99582e-68	1.64126e-60	2.56347e-56	19.054	0.354459
cg01515516	19	14544032	PKN1	rs62056961	17	39605	DOC2B	5.29507e-167	2.24779e-160	1.50889e-155	34.9321	0.581394
cg01515516	19	14544032	PKN1	rs34217865	17	43169	DOC2B	5.62603e-77	1.20225e-70	1.6032e-65	20.609	0.578995
cg17298403	19	15218155	SYDE1	rs202126021	17	42901	DOC2B	1.40869e-89	3.60235e-83	4.01424e-78	22.678	0.400137
cg17298403	19	15218155	SYDE1	rs34217865	17	43169	DOC2B	4.3985e-62	8.83613e-56	1.2534e-50	18.0675	0.447105
cg15442610	19	18263851	PIK3R2	rs12506203	4	190728078	BC087857	3.80601e-48	4.35745e-41	1.08457e-36	-15.5356	-0.589319
cg04971763	19	21182790		rs8112960	19	21775371	BC033373	6.17981e-46	6.21571e-40	1.76101e-34	-15.1143	-0.416359
cg21994712	19	21861136		rs8108314	19	21360779	ZNF431	6.14602e-21	1.6516e-15	1.75138e-09	9.63668	0.403898
cg26562263	19	21863715		rs12608652	19	21332807	ZNF431	7.67235e-28	3.30725e-22	2.18633e-16	11.333	0.569853
cg26562263	19	21863715		rs671517	19	20847874	ZNF626	4.31263e-18	9.25288e-13	1.22893e-06	-8.86633	-0.727211
cg19851529	19	24000528	RPSAP58	rs2682383	3	101110145	SENP7	3.44377e-14	5.63521e-08	0.00981344	7.71146	0.209083
cg11911481	19	28699862		rs7253075	19	29219442	BC068609	3.35769e-15	5.47699e-10	0.000956814	-8.02381	-0.14779
cg06062343	19	31182123		rs1549963	19	32601873	AK097493	5.22258e-21	1.40864e-15	1.48824e-09	-9.65519	-0.204879
cg15085454	19	35225418	ZNF181	rs11793438	9	140687759	EHMT1	3.3353e-160	1.99338e-152	9.50433e-149	33.8502	0.96683
cg15085454	19	35225418	ZNF181	rs1129768	9	140638461	EHMT1	1.11592e-126	4.16839e-119	3.17995e-115	28.5685	0.916031
cg15085454	19	35225418	ZNF181	rs35528310	9	140648011	EHMT1	1.25963e-52	1.06435e-45	3.58947e-41	-16.3709	-0.891692
cg05559640	19	35731617		rs59648137	19	58216942	ZNF154	1.50511e-15	2.5709e-10	0.0004289	8.12915	0.338086
cg21695771	19	36643932	COX7A1	rs7257257	19	37168083	ZNF461	6.89207e-14	9.94383e-09	0.0196398	-7.6163	-0.179765
cg20331390	19	36716187	ZNF146	rs60701694	3	101167422	SENP7	1.67475e-17	4.30277e-11	4.77241e-06	8.70007	0.238365
cg24027100	19	36822549		rs4580527	3	101258778	FAM172BP	5.68347e-17	1.37841e-10	1.61957e-05	8.54809	0.183601
cg00437311	19	37178174		rs10832955	11	1250696	MUC5B	1.35422e-26	8.88762e-21	3.859e-15	11.0412	0.202567
cg00437311	19	37178174		rs61869715	11	1372610	TOLLIP-AS1	2.80549e-18	1.2102e-12	7.99459e-07	8.91849	0.307029
cg22634378	19	37742834		rs11085799	19	12022449	ZNF69	1.20295e-19	2.97589e-14	3.42796e-08	-9.29338	-0.266842
cg16590237	19	37742956		rs11085799	19	12022449	ZNF69	1.09589e-27	4.68739e-22	3.12287e-16	-11.297	-0.236437
cg05336808	19	37795315		rs141940176	19	37295129	ZNF790-AS1	2.88793e-33	1.67958e-27	8.22949e-22	-12.5449	-0.368195
cg05336808	19	37795315		rs59489006	19	38388386	WDR87	3.36522e-23	1.05819e-17	9.58959e-12	10.2158	0.280394
cg05336808	19	37795315		rs2945988	19	37010552	ZNF260	9.80203e-15	1.54276e-09	0.00279321	-7.88135	-0.235193
cg02753903	19	38943525	RYR1	rs2535238	6	29645038	ZFP57	3.24128e-63	2.35463e-56	9.23641e-52	-18.2657	-0.62059
cg02753903	19	38943525	RYR1	rs2747431	6	29648564	ZFP57	3.93068e-63	2.84284e-56	1.12009e-51	-18.2511	-0.544005
cg22379212	19	38944048	RYR1	rs2747431	6	29648564	ZFP57	3.26271e-30	8.21631e-24	9.29747e-19	-11.8735	-0.385739
cg01190023	19	41882490	TMEM91	rs66688634	7	150053806	REPIN1	2.49272e-14	1.84282e-08	0.0071033	7.75546	0.201885
cg08136809	19	41882642	TMEM91	rs10259796	7	150050427	RARRES2	1.35416e-13	9.33287e-08	0.0385883	7.5227	0.18425
cg11666770	19	42430910		rs7202333	16	68881495	TANGO6	1.44724e-22	1.53732e-16	4.12409e-11	10.0562	0.505626
cg22272165	19	43187625		rs113711981	16	30572096	ZNF764	1.30885e-14	7.69971e-09	0.00372972	7.84253	0.277915
cg00548633	19	46094335	GPR4	rs62116613	19	44488352	ZNF155	1.22898e-20	3.26097e-15	3.50212e-09	9.55756	0.430006
cg07554231	19	50083850	PRRG2	rs1134578	11	404317	PKP3	2.89731e-46	3.11783e-40	8.25622e-35	15.1774	0.27535
cg07554231	19	50083850	PRRG2	rs35828848	11	403545	PKP3	4.94955e-45	5.21485e-39	1.41043e-33	14.9402	0.316478
cg00711496	19	50191497	C19orf76	rs10616100	12	108146298	PRDM4	3.28089e-20	5.11576e-14	9.34929e-09	9.44456	0.283772
cg26257814	19	50553708	FLJ26850	rs12325187	16	3364997	ZNF75A	7.20201e-27	9.57754e-21	2.0523e-15	11.1059	0.267481
cg17838026	19	50832861	KCNC3	rs2708708	19	53891513	ZNF765	6.00565e-26	2.31496e-20	1.71138e-14	-10.8876	-0.214168
cg22231329	19	51071309	LRRC4B	rs532797	18	77508326	CTDP1	7.8242e-135	2.40522e-127	2.2296e-123	-29.8491	-0.532884
cg22231329	19	51071309	LRRC4B	rs17855830	18	77440128	CTDP1	5.86773e-129	1.63082e-121	1.67208e-117	28.9265	0.541923
cg22231329	19	51071309	LRRC4B	rs522180	18	77458644	CTDP1	8.37875e-31	2.4451e-24	2.38763e-19	12.0053	0.300889
cg16658931	19	51171061	SHANK1	rs59031144	9	139903352	ABCA2	2.9284e-266	3.89989e-258	8.34484e-255	-51.7829	-1.01071
cg06875740	19	51307921	C19orf48	rs9371164	6	170065236	WDR27	3.68103e-76	3.85861e-69	1.04895e-64	20.4729	0.342719
cg06875740	19	51307921	C19orf48	rs6459652	6	170065894	WDR27	3.09627e-70	2.61772e-63	8.8232e-59	19.4746	0.345542
cg02927373	19	51347703	LOC105372441	rs7250360	19	21718822	ZNF429	1.95031e-16	3.62035e-11	5.55763e-05	8.39245	0.235438
cg01413268	19	51602462	CTU1	rs11672358	19	52103154	FLJ30403	1.19764e-14	1.87134e-09	0.00341282	-7.85447	-0.174696
cg07962338	19	53540902		rs2215151	19	57043981	ZNF471	4.56118e-21	1.23322e-15	1.29976e-09	-9.67057	-0.336273
cg02758612	19	53541186		rs2215151	19	57043981	ZNF471	9.34632e-17	1.78418e-11	2.66335e-05	-8.48558	-0.312034
cg05294813	19	53541287		rs1054409	19	57041522	ZNF471	2.16884e-17	4.34956e-12	6.18037e-06	-8.66809	-0.310865
cg26841967	19	53812098		rs11085813	19	12555339	ZNF443	1.06366e-18	2.42303e-13	3.03104e-07	-9.03527	-0.222403
cg23379980	19	55932929		rs2677646	2	133055128	AK094599	2.04887e-14	5.92677e-08	0.00583848	7.78205	0.202335
cg23379980	19	55932929		rs1810541	20	25921447	BC052952	1.99916e-31	1.19382e-24	5.69684e-20	12.1433	0.298802
cg08496742	19	56159485	CCDC106	rs2917749	7	2613573	IQCE	2.99482e-27	4.14524e-21	8.5341e-16	11.1952	0.387809
cg25361961	19	58070048		rs10936642	3	101194305	SENP7	3.68934e-29	3.69342e-22	1.05132e-17	11.6356	0.229509
cg14709261	19	58193026	ZNF551	rs60701694	3	101167422	SENP7	1.39562e-25	9.39514e-19	3.97699e-14	10.7999	0.238062
cg06615754	19	58193071	ZNF551	rs60701694	3	101167422	SENP7	1.01069e-35	1.84598e-28	2.88009e-24	13.0678	0.359861
cg11294513	19	58220295	ZNF154	rs10936642	3	101194305	SENP7	9.56945e-30	9.93296e-23	2.72693e-18	11.7684	0.347919
cg05661282	19	58220370	ZNF154	rs60701694	3	101167422	SENP7	2.87228e-18	8.35282e-12	8.18492e-07	8.91564	0.22107
cg27049766	19	58220516	ZNF154	rs13062095	3	101267385	TRMT10C	1.28738e-30	1.47238e-23	3.66853e-19	11.9638	0.385847
cg03234186	19	58220657	ZNF154	rs10936642	3	101194305	SENP7	5.73825e-32	7.08201e-25	1.63518e-20	12.2625	0.407195
cg08668790	19	58220662	ZNF154	rs60701694	3	101167422	SENP7	2.44286e-32	3.07433e-25	6.96122e-21	12.3436	0.369237
cg00983956	19	58220669	ZNF154	rs10936642	3	101194305	SENP7	2.61569e-30	2.87262e-23	7.45372e-19	11.895	0.352907
cg12506930	19	58220718	ZNF154	rs60701694	3	101167422	SENP7	2.70238e-30	2.91711e-23	7.70074e-19	11.8918	0.359694
cg01268824	19	58220818	ZNF154	rs60701694	3	101167422	SENP7	3.28794e-20	1.19105e-13	9.36937e-09	9.44431	0.20703
cg22299467	19	58399865	ZNF814	rs2682383	3	101110145	SENP7	1.0502e-43	3.35375e-36	2.99268e-32	14.6824	0.454877
cg22510337	19	58399967	ZNF814	rs28460520	3	101270494	TRMT10C	1.48622e-19	5.13445e-13	4.23517e-08	9.26859	0.21664
cg27112264	19	58400504	ZNF814	rs1918405	3	101269038	TRMT10C	3.28447e-23	1.89146e-16	9.35949e-12	10.2185	0.24853
cg25400396	19	58400559	ZNF814	rs28460520	3	101270494	TRMT10C	2.49998e-38	5.51776e-31	7.12399e-27	13.6081	0.279138
cg15060012	19	58446783	ZNF418	rs4580527	3	101258778	FAM172BP	4.90827e-27	3.77408e-20	1.39867e-15	11.145	0.251998
cg25575688	20	305917	SOX12	rs13263031	8	1593792	DLGAP2	4.66449e-90	2.68258e-82	1.3292e-78	22.7558	0.377402
cg25575688	20	305917	SOX12	rs34419529	8	1592959	DLGAP2	6.40139e-59	4.82162e-52	1.82415e-47	17.5088	0.350817
cg25575688	20	305917	SOX12	rs117108829	8	1597841	DLGAP2	7.24512e-43	2.8192e-36	2.06458e-31	-14.518	-0.585882
cg24562785	20	1638557	SIRPG	rs1051952	6	35465786	TULP1	3.96064e-14	2.66824e-08	0.0112863	-7.69236	-0.201983
cg17894189	20	5655182		rs944000	14	103599505	TNFAIP2	6.81918e-52	2.19429e-44	1.94321e-40	16.2357	0.39739
cg03460814	20	14170638	MACROD2	rs6110533	20	15122578	MACROD2	5.76869e-21	1.87982e-14	1.64386e-09	-9.64389	-0.179827
cg23127998	20	14318152	FLRT3	rs1734918	20	15131833	MACROD2	1.89641e-32	1.23982e-25	5.40406e-21	-12.3676	-0.305432
cg04911177	20	14356409	MACROD2	rs6110533	20	15122578	MACROD2	1.8497e-80	4.19243e-73	5.27095e-69	21.1868	0.502584
cg12084036	20	14421876	MACROD2	rs35319766	20	15130131	MACROD2	1.16851e-91	6.32224e-84	3.32982e-80	-23.0147	-0.511918
cg00505653	20	23970886	GGTLC1	rs2329472	22	21054330	TMEM191A	9.68724e-90	6.27058e-82	2.76049e-78	22.7044	0.734888
cg09614389	20	25450839	NINL	rs1963153	20	26194590	LOC284801	1.44529e-27	7.41693e-21	4.11853e-16	-11.2691	-0.297624
cg14752227	20	34000481	UQCC	rs201301559	20	33057977	ITCH	1.58854e-15	3.02486e-09	0.000452673	8.1221	0.543708
cg12682721	20	34000519	UQCC1	rs2064705	20	33031276	ITCH	3.6912e-16	7.47311e-10	0.000105185	8.31099	0.44182
cg16743310	20	39657439	TOP1	rs10149476	14	107287663	LOC90925	2.53608e-45	5.32375e-38	7.22685e-34	-14.9963	-0.306785
cg16743310	20	39657439	TOP1	rs2009435	14	107288377	LOC90925	7.78998e-34	1.08285e-26	2.21985e-22	-12.6673	-0.270271
cg06457011	20	39767490	PLCG1	rs2504155	10	38310512	ZNF33A	5.92254e-21	1.76463e-14	1.6877e-09	-9.64089	-0.23298
cg00273068	20	39995747	EMILIN3	rs11984133	7	2279482	FTSJ2	1.36621e-34	2.31042e-28	3.89319e-23	12.8288	0.290458
cg16020490	20	42543433	TOX2	rs258323	16	89754694	CDK10	3.7111e-279	2.21977e-271	1.05752e-267	-54.1763	-0.895774
cg24139222	20	44539712	PLTP	rs11146085	10	134800741	LOC399829	3.99152e-34	2.21226e-27	1.13743e-22	12.7295	0.241917
cg06571407	20	44746823	CD40	rs4801216	19	57835252	ZNF543	2.99885e-19	7.13997e-14	8.54559e-08	9.18591	0.190181
cg22232207	20	44746825	CD40	rs4801216	19	57835252	ZNF543	3.991e-20	1.03018e-14	1.13728e-08	9.42189	0.194996
cg01943874	20	44746944	CD40	rs4801216	19	57835252	ZNF543	2.88041e-23	9.08446e-18	8.20806e-12	10.2327	0.324309
cg25741804	20	52476409		rs150873394	6	136599885	BCLAF1	9.03726e-16	7.33432e-10	0.000257528	-8.19553	-0.487994
cg25741804	20	52476409		rs77081633	6	136589425	BCLAF1	1.4153e-15	1.12625e-09	0.000403306	8.13718	0.363357
cg25741804	20	52476409		rs9674439	16	33836510	BC068290	6.82265e-117	8.71347e-110	1.94419e-105	-27.0296	-0.677365
cg25741804	20	52476409		rs12927233	16	32137965	HERC2P4	6.1403e-62	2.25294e-55	1.74975e-50	-18.0421	-0.548401
cg22198192	20	59863030	CDH4	rs6092900	20	58784498	LOC284757	1.0601e-37	9.05225e-31	3.02089e-26	13.4793	0.370791
cg13212668	20	59928453	CDH4	rs78225257	20	60445025	CDH4	2.39828e-19	6.23272e-13	6.83418e-08	-9.21229	-0.205943
cg11853697	20	60510235	CDH4	rs6092900	20	58784498	LOC284757	4.66965e-21	1.54413e-14	1.33067e-09	9.6679	0.230116
cg22344709	20	62451399	ZBTB46-AS1	rs9934328	16	67573367	FAM65A	7.29077e-14	3.96499e-08	0.0207759	-7.60855	-0.218821
cg21859425	21	18884184	CXADR	rs61734108	19	53156943	ZNF83	2.15401e-14	3.28042e-09	0.00613812	7.77527	0.271232
cg03335728	21	29301615		rs13396990	2	132649462	C2orf27B	1.67788e-21	7.02195e-15	4.78131e-10	-9.78355	-0.354959
cg09928474	21	30392289	RWDD2B	rs201252961	1	202323953	PPP1R12B	5.19139e-67	1.70719e-59	1.47935e-55	18.9232	0.364315
cg05667934	21	35445739	MRPS6	rs72704934	14	101694172	BC148240	2.01655e-193	1.10831e-184	5.7464e-182	39.1998	0.664656
cg05667934	21	35445739	MRPS6	rs28597901	14	101701780	BC148240	7.17906e-56	2.84092e-48	2.04576e-44	-16.9621	-0.321537
cg08287724	21	35832141	KCNE1	rs2021560	19	22373470	ZNF676	7.95357e-19	1.8348e-13	2.26646e-07	9.07003	0.199459
cg00421848	21	35832164	KCNE1	rs2021560	19	22373470	ZNF676	1.41508e-13	1.98714e-08	0.0403245	7.51656	0.144068
cg08468911	21	35832180	KCNE1	rs2021560	19	22373470	ZNF676	3.83465e-20	9.91202e-15	1.09273e-08	9.42652	0.173309
cg07674649	21	35832254	KCNE1	rs146375295	19	22341032	ZNF676	6.15431e-16	1.09325e-10	0.000175374	8.24524	0.305892
cg01249071	21	42662417		rs9304964	19	20140366	ZNF682	1.42382e-14	2.21108e-09	0.00405734	-7.8312	-0.18764
cg11570752	21	44166975	PDE9A	rs55768801	1	247362990	BC043220	1.95509e-19	1.10312e-12	5.57127e-08	-9.23636	-0.548393
cg27523193	21	44167104	PDE9A	rs55768801	1	247362990	BC043220	2.29304e-20	1.36579e-13	6.5343e-09	-9.48591	-0.445229
cg00042079	21	46151452		rs1346595	4	148318730	EDNRA	4.16855e-40	3.71831e-33	1.18788e-28	13.9689	0.323574
cg26420795	21	47451611		rs7189156	16	75187610	ZFP1	4.81962e-21	4.63787e-15	1.37341e-09	9.66432	0.197692
cg11766577	21	47581405	C21orf56	rs12483497	21	48092736	PRMT2	1.83822e-21	1.96076e-14	5.23822e-10	9.77328	0.693942
cg11766577	21	47581405	C21orf56	rs75449975	21	48091017	PRMT2	2.6797e-19	2.64817e-12	7.63612e-08	9.1992	1.17327
cg13126279	21	47581558	C21orf56	rs12483497	21	48092736	PRMT2	8.84562e-21	9.33651e-14	2.52066e-09	9.59517	0.632015
cg13126279	21	47581558	C21orf56	rs75449975	21	48091017	PRMT2	5.36376e-18	5.1492e-11	1.52847e-06	8.83977	1.04759
cg14789911	21	47582049	C21orf56	rs12483497	21	48092736	PRMT2	3.16587e-26	3.63668e-19	9.02151e-15	10.9538	0.509136
cg14789911	21	47582049	C21orf56	rs75449975	21	48091017	PRMT2	4.41129e-25	4.94064e-18	1.25705e-13	10.6794	0.889214
cg03081115	22	17161258		rs11663185	18	12187382	C18orf61	7.82879e-14	1.18646e-07	0.0223091	7.59871	0.184097
cg04554949	22	18537267		rs6558673	8	2483258	BC045738	2.69521e-275	4.2936e-265	7.68032e-264	53.4537	1.03749
cg16641210	22	18957864	DGCR5	rs2730229	7	158789265	LINC00689	3.57572e-47	7.66221e-41	1.01894e-35	-15.351	-0.35519
cg16641210	22	18957864	DGCR5	rs2730235	7	158765512	WDR60	7.93577e-41	1.5016e-34	2.26139e-29	-14.1135	-0.254132
cg11861696	22	20048923	TANGO2	rs75199572	2	232487447	C2orf57	8.33715e-210	3.483e-201	2.37577e-198	41.9117	1.42988
cg23695120	22	20748445	ZNF74	rs28537421	20	61206625	C20orf166	1.43635e-49	1.87028e-42	4.09304e-38	-15.8035	-0.375672
cg23695120	22	20748445	ZNF74	rs28374392	20	61189717	C20orf166	5.83436e-31	3.47085e-24	1.66257e-19	-12.0403	-0.240046
cg08524698	22	21213167	SNAP29	rs8110718	19	55548037	GP6	4.30299e-19	1.01425e-13	1.22619e-07	9.14315	0.186262
cg08524698	22	21213167	SNAP29	rs10422979	19	55548763	GP6	1.67929e-17	3.40298e-12	4.78534e-06	-8.69973	-0.228629
cg23514765	22	22090804	YPEL1	rs34098887	15	41969169	MGA	9.61661e-16	2.63865e-09	0.000274037	8.18747	0.391212
cg27008027	22	23774100		rs10950415	7	1914477	MAD1L1	0	5.6374e-301	6.34061e-297	60.3074	1.70506
cg11188618	22	29196489	XBP1	rs10832548	11	2718977	KCNQ1	1.25799e-36	1.13633e-30	3.58479e-25	-13.257	-0.3561
cg11188618	22	29196489	XBP1	rs231356	11	2705343	KCNQ1	7.58678e-23	3.98965e-17	2.16194e-11	10.1271	0.256881
cg05616465	22	29197865	XBP1	rs12170637	22	28675098	TTC28	2.31243e-15	1.29959e-08	0.000658956	8.07292	0.232254
cg07416664	22	38221485	GALR3	rs143645282	8	143439627	TSNARE1	6.05415e-15	3.41279e-09	0.0017252	7.94569	0.371971
cg25697769	22	39097335	JOSD1	rs4798896	18	75912922	SALL3	2.76402e-38	9.47679e-32	7.8764e-27	-13.5992	-0.289693
cg04809988	22	41940355	POLR3H	rs12813355	12	96036307	PGAM1P5	2.49599e-29	6.60306e-23	7.11261e-18	11.6741	0.253804
cg15373911	22	42727106		rs9611598	22	41871463	ACO2	6.19345e-22	4.69678e-15	1.7649e-10	9.89514	0.544183
cg07325001	22	46458783		rs375486	19	13871554	CCDC130	3.89396e-79	1.24754e-72	1.10963e-67	20.9679	0.332319
cg10027732	22	49032014	FAM19A5	rs2008439	22	50042856	C22orf34	9.01361e-28	7.96913e-21	2.56854e-16	-11.3167	-0.291232
cg11307196	22	49116019	FAM19A5	rs9616332	22	50047678	C22orf34	4.98325e-14	2.68008e-07	0.0142004	7.66091	0.158678
