# Supplementary material for: The immune factors driving DNA methylation variation in human blood
Source: Nat Commun. 2022 Oct 6;13:5895. doi: 10.1038/s41467-022-33511-6 (PMC9537159; doi:10.1038/s41467-022-33511-6)
Supplement: Supplementary file 10 — Supplementary Data 7 [file 41467_2022_33511_MOESM10_ESM.xlsx]

## Sheet: Data S7
Supplementary Data 7. Proportions of variance explained by intrinsic factors, exposures, cell composition and local SNPs for the 10,000 CpG sites with the most explained variance
CpG site	Full effect	Total effects				Top predictor	Conditional effects
		Intrinsic factors	Exposures	Cell composition	Local SNPs		Intrinsic factors	Exposures	Local SNPs	Genotype x variable interactions
cg21358336	98.0675	0.510366	0.762793	0.470385	98.0307	Genetics	0.145372	0.11601	97.6272	0.0189042
cg11848150	98.0628	0.261772	0.334756	0.376165	98.083	Genetics	0.0892536	0.0974735	97.6888	0
cg05111645	98.0543	0.67514	0.527759	0.353508	98.1069	Genetics	0.157276	0.199185	97.7101	0
cg20291244	98.0143	1.27015	0.504598	0.22161	98.0987	Genetics	0.430707	0.103455	97.8281	0
cg13799572	97.931	0.576595	0.338719	0.266418	97.9759	Genetics	0.129518	0.24342	97.7007	0
cg10547329	97.357	0.885925	0.415819	0.658898	97.2791	Genetics	0.608228	0.0509954	96.7315	0
cg20756026	97.3234	0.52146	1.75217	0.282455	97.4348	Genetics	0.0718389	0.514821	97.0856	0
cg26919182	96.9664	97.0198	2.33968	10.2811	0.218258	Intrinsic	86.7081	2.02377	0.0720426	0
cg06378142	96.9243	0.267277	0.604747	0.299525	97.0061	Genetics	0.0677764	0.120688	96.6614	0
cg26708920	96.8695	0.680336	0.319724	0.528683	96.7146	Genetics	0.0939517	0.258239	96.3788	0
cg10806175	96.7393	0.802736	0.473443	0.387469	96.0986	Genetics	0.160202	0.0586898	96.3018	0
cg08779649	96.693	0.953089	0.495735	0.489497	96.7796	Genetics	0.368636	0.0483725	96.2435	0
cg12333628	96.6902	0.529127	0.662578	0.215643	96.7285	Genetics	0.14292	0.266873	96.4742	0
cg06205333	96.62	1.34832	0.30439	0.962973	96.6677	Genetics	0.40917	0.088246	95.6858	0
cg25960393	96.5969	0.432307	0.430264	0.711699	96.3003	Genetics	0.20016	0.198488	95.9099	0.011994
cg07068406	96.5634	0.439282	0.2693	0.421937	96.5804	Genetics	0.168911	0.0558205	96.1755	0.0946282
cg04481635	96.4273	0.299769	0.327075	0.414916	96.5626	Genetics	0.121323	0.14551	96.0683	0
cg07965995	96.3774	0.581814	0.989111	0.287817	96.4583	Genetics	0.0690643	0.242743	96.1221	0
cg02614045	96.3573	0.261784	0.533986	0.271358	96.4377	Genetics	0.109428	0.144751	96.1251	0
cg27466466	96.2676	0.515728	0.700553	0.506853	96.1428	Genetics	0.244358	0.0964495	95.6564	0
cg19097407	96.1374	0.167212	0.362603	0.706402	94.578	Genetics	0.0910605	0.109609	95.4529	0.0145445
cg26893861	96.124	1.13529	0.392657	0.493223	96.0347	Genetics	0.393041	0.120224	95.5155	0
cg19553932	96.0825	1.02475	0.520205	1.09196	96.0986	Genetics	0.573918	0.247532	95.0023	0.00418838
cg20124410	96.0755	0.267714	0.487913	0.610857	96.0454	Genetics	0.0495141	0.215769	95.5132	0.0271029
cg26454172	96.05	0.637305	0.380436	0.536395	96.2058	Genetics	0.218829	0.429672	95.5663	0
cg11247378	95.9486	0.595894	0.586143	0.453689	95.7969	Genetics	0.106269	0.235882	95.4832	0
cg21501207	95.8652	0.705634	0.372252	0.420572	95.8194	Genetics	0.106073	0.175399	95.5071	0
cg20347269	95.8568	0.37837	0.476215	0.190174	95.8907	Genetics	0.234614	0.0361587	95.7122	0
cg16361921	95.8151	0.432415	0.283908	0.493171	95.884	Genetics	0.127922	0.12267	95.3545	0
cg09035930	95.8081	1.45388	0.572082	0.417446	95.4424	Genetics	0.118508	0.0922255	95.2854	0.0142055
cg05961492	95.7954	0.591	0.239039	0.415464	95.9268	Genetics	0.0952714	0.0596511	95.4183	0
cg02122327	95.7938	0.956688	0.471324	0.413207	95.8449	Genetics	0.361886	0.0413869	95.3924	0
cg03249723	95.7804	0.511718	0.426517	0.512897	95.6373	Genetics	0.0585802	0.17974	95.2292	0
cg06223162	95.7589	0.529427	0.680849	0.484892	95.7765	Genetics	0.139139	0.42003	95.3101	0.010445
cg12768975	95.7179	0.445877	1.12649	0.342942	95.6694	Genetics	0.172282	0.231461	95.4229	0
cg24426391	95.7139	0.366737	0.555669	0.431737	95.9121	Genetics	0.113007	0.117522	95.3526	0.00986119
cg05804568	95.7064	1.32442	0.892146	0.712064	95.1901	Genetics	0.389852	0.021928	94.776	0.0289378
cg24540763	95.6721	0.719677	0.236132	0.99348	95.4778	Genetics	0.0604775	0.132041	94.723	0
cg12313868	95.6196	0.743336	0.981235	0.976875	95.7727	Genetics	0.0496484	0.452538	94.6998	0
cg15652532	95.5912	1.03613	0.31443	0.592639	95.5143	Genetics	0.129705	0.0755714	94.9796	0.0309295
cg07189587	95.4998	0.654713	0.583404	0.79202	95.444	Genetics	0.412829	0.0534086	94.688	0.0560241
cg09584650	95.4864	0.525188	0.218687	0.272734	95.3795	Genetics	0.0703787	0.0949803	95.251	0.0404933
cg24851651	95.4741	0.835466	0.807599	0.389718	95.5997	Genetics	0.131401	0.150359	95.1346	0
cg23056271	95.456	1.7532	0.619783	0.597298	95.4044	Genetics	0.398891	0.363752	94.8912	0
cg06277607	95.4431	0.623924	0.400114	0.458291	95.5405	Genetics	0.16332	0.129348	94.9565	0
cg15919605	95.3899	0.64392	0.618858	0.510669	95.4685	Genetics	0.153578	0.158214	94.924	0
cg03651054	95.3539	0.928944	0.360394	0.426255	95.4938	Genetics	0.297628	0.0471735	94.9636	0
cg12466610	95.3489	0.599941	0.23865	0.385429	95.4727	Genetics	0.120632	0.0574316	95.0019	0
cg14279361	95.3353	0.414829	0.907009	0.401665	94.7044	Genetics	0.0990425	0.0763465	94.9819	0
cg25181997	95.3265	0.493355	0.591804	0.555395	94.6712	Genetics	0.096436	0.0842264	94.7843	0
cg06012621	95.3251	0.758305	0.270631	1.61963	95.3383	Genetics	0.0946429	0.00889688	93.7267	0
cg24361198	95.3081	0.620195	0.358055	1.2971	95.4089	Genetics	0.176529	0.0638925	94.0296	0
cg12080266	95.2814	0.846764	0.255596	0.476622	95.4672	Genetics	0.0455659	0.113004	94.8833	0
cg10326673	95.2747	1.12575	0.309728	0.499169	95.1734	Genetics	0.149005	0.0808193	94.6975	0
cg20356878	95.2501	0.68249	0.269407	0.866185	94.4155	Genetics	0.150903	0.0592788	94.3169	0.0363209
cg00435273	95.2314	0.520681	0.358787	0.44592	94.6471	Genetics	0.0632793	0.162642	94.8626	0
cg05119883	95.1581	0.565842	0.21202	0.528152	94.276	Genetics	0.223562	0.0885472	94.5211	0.136893
cg06406458	95.1446	0.644935	0.906116	0.558251	95.2212	Genetics	0.0448275	0.155054	94.6328	0.0604028
cg11070274	95.1411	0.3475	0.425863	0.626116	95.0418	Genetics	0.184914	0.169051	94.5713	0
cg19978674	95.1289	0.86985	0.437326	3.07413	92.8812	Genetics	0.0431324	0.00258635	92.0638	0
cg13263947	95.0525	0.477799	0.397868	0.487126	95.0474	Genetics	0.0445107	0.137748	94.5535	0
cg07157030	95.0344	0.635425	0.562477	0.906165	95.0946	Genetics	0.389024	0.0761372	94.1686	0
cg22489876	95.0218	0.855026	0.944117	0.510484	93.6703	Genetics	0.350601	0.0384233	94.5126	0.14456
cg00687962	94.9974	0.350949	0.746755	0.423545	94.8172	Genetics	0.112048	0.345093	94.6057	0.114811
cg21322043	94.9913	0.547499	0.329084	0.61112	95.0327	Genetics	0.155804	0.0955483	94.4182	0
cg11173636	94.9576	0.385788	0.581819	0.415495	95.1028	Genetics	0.0860906	0.0876042	94.6041	0
cg02722613	94.9575	0.326546	0.504158	0.680168	95.1167	Genetics	0.13332	0.123418	94.2882	0
cg16098618	94.9531	0.383307	0.314966	1.14567	93.905	Genetics	0.0259931	0.048488	93.8298	0.0265717
cg03461641	94.9308	1.83013	0.434655	1.31833	94.6656	Genetics	0.141897	0.284425	93.5807	0.0628019
cg16976594	94.9246	0.38523	0.255127	0.601207	95.0523	Genetics	0.22957	0.0552394	94.403	0
cg15059639	94.9061	0.359063	0.463712	0.3977	94.4512	Genetics	0.0753353	0.121029	94.3924	0.0200864
cg19504605	94.8751	0.352783	0.482748	0.597349	94.9587	Genetics	0.0716438	0.0863731	94.3475	0
cg13983884	94.8583	0.376679	0.469928	0.477321	94.6237	Genetics	0.167271	0.0616935	94.3294	0.0388463
cg07412545	94.8574	0.315992	0.384365	0.481284	94.1981	Genetics	0.0820761	0.388568	94.1728	0.138759
cg06864789	94.8367	0.283303	0.632597	0.574419	94.8472	Genetics	0.0755671	0.185664	94.3298	0
cg25317025	94.8338	0.708299	1.04439	0.204052	94.9695	Genetics	0.0891871	0.558443	94.6775	0
cg00944873	94.8294	0.509967	0.487055	0.341178	94.8967	Genetics	0.143153	0.16907	94.4806	0
cg00322003	94.8272	0.406647	0.233279	1.56125	94.1176	Genetics	0.0201059	0.0294796	93.2798	0.00546018
cg08033130	94.8159	0.695532	1.11402	1.37606	92.9667	Genetics	0.334863	0.814171	92.9853	0
cg21139150	94.8023	0.254546	0.317197	0.413082	94.8857	Genetics	0.0725131	0.115428	94.4212	0
cg02605540	94.7797	0.272157	0.483795	0.450663	94.9127	Genetics	0.134254	0.141889	94.3702	0
cg05170449	94.7757	0.45784	0.487532	0.837948	94.8135	Genetics	0.182822	0.167912	93.9804	0
cg15465743	94.7701	0.348988	0.582579	0.250359	94.7872	Genetics	0.162231	0.190939	94.5142	0.00075053
cg03264748	94.7693	0.295546	0.997791	0.44723	94.7867	Genetics	0.20628	0.281894	94.3954	0
cg09381666	94.7586	0.681064	0.465552	0.761171	94.1651	Genetics	0.0751395	0.0590528	93.9963	0
cg26370237	94.7257	1.27794	0.885639	0.443044	94.0164	Genetics	0.342857	0.155937	94.2574	0
cg03615426	94.7181	0.266342	0.296358	0.592894	94.381	Genetics	0.109926	0.141609	94.1398	0
cg19182683	94.7052	0.360227	0.27447	0.340373	94.8762	Genetics	0.115742	0.142528	94.3978	0
cg15971518	94.6952	0.542617	1.04278	0.994684	93.8961	Genetics	0.0712541	0.0609802	93.7755	0
cg10123377	94.6774	0.44393	0.486951	0.545324	94.8058	Genetics	0.0940776	0.244971	94.192	0.0124862
cg24786174	94.6748	0.362913	0.385721	1.72593	93.7223	Genetics	0.0179447	0.0173044	93.002	0
cg22888160	94.6573	1.70298	0.675895	0.572485	94.4318	Genetics	0.17523	0.280689	94.159	0
cg27408471	94.6226	0.299997	1.10044	2.15784	93.4205	Genetics	0.0365973	0.389341	92.2836	0
cg19902553	94.6162	0.812214	0.457624	0.40728	94.6506	Genetics	0.227432	0.152403	94.2475	0.0173096
cg01680303	94.6153	0.4827	0.567642	0.475693	94.0174	Genetics	0.29893	0.126348	94.0533	0.0121553
cg10157663	94.582	0.494577	0.441807	0.555076	94.5761	Genetics	0.105087	0.158571	93.9872	0
cg15228509	94.5812	94.4318	1.75052	10.0918	0.43424	Intrinsic	84.4869	1.99314	0.0019077	0
cg02630646	94.554	0.868427	0.269684	1.10768	94.1525	Genetics	0.107	0.0140369	93.2472	0.108143
cg17052675	94.5339	0.37125	0.453945	0.26113	94.7075	Genetics	0.0339248	0.200672	94.3477	0
cg08167410	94.5255	1.61983	0.417307	0.641426	93.4797	Genetics	0.564369	0.0637369	93.892	0
cg08477332	94.4997	0.38531	1.19431	0.351213	94.6848	Genetics	0.105468	0.347024	94.1993	0.000903659
cg12897067	94.4963	0.936033	0.384214	0.281007	94.7653	Genetics	0.370161	0.135017	94.2618	0
cg23771949	94.4412	0.347586	1.13466	0.679391	94.5367	Genetics	0.0308184	0.0359749	93.7698	0
cg25243082	94.4124	0.357709	0.82859	0.387214	94.3037	Genetics	0.157883	0.399906	94.0982	0
cg06588529	94.3963	0.260144	1.56096	0.629504	94.3234	Genetics	0.0373145	0.469847	93.8279	0
cg19723528	94.3879	0.947686	0.502243	0.43071	94.5043	Genetics	0.159052	0.207969	93.9849	0
cg01192554	94.3542	0.563587	0.426573	0.387939	94.4325	Genetics	0.247482	0.0644222	93.9982	0
cg03983883	94.338	0.845553	0.653674	2.12028	92.7462	Genetics	0.030715	0.174181	92.1507	0
cg16906346	94.3337	0.480171	0.526163	0.444047	94.3912	Genetics	0.144681	0.170019	93.9048	0.006497
cg03329597	94.3232	0.2327	0.245134	0.371874	94.4805	Genetics	0.105893	0.190539	93.9996	0
cg08922308	94.3187	1.72692	0.426953	1.32854	93.2972	Genetics	0.711917	0.0795622	93.0333	0
cg09399716	94.2831	0.252966	0.282505	0.653756	94.357	Genetics	0.24112	0.0391382	93.6299	0
cg23177161	94.2124	0.499172	1.10338	0.254309	94.4	Genetics	0.332695	0.32004	93.9877	0.0290228
cg05907464	94.0829	1.17938	0.768164	1.10129	93.605	Genetics	0.133142	0.206508	93.024	0
cg12489353	94.0485	0.514331	0.918472	0.730842	94.0335	Genetics	0.0516868	0.198176	93.359	0
cg20673407	94.0268	0.724132	0.583124	1.64234	94.0974	Genetics	0.216167	0.0562383	92.4229	0
cg07195891	94.0126	0.794946	1.17362	0.958026	93.7136	Genetics	0.0841503	0.767959	93.1482	0.107712
cg07613115	93.9976	1.52331	0.63988	0.927313	93.5195	Genetics	0.0454516	0.12428	93.1277	0
cg12702372	93.9751	0.535959	0.473071	0.616239	93.744	Genetics	0.0505642	0.0709922	93.3648	0
cg11787167	93.964	0.723641	0.251236	0.513048	93.9579	Genetics	0.187698	0.435077	93.5066	0
cg10841563	93.9633	0.449708	0.426831	0.523652	94.0667	Genetics	0.177997	0.100972	93.418	0.0704469
cg06068545	93.953	1.05183	0.363439	0.652431	94.0353	Genetics	0.281623	0.178489	93.3585	0.00448983
cg14087524	93.8754	0.397345	0.624839	1.20604	92.6407	Genetics	0.0328351	0.289671	92.7087	0
cg02964324	93.8656	0.551561	0.455419	0.466307	93.8677	Genetics	0.114058	0.185057	93.453	0
cg07104639	93.8588	0.476539	0.600422	0.635172	92.5187	Genetics	0.122836	0.0331979	93.2001	0.0334136
cg05084668	93.858	0.432846	0.446382	0.255555	94.0624	Genetics	0.0960547	0.123647	93.6812	0
cg11381759	93.8418	0.353055	0.491873	0.648782	93.7635	Genetics	0.0623787	0.127715	93.1786	0
cg07999547	93.7837	1.9405	0.606147	0.566512	92.5827	Genetics	0.374687	0.0263214	92.6811	0
cg03192273	93.7669	0.631372	0.598921	0.710824	93.9341	Genetics	0.162386	0.355583	93.1242	0
cg14889167	93.7596	0.450999	0.815021	0.248206	93.9124	Genetics	0.155175	0.13741	93.5183	0
cg06275774	93.7544	0.724231	0.471539	0.652721	91.9054	Genetics	0.0964693	0.154733	93.1168	0
cg07748963	93.7386	1.37377	1.55208	0.756852	93.9066	Genetics	0.359223	0.202334	93.0436	0
cg01984146	93.7383	0.798789	0.43779	0.405931	92.8657	Genetics	0.474715	0.209329	93.2823	0
cg26658509	93.6873	0.416021	0.719793	0.622085	93.8359	Genetics	0.0899954	0.372312	93.1411	0
cg07622957	93.6807	0.699973	0.154167	0.571329	93.7682	Genetics	0.350646	0.0310308	93.1021	0
cg05715076	93.6773	0.777358	0.637021	0.98142	93.732	Genetics	0.146481	0.0243117	92.6755	0.0150953
cg18252409	93.6752	0.183156	0.787231	0.490345	93.7985	Genetics	0.0392714	0.252073	93.2805	0
cg06202614	93.6685	0.47891	0.331742	0.231044	93.8102	Genetics	0.0853445	0.0805047	93.4834	0.0345825
cg20004147	93.6391	0.338238	0.52046	0.408967	93.1165	Genetics	0.115427	0.0688321	93.2331	0
cg14378564	93.6289	0.898518	0.902576	0.522891	93.7396	Genetics	0.104084	0.0762797	93.132	0
cg25794455	93.6027	0.727712	0.398056	1.46583	92.1276	Genetics	0.261909	0.0193873	92.2379	0
cg00418190	93.5891	0.218344	0.396669	0.446662	93.6139	Genetics	0.0764323	0.101866	93.186	0
cg05867245	93.5799	0.345151	0.362567	0.536521	93.8013	Genetics	0.149088	0.0899363	93.1496	0
cg24795173	93.5719	0.585862	0.48789	1.50254	91.4066	Genetics	0.125383	0.289874	92.1205	0.128026
cg02595245	93.5565	1.2101	0.711752	0.342691	93.7148	Genetics	0.118027	0.296648	93.2686	0
cg22110654	93.551	0.595805	0.220035	3.52793	89.2168	Genetics	0.268407	0.0871334	90.0151	0
cg11643285	93.5322	93.8551	2.34626	9.04488	0.430169	Intrinsic	84.6776	1.97147	0.123505	0
cg18834050	93.5306	1.28766	0.650874	1.21598	93.6766	Genetics	0.84475	0.154154	92.3979	0
cg21224286	93.5229	0.800791	1.27321	0.283207	93.366	Genetics	0.293029	0.332764	93.1655	0
cg17099656	93.5218	1.09179	0.363373	0.89874	93.5509	Genetics	0.518114	0.144537	92.6303	0
cg15268471	93.4796	0.346772	0.818652	0.447506	93.2781	Genetics	0.149432	0.399998	93.0984	0
cg02907150	93.4563	0.332959	0.245118	0.975715	93.7452	Genetics	0.152845	0.084216	92.5731	0
cg22100363	93.4528	0.4964	0.63663	0.490009	93.5756	Genetics	0.102161	0.241319	93.043	0
cg06055669	93.4476	0.737836	0.349225	0.331825	93.5591	Genetics	0.131262	0.0727921	93.1396	0
cg18402987	93.4129	1.0762	0.752549	0.688198	93.4744	Genetics	0.506404	0.116181	92.6504	0.0803647
cg16818568	93.4081	0.756221	0.753704	0.651825	93.6989	Genetics	0.121326	0.190292	92.8504	0
cg01062020	93.3726	1.79517	0.498143	1.13602	91.8095	Genetics	0.309844	0.51353	92.3093	0.0892877
cg12853970	93.3264	0.236984	0.606021	0.432793	93.0529	Genetics	0.0928844	0.120329	92.8996	0
cg06489993	93.3232	0.695664	0.423386	0.827439	93.2637	Genetics	0.185321	0.23154	92.4072	0
cg01723420	93.3152	0.659987	0.328401	2.80762	91.3216	Genetics	0.321656	0.12815	90.5445	0
cg13250067	93.2961	0.412267	0.399596	0.337218	93.3509	Genetics	0.0383769	0.0676381	93.048	0
cg14458575	93.2832	1.18071	1.22104	3.69429	90.4394	Genetics	0.126825	0.339044	89.6485	0
cg25270774	93.2824	1.15746	0.808097	3.37886	90.2441	Genetics	0.338765	0.168743	89.8783	0
cg07876788	93.2651	0.575905	1.66941	2.12892	90.5615	Genetics	0.0539281	0	91.2006	0
cg16619994	93.2441	0.378695	0.39325	1.41686	92.1812	Genetics	0.0358932	0.064048	91.7892	0
cg18697803	93.2394	1.40257	0.38067	0.417844	93.4549	Genetics	0.338647	0.082357	92.9303	0
cg02095219	93.2333	0.383852	0.843279	0.501117	92.4783	Genetics	0.18133	0.240628	92.8046	0
cg04145948	93.2243	0.426348	0.496574	3.25143	89.0436	Genetics	0.072075	0.228445	89.9424	0.0845362
cg23034985	93.2212	0.216266	0.541205	0.607482	92.8845	Genetics	0.0381408	0.162239	92.5226	0
cg23384882	93.2158	0.478283	1.01355	0.258177	93.3936	Genetics	0.312567	0.303031	92.9817	0.0715733
cg13054514	93.2081	0.41995	0.380886	0.581605	92.9987	Genetics	0.171925	0.10665	92.6169	0
cg26647036	93.2037	0.459918	0.348909	0.565387	92.8857	Genetics	0.1157	0.101565	92.5715	0
cg05328885	93.2006	0.436726	0.724423	0.396657	93.218	Genetics	0.0350455	0.111187	92.8429	0.0095167
cg26913058	93.1669	0.357443	0.493774	0.469212	93.2357	Genetics	0.161597	0.140045	92.7439	0
cg14418922	93.1635	0.562348	0.393725	1.14856	92.1718	Genetics	0.22763	0.0719245	92.1108	0
cg18771300	93.1629	0.696249	0.577929	0.674806	93.1417	Genetics	0.533762	0.0755422	92.441	0.0871786
cg13916117	93.1589	0.881143	0.715561	0.703789	92.8462	Genetics	0.107141	0.149082	92.478	0
cg25459280	93.149	0.476002	0.471595	0.719802	91.7396	Genetics	0.0902149	0.0101352	92.4972	0
cg10070864	93.1285	0.725366	0.666575	1.30809	93.1047	Genetics	0.0861538	0.175228	91.8938	0
cg04354002	93.1101	1.90729	0.38262	0.533105	93.21	Genetics	0.0432091	0.099023	92.6033	0
cg20517941	93.0875	0.47499	0.336175	0.287923	92.4686	Genetics	0.0516813	0.0181703	92.7699	0
cg07700233	93.0794	0.42653	0.424812	0.398615	92.8257	Genetics	0.0554541	0.226251	92.5823	0.0148448
cg07217150	93.0659	0.56189	0.361414	0.472349	92.3164	Genetics	0.0811663	0.157148	92.6115	0
cg08243356	93.0436	0.368625	0.417891	1.98564	89.5732	Genetics	0.551603	0.172179	91.1148	0
cg23942311	93.0276	0.753385	0.568988	0.456278	92.5754	Genetics	0.340552	0.135948	92.6686	0
cg13127542	93.0002	0.936234	0.270998	0.591504	92.5197	Genetics	0.182598	0.367253	92.5035	0.0158054
cg14016568	93.0001	0.78002	0.48858	0.476422	93.1453	Genetics	0.0696465	0.0597781	92.6419	0
cg16154810	92.995	0.544698	0.311478	0.469257	92.4548	Genetics	0.227746	0.155635	92.4984	0.000936812
cg20305683	92.9826	0.33241	0.28374	0.519438	93.21	Genetics	0.213868	0.0815537	92.5608	0
cg13626582	92.9775	1.0222	0.287437	0.34528	92.6793	Genetics	0.0844643	0.172584	92.6953	0
cg01476442	92.9726	0.530004	0.467677	0.369433	93.1024	Genetics	0.0644525	0.193698	92.7116	0
cg23844865	92.9716	0.620966	0.340678	0.557827	92.9475	Genetics	0.0935106	0.313409	92.4469	0
cg19192981	92.9174	0.605728	0.591875	1.06451	92.9327	Genetics	0.0769907	0.204092	91.9168	0
cg04531182	92.9118	1.12456	0.774203	0.145189	93.0175	Genetics	0.307517	0.197281	92.6825	0
cg17152205	92.9018	0.582742	1.24066	0.446606	92.8645	Genetics	0.148238	0.231034	92.5358	0
cg21547204	92.8849	0.419046	0.61772	0.138931	92.4523	Genetics	0.168804	0.140664	92.7988	0.0171444
cg19630984	92.8803	0.483308	0.488312	0.492964	92.971	Genetics	0.485222	0.150505	92.3767	0
cg25279747	92.8632	0.839849	0.201862	0.750275	92.032	Genetics	0.120263	0.059104	92.0224	0.0464349
cg20846728	92.8591	0.276106	0.315459	0.973547	93.044	Genetics	0.0628905	0.0334401	91.9616	0.029943
cg21140145	92.8391	0.530947	0.746121	3.88032	89.3565	Genetics	0.122427	0.347125	88.7822	0
cg18477163	92.8389	0.612479	0.410165	0.577814	92.2818	Genetics	0.145875	0.119157	92.2391	0
cg19618634	92.8294	0.69318	0.77649	0.482586	92.9493	Genetics	0.0977561	0.344721	92.4202	0
cg02673002	92.8125	0.503035	0.337061	0.43925	91.6195	Genetics	0.281392	0.0517405	92.3088	0.0426194
cg24536568	92.79	0.561439	0.386754	0.509335	92.404	Genetics	0.122571	0.057946	92.3807	0
cg27636669	92.7769	0.739341	0.511035	0.833811	91.2792	Genetics	0.0819307	0.0451481	91.2418	0.244811
cg13685044	92.773	1.51258	0.268678	0.38595	92.2281	Genetics	0.416867	0.0828274	92.1517	0
cg26347746	92.7572	1.19398	0.678136	3.8621	89.4902	Genetics	0.457778	0.0973665	88.8886	0
cg24524099	92.7535	0.324445	0.624	0.438577	92.5597	Genetics	0.10655	0.113781	92.3917	0
cg16006841	92.7478	0.344946	0.562138	0.23147	92.7716	Genetics	0.277224	0.106804	92.6063	0
cg08291996	92.7426	0.672534	0.546767	1.31853	92.7198	Genetics	0.156049	0.0283397	91.4842	0.0807505
cg06825163	92.7399	1.0781	0.643745	2.26339	90.8862	Genetics	0.616676	0.109429	90.3921	0
cg20758756	92.7004	4.52908	0.498663	2.46464	91.1274	Genetics	1.82136	0.0737999	89.869	0.0202591
cg16322792	92.6543	0.620701	0.321559	0.386763	91.8045	Genetics	0.0916319	0.0354452	92.313	0.0125684
cg23719516	92.6358	0.598134	0.616809	0.837692	91.8933	Genetics	0.0181651	0.186525	91.9098	0
cg08255949	92.6302	0.325361	0.484966	1.53258	91.3787	Genetics	0.252638	0.0417168	91.1706	0
cg14827090	92.6147	0.55256	0.534486	0.552757	92.6799	Genetics	0.307419	0.114523	92.0347	0
cg09533556	92.5971	0.312542	0.817291	1.24355	92.2698	Genetics	0.0379936	0.309146	91.4108	0
cg26844603	92.5913	0.354439	0.296448	4.29368	88.4976	Genetics	0.14596	0.0522105	88.3102	0
cg23403192	92.5706	0.358139	0.877869	0.534587	91.4918	Genetics	0.070558	0.062079	91.7136	0
cg03834478	92.5665	0.523793	0.565558	0.576855	92.5892	Genetics	0.244438	0.131257	92.0558	0.119992
cg11595855	92.5463	0.346666	0.493002	0.931613	91.7636	Genetics	0.092871	0.16587	91.1684	0.330894
cg07718431	92.5277	0.666465	0.43423	1.60614	90.826	Genetics	0.259875	0.107105	90.9609	0.0329781
cg18770216	92.512	2.28269	0.895933	0.6322	88.8443	Genetics	0.76853	0.308507	90.3079	0
cg18136963	92.5009	0.171782	0.633584	0.523067	92.5223	Genetics	0.0631959	0.215787	92.0576	0
cg17215819	92.4963	0.633902	0.678383	0.849169	91.4306	Genetics	0.153576	0.114213	91.7438	0
cg05593887	92.4774	0.304712	1.07348	1.10017	92.7229	Genetics	0.0467245	0.408118	91.4736	0
cg05740244	92.4652	0.316695	0.27597	0.836374	92.7207	Genetics	0.119511	0.0590231	91.7013	0
cg13728529	92.4409	0.286755	0.448995	0.709487	92.5962	Genetics	0.129085	0.128853	91.8214	0
cg18472223	92.4386	0.500604	0.37913	0.150748	92.0849	Genetics	0.0696382	0.0506526	92.3074	0
cg15394602	92.4256	0.602534	0.234066	0.627458	91.6269	Genetics	0.0676009	0.0840989	91.7816	0.0556375
cg23070169	92.4248	0.35503	0.251248	0.571703	92.6211	Genetics	0.0566979	0.0582145	91.9441	0
cg09516963	92.4069	92.618	2.54926	9.94022	0.937323	Intrinsic	82.578	2.20408	0.308264	0
cg02291164	92.4057	1.66725	0.259013	0.908812	90.3776	Genetics	0.106586	0.0295169	91.3163	0
cg07397757	92.3949	0.408164	0.682242	0.409209	92.103	Genetics	0.0523913	0.13278	92.0551	0
cg06611532	92.3833	0.477565	0.480847	0.400344	92.4124	Genetics	0.137134	0.177112	92.0015	0
cg06008446	92.3356	0.336019	0.966867	0.708196	92.5144	Genetics	0.0379982	0.0340633	91.6775	0
cg17818632	92.3241	0.290717	0.250366	0.441492	92.3177	Genetics	0.0325956	0.0370749	91.9211	0
cg03938978	92.3189	0.813056	0.765708	0.444053	92.1621	Genetics	0.0905452	0.147871	91.7505	0
cg13236934	92.2819	1.05915	0.377631	0.663069	92.3413	Genetics	0.152525	0.189856	91.6872	0
cg16467921	92.2725	1.35372	0.198834	0.517688	91.7467	Genetics	0.31525	0.0255437	91.7552	0
cg21093902	92.2684	0.553965	0.826243	4.36492	89.947	Genetics	0.0992245	0.282462	88.0352	0
cg06809965	92.2569	0.548225	0.792781	0.444848	91.9052	Genetics	0.0402956	0.136702	91.8428	0
cg24589102	92.2247	0.538051	0.557524	0.488746	91.9827	Genetics	0.0541704	0.237042	91.8548	0
cg09294573	92.2065	0.533854	0.314975	3.13545	88.7797	Genetics	0.298946	0.042241	89.0141	0
cg23830335	92.1886	1.02904	0.40771	0.527063	92.1937	Genetics	0.370908	0.121313	91.783	0
cg13308137	92.1754	0.927339	0.54865	1.9859	90.552	Genetics	0.00373717	0.0741427	90.0685	0.0734104
cg18105134	92.1645	0.872624	0.356534	0.73759	92.3154	Genetics	0.243406	0.0906163	91.5212	0
cg03660162	92.161	0.397662	0.892809	0.493876	91.4222	Genetics	0.102525	0.404297	91.7694	0
cg04148237	92.1576	0.926081	0.483593	0.896902	92.0952	Genetics	0.40461	0.286712	91.2388	0
cg21048050	92.148	0.519374	0.657889	2.44416	89.4491	Genetics	0.0486099	0.260393	89.6898	0.00604942
cg15914672	92.126	0.514171	0.435003	0.22827	92.0043	Genetics	0.0386805	0.0504057	91.9323	0
cg11844835	92.1233	0.62291	0.473209	0.964735	90.5916	Genetics	0.087803	0.0967674	90.8604	0
cg00600477	92.1216	0.72761	0.37206	1.20352	90.3759	Genetics	0.308071	0.0738519	90.906	0
cg14398247	92.1183	0.51948	0.687551	0.739268	91.7213	Genetics	0.0765824	0.324185	91.4659	0
cg00191853	92.11	1.12336	0.850434	0.493342	91.9146	Genetics	0.128791	0.0801088	91.6433	0.0551943
cg03849834	92.0945	0.606111	0.754865	0.603929	92.2407	Genetics	0.0978483	0.167595	91.6278	0
cg11799593	92.087	1.0078	0.49796	0.411827	90.3074	Genetics	0.233234	0.230728	91.2473	0.342822
cg11949518	92.0772	0.574181	0.836266	0.478162	91.3394	Genetics	0.244288	0.239775	91.5458	0
cg01346636	92.0747	0.617796	0.347657	0.986692	91.4362	Genetics	0.158793	0.0111998	91.2212	0
cg06869292	92.0483	0.438599	0.403546	0.393412	92.0232	Genetics	0.115869	0.256329	91.7254	0
cg00635560	92.0299	0.281971	0.498747	1.16899	91.7659	Genetics	0.0180913	0.134558	90.9594	0
cg07444487	92.0034	0.849274	1.19799	0.423226	91.9549	Genetics	0.131359	0.204081	91.5562	0
cg11127281	91.9877	0.941567	0.385276	0.983394	91.8059	Genetics	0.0755329	0.0319421	91.0686	0
cg03043243	91.9874	0.468657	0.503685	0.46761	91.8465	Genetics	0.0901032	0.12466	91.5581	0.157824
cg12869830	91.9848	1.02987	0.236219	0.279044	91.4097	Genetics	0.669486	0.0890429	91.4329	0
cg02500748	91.9738	0.89633	0.756739	3.385	87.8753	Genetics	0.43958	0.062844	88.5976	0
cg00307203	91.9598	1.31971	0.526474	0.371966	91.0448	Genetics	0.421208	0.131334	91.4469	0.283145
cg01427108	91.9498	0.307317	0.382983	0.568605	92.1178	Genetics	0.152941	0.056906	91.5067	0
cg09019154	91.946	0.371272	0.946531	0.472599	91.9637	Genetics	0.123219	0.160825	91.5452	0
cg13562929	91.9389	0.371409	0.806412	1.78749	90.0966	Genetics	0.0158748	0.103556	89.9758	0
cg10824677	91.9014	0.829882	0.386798	0.42921	91.5166	Genetics	0.269792	0.0571878	91.4904	0
cg11789449	91.8958	0.833166	0.413764	1.22565	90.8814	Genetics	0.323048	0.0763542	90.6459	0
cg18503693	91.8898	0.498011	0.303138	1.08195	92.1651	Genetics	0.300068	0.0606728	90.8466	0
cg02270332	91.8844	0.501251	0.852897	0.361408	90.4113	Genetics	0.0430814	0.044035	91.47	0.0275046
cg14799392	91.8834	0.882746	0.407772	0.400523	91.4689	Genetics	0.498992	0.182099	91.5053	0.0241426
cg13264672	91.8763	0.390599	0.37135	0.982394	91.1614	Genetics	0.0934376	0.139402	90.8576	0
cg21934190	91.856	0.79015	0.96734	0.656277	91.5501	Genetics	0.365611	0.343024	91.0397	0
cg25460273	91.8411	1.66219	0.509552	0.763856	91.1933	Genetics	0.311557	0.249625	90.9892	0
cg01427815	91.8399	0.898123	0.436263	0.465255	91.429	Genetics	0.174364	0.0925116	91.4181	0
cg01529701	91.8384	0.381568	0.493616	3.42799	88.9965	Genetics	0.139654	0.0539455	88.3861	0
cg22023206	91.8296	0.518337	0.381634	0.647025	90.9678	Genetics	0.207848	0.04678	90.9327	0.126775
cg22480875	91.8283	0.336651	0.700046	1.52387	91.4921	Genetics	0.35355	0.0316086	90.2493	0.0665977
cg27562174	91.8261	0.607802	0.438778	1.41105	90.9457	Genetics	0.0447052	0.0647503	90.4192	0.315062
cg10610477	91.8131	1.27616	0.596475	0.354939	91.5425	Genetics	0.383607	0.140507	91.5683	0
cg08041188	91.7931	1.06102	0.63807	0.134469	91.8624	Genetics	0.256388	0.192914	91.5987	0
cg00021892	91.7709	0.314189	1.05365	0.314079	91.5861	Genetics	0.0770382	0.42767	91.4686	0.0109088
cg01702330	91.7604	0.511962	0.276631	0.303837	91.5812	Genetics	0.127907	0.137127	91.3564	0.00548981
cg04985582	91.7417	0.353404	0.756652	0.694764	91.714	Genetics	0.130155	0.286047	91.1184	0
cg05044291	91.737	0.826741	0.692106	2.32413	89.79	Genetics	0.361431	0.0618383	89.4446	0
cg19465883	91.7232	0.368468	0.506402	1.70561	90.5365	Genetics	0.0206687	0.0739474	90.0876	0
cg10020385	91.7175	0.414227	0.408311	0.558304	91.942	Genetics	0.0984104	0.104655	91.2539	0
cg14050976	91.716	0.379108	0.306233	0.533313	91.8056	Genetics	0.189646	0.156753	91.302	0
cg14332815	91.6942	0.373431	0.301703	1.08363	91.8431	Genetics	0.239926	0.0594353	90.6409	0
cg06797808	91.6891	0.370937	0.491528	0.529002	91.2301	Genetics	0.0969359	0.204051	91.0337	0
cg04924408	91.6815	0.606706	0.516579	0.529703	91.39	Genetics	0.162457	0.0742323	90.8055	0
cg06575387	91.6679	0.673427	0.404263	3.39839	86.6859	Genetics	0.20202	0.0935155	88.3167	0.054273
cg01972924	91.658	0.564286	0.36419	1.37266	89.2662	Genetics	0.11535	0.0484601	90.2397	0
cg13603125	91.6312	0.582775	0.51412	1.15707	90.2005	Genetics	0.0586964	0.177745	90.1761	0.0321062
cg21054447	91.6001	0.732162	0.405853	3.05004	87.9295	Genetics	0.438014	0.155584	88.5534	0
cg08206881	91.5788	0.496917	0.890108	0.366359	91.669	Genetics	0.176102	0.319635	91.2855	0
cg24871213	91.5765	0.689502	1.09677	0.573553	91.0588	Genetics	0.0503996	0.568672	90.7623	0.0451845
cg03153324	91.5673	0.650357	0.695289	0.54525	90.4852	Genetics	0.179642	0.120183	90.9874	0
cg23505766	91.5646	0.321599	0.754028	0.35561	91.1577	Genetics	0.0574224	0.305344	91.1131	0.0782408
cg24104237	91.5359	1.32183	1.58616	0.646404	90.4683	Genetics	0.118409	0.071056	90.7422	0
cg10846368	91.5037	1.37335	0.604735	0.409533	91.1628	Genetics	0.437786	0.0523521	90.9926	0.185885
cg15468283	91.4962	0.779596	0.468966	0.679642	91.04	Genetics	0.0841629	0.169094	90.8972	0
cg23722437	91.474	0.671041	1.204	0.385854	91.0984	Genetics	0.0876768	0.402351	90.9733	0.0498056
cg05170020	91.4685	0.566022	0.51346	1.84183	89.1417	Genetics	0.322606	0.172562	89.6189	0
cg23416923	91.4162	1.42724	1.37107	1.1223	89.4413	Genetics	0.0427556	0.692973	90.2027	0.0997678
cg11699065	91.401	0.223466	0.323607	0.271912	91.7653	Genetics	0.117099	0.132671	91.25	0
cg04276755	91.3679	0.657416	0.861806	2.26767	88.8071	Genetics	0.0896272	0.132676	88.9912	0
cg04547000	91.3663	1.67438	0.967275	0.742793	91.4427	Genetics	0.37815	0.0427735	90.728	0
cg18349077	91.359	0.4191	0.33732	5.60247	85.672	Genetics	0.184653	0.0172168	85.6983	0
cg25306132	91.3386	0.308122	2.50119	3.13933	88.8045	Genetics	0.163725	1.42024	88.1498	0
cg00523161	91.3201	1.36446	0.508879	2.7685	88.6277	Genetics	0.181409	0.159125	88.5922	0.0737372
cg20356637	91.2994	0.341545	0.520668	0.999409	90.9832	Genetics	0.0526044	0.0809496	90.2227	0
cg13136933	91.2989	0.454213	0.377951	1.22253	89.6667	Genetics	0.00498055	0.146932	90.1757	0
cg16270721	91.2959	0.861049	0.32368	3.09189	87.5508	Genetics	0.208242	0.0622464	88.3505	0
cg01879420	91.2862	1.14856	1.67386	1.02101	90.495	Genetics	0.19907	0.48488	90.0568	0.256972
cg04928577	91.282	0.413198	0.63725	1.39016	90.9105	Genetics	0.0643051	0.11118	89.9467	0
cg02562448	91.2784	0.370426	0.329302	0.309439	91.2126	Genetics	0.0616993	0.152543	90.947	0
cg21153275	91.2729	0.221874	0.342278	2.77623	88.1283	Genetics	0.0952668	0.107738	88.5277	0
cg02970458	91.2611	1.29687	0.35162	7.62361	85.6195	Genetics	0.189706	0.0493669	83.5434	0.146733
cg20870820	91.2563	0.983057	0.762714	0.312299	90.8432	Genetics	0.124833	0.236021	91.0568	0.0410623
cg02981003	91.2526	0.486705	1.03736	0.205612	91.4056	Genetics	0.140084	0.223787	91.1753	0
cg05747963	91.2353	0.361994	0.454667	0.786731	90.8171	Genetics	0.080793	0.156544	90.5513	0
cg24804488	91.235	0.345959	0.550619	0.58728	91.2844	Genetics	0.106217	0.3212	90.7267	0
cg16711522	91.2049	0.408077	0.921941	0.917786	89.0878	Genetics	0.120012	0.289453	90.2452	0
cg11450075	91.2034	0.548791	0.379762	0.241899	91.5123	Genetics	0.178707	0.0914014	91.0561	0
cg14734470	91.1762	0.661837	0.501284	0.957696	90.4298	Genetics	0.325806	0.00325491	90.3138	0
cg25705167	91.175	0.579385	0.71105	0.441062	91.2385	Genetics	0.116797	0.078041	90.8029	0
cg21174793	91.1724	0.21818	0.155392	0.324503	91.2036	Genetics	0.0267146	0.125474	90.916	0
cg03673894	91.1721	0.417407	1.07177	7.45323	83.2756	Genetics	0.0278622	0.690815	83.8121	0
cg06875181	91.17	0.609401	0.279657	0.30041	90.7866	Genetics	0.163366	0.195592	90.9319	0
cg00134032	91.1515	0.910138	0.595647	0.492079	90.9682	Genetics	0.392692	0.0462332	90.5144	0
cg25402687	91.1362	0.204527	0.430298	0.522219	91.4845	Genetics	0.0317545	0.150978	90.7368	0
cg16353929	91.1338	0.546121	0.446498	0.553953	91.3197	Genetics	0.154602	0.0932372	90.6269	0
cg14675598	91.1136	0.225728	0.865238	0.420497	90.3005	Genetics	0.121847	0.212538	90.5727	0.24402
cg05579559	91.102	0.541263	0.342685	1.54932	91.3763	Genetics	0.0574749	0.217872	89.621	0
cg02658985	91.0839	0.685527	0.577456	0.590128	91.4388	Genetics	0.1703	0.427706	90.5825	0
cg20282533	91.0727	0.633759	0.293851	0.539405	91.382	Genetics	0.126215	0.090445	90.6326	0
cg01780345	91.0568	0.713881	0.564379	0.679948	91.2679	Genetics	0.136855	0.26858	90.4504	0
cg02533585	91.0488	0.487847	0.442885	0.789914	91.0825	Genetics	0.260953	0.104679	90.3622	0
cg10186901	91.0324	0.403509	0.831006	0.332819	90.886	Genetics	0.0549359	0.138188	90.7033	0
cg04931690	91.0076	0.861348	1.11292	0.791132	91.2625	Genetics	0.13726	0.68281	90.2851	0
cg12869809	91.0072	0.352949	0.534725	0.503247	89.5964	Genetics	0.0722246	0.0700248	90.4215	0
cg02578584	90.9417	0.635153	0.59522	0.619299	90.7584	Genetics	0.0441714	0.0384865	90.2865	0.136396
cg25079981	90.9355	1.03468	1.24283	0.448902	91.0258	Genetics	0.0967838	0.143188	90.5685	0
cg26168224	90.9292	0.403345	0.627679	0.354541	91.1425	Genetics	0.122469	0.254332	90.6449	0
cg25755851	90.9269	0.382147	0.75867	1.73857	90.7828	Genetics	0.233094	0.294032	89.2121	0.165526
cg02239258	90.9088	1.05479	0.521151	0.297345	90.0925	Genetics	0.176094	0.13656	90.5616	0
cg19084031	90.9077	0.553626	0.727701	0.729374	90.9797	Genetics	0.145387	0.0734381	90.2226	0
cg18685240	90.8991	0.686155	0.659608	0.369724	90.2195	Genetics	0.135803	0.271077	90.6071	0.113147
cg15618495	90.8894	0.569641	0.347537	0.408507	90.626	Genetics	0.134127	0.163768	90.5853	0
cg10260205	90.8801	0.736474	0.376776	0.844163	90.8594	Genetics	0.370249	0.0781568	90.0576	0
cg07001450	90.8743	0.974923	0.547603	1.28255	88.5781	Genetics	0.373182	0.095054	89.6415	0
cg23584176	90.8709	1.07469	0.639209	0.990601	91.1012	Genetics	0.491017	0.0775099	90.0511	0
cg12777182	90.8618	1.16493	0.56803	4.37872	84.6382	Genetics	0.504257	0.190678	86.5117	0
cg22446784	90.8582	1.83176	0.399746	3.376	84.1805	Genetics	0.294556	0.0341889	87.5813	0.103293
cg01496151	90.8073	0.325571	0.390535	0.658772	89.763	Genetics	0.214277	0.156046	90.259	0.0280973
cg19494702	90.798	0.295158	0.806256	2.9275	88.1995	Genetics	0.0697357	0.137043	87.8867	0
cg21028319	90.7757	0.607823	0.571158	0.595869	90.875	Genetics	0.215838	0.0703912	90.2869	0
cg02754929	90.771	0.220342	0.350164	0.414185	90.9729	Genetics	0.144378	0.124881	90.4187	0
cg07728243	90.7651	0.42621	0.64348	1.43096	89.8871	Genetics	0.0320579	0.0244512	89.4339	0
cg01615050	90.7514	0.858759	0.339019	0.554587	91.0747	Genetics	0.227765	0.0323749	90.2547	0
cg07778205	90.7449	1.28021	0.447594	1.26266	89.0151	Genetics	0.345632	0.269063	89.4651	0
cg04567952	90.741	2.24356	0.819481	0.958078	89.5753	Genetics	0.448791	0.292132	89.4229	0
cg18712599	90.7318	0.722046	0.370297	0.596302	90.8953	Genetics	0.078675	0.11886	90.1924	0
cg12838631	90.7234	0.543977	0.462893	0.513454	89.5954	Genetics	0.0304995	0.142381	90.2954	0
cg20398163	90.7201	0.457324	0.974127	0.254994	90.4945	Genetics	0.199541	0.137402	90.5978	0
cg05745656	90.7171	0.827552	0.618085	2.34621	89.3468	Genetics	0.0448875	0.148371	88.1815	0.015958
cg19079092	90.7106	0.415619	0.725218	1.96899	90.4448	Genetics	0.147434	0.0848783	88.875	0
cg03232343	90.7028	0.467993	0.548775	2.31855	89.4782	Genetics	0.0405722	0.182326	88.5382	0
cg17477052	90.701	1.10756	0.479601	1.15963	89.5232	Genetics	1.09764	0.0544441	89.3931	0.117144
cg08461876	90.6493	0.232648	0.524857	1.67157	88.5148	Genetics	0.0362626	0.0415206	89.0803	0
cg02527881	90.602	2.419	0.922305	2.68166	87.8138	Genetics	0.479111	0.130845	87.4282	0.226267
cg24047921	90.5925	0.167164	0.502597	3.6064	86.09	Genetics	0.0259791	0.0264801	86.9042	0
cg27571561	90.5853	0.763767	0.437702	0.571127	90.7317	Genetics	0.139026	0.0111141	90.1072	0
cg26167301	90.5797	1.11702	0.263507	1.75875	88.8017	Genetics	0.462935	0.122323	88.9132	0
cg12235430	90.5752	0.964702	1.46182	0.385312	89.694	Genetics	0.201001	0.489971	89.2631	0.187869
cg23586821	90.5541	0.637658	0.717256	0.665482	89.8498	Genetics	0.18501	0.392764	89.9683	0
cg27098685	90.5492	0.547378	0.651941	0.519906	89.823	Genetics	0.348091	0.148063	90.126	0
cg26446133	90.5472	0.758972	0.699819	1.87815	87.9907	Genetics	0.121288	0.112666	88.7157	0
cg02315645	90.522	0.219015	1.40115	2.70655	85.5329	Genetics	0.262563	0.2648	87.6502	0
cg09255157	90.5215	0.436298	0.311074	0.904025	90.502	Genetics	0.35703	0.123169	89.6046	0.0510739
cg09733528	90.521	0.343988	1.0158	1.27242	88.9709	Genetics	0.165208	0.239451	89.348	0.0916546
cg19558972	90.5066	0.496825	0.320433	0.406895	87.7277	Genetics	0.0671164	0.0259679	90.2254	0
cg03182226	90.5015	0.617762	0.510212	0.248679	90.7378	Genetics	0.522871	0.12686	90.3427	0
cg13045913	90.5012	0.921359	0.505796	0.420978	90.631	Genetics	0.200762	0.106459	90.1801	0
cg18822299	90.5001	0.203688	0.35431	1.41666	88.4594	Genetics	0.114701	0.134675	88.8538	0.0230527
cg08071363	90.487	0.455382	0.599011	1.41215	89.5929	Genetics	0.12593	0.0524607	89.1509	0
cg22224040	90.4676	0.840301	0.505747	1.21067	89.5056	Genetics	0.047596	0.316691	89.1914	0.13857
cg09087222	90.4604	1.12774	0.30283	2.02905	87.3115	Genetics	0.745348	0.0259844	88.4431	0.117161
cg05139080	90.4503	0.369989	0.911876	3.94481	87.4625	Genetics	0.111629	0.125265	86.5511	0
cg06331585	90.4464	1.32225	0.961048	5.90727	83.7788	Genetics	0.907453	0	84.5912	0
cg11440486	90.4363	1.48339	0.580361	1.16479	89.5683	Genetics	0.363273	0.341427	88.7589	0.137673
cg14419141	90.4306	0.884691	1.5451	0.827847	90.1847	Genetics	0.296078	0.602838	89.6143	0
cg13422161	90.4275	0.522389	0.392693	0.417879	89.5607	Genetics	0.292645	0.104402	89.9837	0
cg21109666	90.4265	0.401525	0.346505	0.487077	90.2197	Genetics	0.121685	0.065573	89.9539	0
cg09157251	90.4203	0.319033	0.406873	0.451964	90.7571	Genetics	0.052686	0.0893116	90.0676	0
cg17692879	90.4184	0.311297	0.408403	1.38868	87.035	Genetics	0.0736571	0.110366	89.0714	0
cg04531030	90.3966	1.26558	0.508713	0.57703	89.1659	Genetics	0.541835	0.132644	89.776	0.101883
cg26010015	90.3858	0.479691	0.38646	0.570077	89.5448	Genetics	0.107727	0.0862888	89.9369	0
cg04104977	90.3762	0.441657	0.457734	0.330466	90.787	Genetics	0.0354948	0.0957207	90.1914	0
cg03085275	90.3735	0.890686	0.503992	2.36693	86.6948	Genetics	0.21114	0.0571177	88.0527	0
cg24009065	90.3697	0.350463	0.564026	0.54898	90.4133	Genetics	0.0715429	0.117851	89.9104	0.213393
cg19572051	90.3644	0.628301	0.759365	0.39048	90.5164	Genetics	0.0282933	0.0907316	90.0649	0
cg26662672	90.3628	2.89958	0.728199	1.88178	87.7016	Genetics	0.676825	0.111497	87.8407	0
cg09131949	90.362	0.67455	0.583004	3.35125	85.8233	Genetics	0.101308	0.131557	86.716	0
cg16178225	90.3609	0.589431	0.355373	0.489859	90.7247	Genetics	0.219945	0.119979	90.0193	0
cg06688960	90.3477	0.240689	0.331018	0.770146	88.8625	Genetics	0.0425846	0.0166538	89.6429	0
cg26116556	90.3473	0.653233	0.624184	0.477632	89.6497	Genetics	0.117926	0.347246	89.882	0
cg24252907	90.3465	7.27711	1.1183	3.55434	85.2316	Genetics	4.17344	0.286615	85.546	0.0520124
cg19257562	90.3406	1.04812	0.490526	0.649013	90.1057	Genetics	0.137641	0.0744341	89.6874	0
cg08788093	90.3299	0.784865	0.300699	0.436047	90.4122	Genetics	0.231488	0.041357	89.895	0.0942675
cg25392275	90.3231	0.46376	0.289184	0.427077	90.2963	Genetics	0.195356	0.0938991	90.0191	0
cg16814680	90.323	0.446123	0.54869	0.475717	90.657	Genetics	0.180359	0.0527662	89.9526	0
cg25738505	90.2392	0.868024	1.43852	0.236935	90.0881	Genetics	0.252918	0.0980857	90.0557	0
cg14240646	90.2343	1.57077	0.353787	1.07738	89.999	Genetics	0.413168	0.0477284	89.1567	0
cg06264089	90.2295	1.15974	0.762325	0.146316	90.3111	Genetics	0.358706	0.208012	89.9582	0
cg19712474	90.2128	0.70364	0.87773	2.2622	87.8359	Genetics	0.0809222	0.2364	87.8891	0
cg07179000	90.1995	0.303325	0.328461	0.642427	90.1485	Genetics	0.133355	0.0802538	89.5818	0
cg05013507	90.1876	0.469564	0.265729	1.00695	88.1787	Genetics	0.0530004	0.049282	89.106	0
cg17573813	90.1669	0.674967	0.473364	0.252868	90.2888	Genetics	0.172281	0.147484	89.9643	0
cg15780967	90.1668	0.423772	0.730501	0.660741	89.8255	Genetics	0.0504805	0.308141	89.6117	0
cg22300541	90.1621	0.52999	0.500582	0.73309	89.1664	Genetics	0.231244	0.0741337	89.4288	0
cg04346459	90.1535	0.377661	0.218594	0.440085	90.4793	Genetics	0.130588	0.0461174	89.8424	0
cg00555420	90.1528	0.372718	0.795966	2.14981	88.3193	Genetics	0.0466325	0.431502	88.1155	0.0160367
cg26096415	90.1434	0.223105	0.539632	0.45933	90.1773	Genetics	0.117324	0.195188	89.7473	0
cg06737308	90.1425	1.01482	0.457014	0.565524	90.0926	Genetics	0.185367	0.112252	89.5551	0
cg22920707	90.1274	1.01084	0.47219	0.650309	90.1909	Genetics	0.516197	0.198979	89.5737	0
cg04035553	90.1267	2.67736	1.04161	4.55875	87.208	Genetics	0.790557	0.491501	85.4108	0
cg12870014	90.0992	2.0082	0.335825	6.76917	84.0085	Genetics	0.189802	0.00736958	83.3628	0.00765596
cg00299286	90.0976	0.508563	0.766111	0.600804	90.3781	Genetics	0.16613	0.203477	89.5514	0
cg05829976	90.0953	0.819797	0.453837	0.536643	89.8674	Genetics	0.138739	0.0639773	89.6677	0.141991
cg24418762	90.0918	0.692136	0.588449	0.381068	90.2918	Genetics	0.347446	0.0874022	89.8162	0
cg08144588	90.0819	0.575872	0.410492	0.449655	90.5112	Genetics	0.0890705	0.217248	89.7663	0
cg00545801	90.0764	0.399443	0.539806	0.481067	89.5937	Genetics	0.257213	0.104573	89.7493	0
cg26944245	90.0697	0.31497	0.38255	2.49941	86.9518	Genetics	0.000995766	0.0636902	87.4908	0
cg06716730	90.0645	0.409307	0.243126	0.703178	89.0971	Genetics	0.0501527	0.0230116	89.1726	0
cg15507901	90.0609	0.497687	0.379422	0.698919	89.3031	Genetics	0.133317	0.0299719	89.1738	0.0164001
cg26315918	90.0187	0.516677	0.618768	0.834664	89.8149	Genetics	0.151838	0.189849	89.2987	0
cg09062922	90.0146	0.57437	0.42375	0.390319	87.8797	Genetics	0.0961001	0.146025	89.6556	0
cg12797254	90.009	0.449541	0.389341	1.04655	88.2124	Genetics	0.0366271	0.0256273	89.1379	0.207372
cg08977827	90.0061	0.543901	0.532778	0.474756	89.7397	Genetics	0.143431	0.171759	89.6458	0.157115
cg22276401	89.9926	1.07188	1.19905	0.728016	88.5028	Genetics	0.0286372	0.53948	89.329	0
cg08444004	89.9706	0.269472	0.908048	1.04358	89.8589	Genetics	0.10948	0.0360258	88.993	0
cg07161061	89.9563	0.472033	0.775885	0.176714	89.2906	Genetics	0.0222307	0.234524	89.7385	0
cg12693101	89.9457	0.621213	0.457272	0.302197	89.971	Genetics	0.0994953	0.22544	89.6711	0
cg04259027	89.9405	0.662403	1.51868	1.47253	88.7596	Genetics	0.316675	0.276289	88.5996	0.280579
cg15052665	89.9348	1.03249	1.19525	1.79191	87.1325	Genetics	0.346965	0.837504	87.1103	0
cg01966334	89.9273	2.10361	1.09812	1.46694	86.4987	Genetics	0.413544	0.35443	87.8277	0
cg02313495	89.9112	0.472767	0.326958	0.401084	89.6709	Genetics	0.157772	0.187482	89.4343	0
cg09033006	89.8896	0.506634	1.04774	0.494038	88.6775	Genetics	0.0793608	0.153087	89.3913	0
cg08401837	89.8776	3.38327	0.514665	2.38498	88.2296	Genetics	1.29321	0.114028	86.8931	0.201094
cg00255919	89.8755	0.463419	0.426338	0.364748	89.1273	Genetics	0.0902736	0.114461	89.5102	0.0265193
cg08344634	89.8655	0.478266	0.372362	1.03185	90.0399	Genetics	0.311527	0.0411323	88.8718	0
cg19766460	89.8593	0.304243	0.829353	1.09126	88.8762	Genetics	0.00934104	0.0550047	88.9154	0
cg07733920	89.8506	0.821424	0.680029	0.801828	87.9699	Genetics	0.0598286	0.339762	89.1185	0
cg03849132	89.834	2.88051	0.311343	4.05058	88.2701	Genetics	1.02342	0.0527907	85.248	0.0821579
cg18756775	89.8333	0.858716	0.237497	0.93592	87.5816	Genetics	0.143236	0.0426022	88.8659	0
cg06269342	89.829	0.916506	0.505876	0.873976	88.8314	Genetics	0.771684	0.4188	89.0103	0
cg12002139	89.8252	0.391235	0.400125	0.548469	89.0392	Genetics	0.129128	0.202449	89.2872	0.0961448
cg11463444	89.8248	0.184572	0.36306	0.379543	90.0125	Genetics	0.182119	0.0947383	89.5776	0
cg05332652	89.8234	0.591998	0.623387	1.46506	88.5421	Genetics	0.132949	0.0822618	88.6	0
cg12020464	89.8156	0.447108	0.19265	0.335629	90.12	Genetics	0.0561926	0.0394402	89.5237	0.165308
cg17240725	89.8014	1.31418	1.30203	2.98773	86.9703	Genetics	0.127214	0.656088	86.677	0
cg05175496	89.7881	0.635401	1.85189	0.361638	89.8345	Genetics	0.204617	0.562771	89.4581	0
cg12314730	89.7848	0.759111	2.09653	1.85733	87.3643	Genetics	0.0371095	0.0025814	87.9751	0.110838
cg12894711	89.767	0.489383	0.714773	3.73037	81.9442	Genetics	0.0566149	0.190792	86.0212	0.0804407
cg01324343	89.765	0.515615	0.530671	0.310327	90.0911	Genetics	0.0814795	0.230077	89.5684	0
cg16387151	89.7622	1.3448	0.440572	0.549597	88.2424	Genetics	0.791558	0.131604	87.7738	0
cg06790244	89.7378	1.11469	0.545144	0.828417	88.706	Genetics	0.184947	0.0339405	88.9473	0.0137294
cg20071413	89.7323	0.61806	0.538206	0.765551	89.2689	Genetics	0.0537527	0.111459	88.725	0
cg00611605	89.7293	1.03098	1.776	2.27209	86.8874	Genetics	0.492217	0.312814	87.3973	0
cg05635388	89.7131	0.618039	0.293832	0.675094	89.051	Genetics	0.0509651	0.144591	88.3384	0
cg00905457	89.6935	0.555484	0.580254	0.52043	90.0903	Genetics	0.150375	0.0834779	89.3326	0
cg06260707	89.6745	0.594119	0.854078	0.35469	89.9271	Genetics	0.109326	0.165213	89.4672	0
cg04890780	89.6623	1.51215	0.45012	1.41631	87.7925	Genetics	0.552105	0.318962	88.3177	0
cg25506186	89.6566	0.505952	0.471457	0.393223	88.8857	Genetics	0.104303	0.135756	89.3235	0
cg05043910	89.6302	1.15501	0.389047	3.76109	86.8394	Genetics	0.527018	0.0119755	85.8322	0
cg12129912	89.6268	2.08381	0.264952	0.331747	89.6085	Genetics	0.652989	0.064437	89.2645	0
cg13398715	89.6259	1.30268	1.08919	0.687674	88.6775	Genetics	0.281009	0.455177	88.2569	0
cg02844852	89.6143	1.039	0.50937	1.51545	88.5372	Genetics	0.0484297	0.1247	88.2524	0
cg25399239	89.5921	0.284227	0.661691	0.608133	89.5057	Genetics	0.0979337	0.198905	89.0851	0
cg07185983	89.592	0.396222	0.497645	3.37124	85.6094	Genetics	0.155124	0.136275	86.2547	0
cg16750106	89.5884	0.360119	0.637021	0.919595	87.1475	Genetics	0.0581141	0.114209	88.3963	0.0116354
cg04681450	89.5853	0.391036	0.412388	0.507542	89.584	Genetics	0.0985417	0.0520269	89.2541	0
cg23596287	89.5554	1.81705	1.01005	3.14775	86.1577	Genetics	0.142959	0.0462991	86.3498	0.00465832
cg15977317	89.5457	0.80271	0.688039	0.359621	89.1111	Genetics	0.296121	0.175485	89.2911	0
cg24587835	89.5434	0.287123	0.524435	0.570335	89.8526	Genetics	0.0908885	0.192829	88.9886	0.0556668
cg13674437	89.5343	0.443351	0.45383	2.75131	87.1415	Genetics	0.0720575	0.0811228	86.8484	0.0819109
cg10564845	89.5175	1.38334	0.477298	0.524782	89.6788	Genetics	0.403745	0.204268	89.1125	0.0780567
cg00114966	89.5078	2.12991	0.282676	0.749702	87.022	Genetics	0.619883	0.0754827	87.4233	0
cg10451425	89.5039	0.535802	0.312972	0.674598	88.2657	Genetics	0.0294385	0.0383148	88.8265	0.0395085
cg04915160	89.4979	1.17627	0.301006	0.657044	88.9196	Genetics	0.232027	0.0995472	88.6867	0
cg08082355	89.4934	1.58773	1.22281	0.475689	88.3133	Genetics	0.453503	0.341648	88.374	0
cg23024343	89.4869	0.797277	0.584448	0.641557	89.7089	Genetics	0.133718	0.3048	88.8798	0
cg13984289	89.479	0.937431	0.381907	0.426818	89.1465	Genetics	0.175624	0.180729	89.1761	0.0134686
cg12454169	89.4745	3.36529	1.47178	6.25552	82.8578	Genetics	0.60832	0	83.163	0
cg15482884	89.4616	0.558987	0.549225	0.503768	89.8842	Genetics	0.101227	0.0868119	89.1766	0
cg20024590	89.4568	0.581499	0.409658	2.79422	87.5054	Genetics	0.498727	0.191861	86.7815	0
cg19255693	89.4545	0.311282	1.55438	2.47048	88.1846	Genetics	0.31076	0.0336753	87.0761	0
cg11079896	89.4368	0.765182	0.555264	0.838214	89.568	Genetics	0.511826	0.0539129	88.6007	0
cg01602139	89.4354	0.409884	0.442044	6.31217	82.1155	Genetics	0.0851908	0.0258777	83.1709	0
cg06422353	89.397	0.445433	0.507711	0.54979	89.7391	Genetics	0.203824	0.149922	88.9959	0
cg24422984	89.3926	0.49366	0.660964	0.304908	89.7066	Genetics	0.152592	0.0835648	89.1947	0
cg09615411	89.3904	1.14367	0.701208	0.306474	89.0335	Genetics	0.578142	0.246116	88.9195	0
cg09144455	89.3842	1.08327	0.446405	2.70373	87.287	Genetics	0.269053	0.12989	86.4973	0
cg23371584	89.3833	1.41234	0.372292	1.08518	89.1415	Genetics	0.669365	0.0266551	88.3159	0
cg04902443	89.3828	0.573721	0.839063	1.08468	89.098	Genetics	0.297096	0.0885777	88.3117	0
cg13451619	89.3824	0.494836	0.577308	1.85023	87.4764	Genetics	0	0.117419	87.3371	0
cg27104695	89.3668	0.535923	0.196803	3.13047	85.0653	Genetics	0.507927	0.0035236	86.3543	0.280996
cg17729365	89.3612	1.09728	1.39911	1.80556	85.8499	Genetics	0.240143	0.00131163	87.4249	0
cg24178897	89.3595	0.743924	0.299552	3.3677	85.6323	Genetics	0.0782859	0.209796	86.1051	0
cg05873017	89.3205	0.521758	1.63405	0.619472	89.6222	Genetics	0.0550545	0.566029	88.7888	0
cg26950739	89.316	0.651554	0.609403	0.977097	88.5229	Genetics	0.0389767	0.0249391	88.2752	0.12274
cg12393605	89.3117	5.43443	0.407166	4.41505	81.6628	Genetics	1.58625	0.0620832	84.0429	0
cg02707854	89.3026	1.04222	0.458642	3.33146	86.6429	Genetics	0	0.05654	86.0271	0
cg04648859	89.2995	0.452337	0.380481	7.83591	85.0099	Genetics	0.00922254	0.0653199	81.5824	0
cg08509907	89.2817	0.433636	0.293642	0.478544	88.2354	Genetics	0.0370278	0.0720823	88.6206	0.264236
cg15145296	89.249	0.472773	0.428084	0.70322	89.5785	Genetics	0.0674082	0.120595	88.5863	0.0108007
cg14004768	89.2461	0.491028	0.747977	2.51015	87.6267	Genetics	0.065691	0.041375	86.7577	0
cg08471713	89.2441	0.901219	0.102497	0.675557	89.6034	Genetics	0.245717	0.0386544	88.5733	0
cg18163325	89.232	2.26774	0.907278	0.256091	88.1739	Genetics	0.970343	0.254891	88.0982	0.316386
cg05775862	89.2231	1.54109	0.387237	7.22029	83.0289	Genetics	0.112591	0.19764	81.986	0
cg11256186	89.2131	0.814922	0.327434	0.291017	88.9856	Genetics	0.270263	0.0548378	89.0975	0
cg17339882	89.192	0.190446	0.301694	1.27622	89.3087	Genetics	0.013547	0.0591304	87.933	0
cg13011109	89.1861	4.90072	1.52205	2.84881	83.5882	Genetics	1.90621	0.24538	84.9493	0
cg12587921	89.1852	0.532343	0.706684	0.76039	89.4739	Genetics	0.174752	0.0872927	88.631	0
cg21764456	89.1797	0.448734	0.582998	0.56383	89.3365	Genetics	0.0878805	0.131136	88.7141	0
cg12808797	89.1672	1.01385	0.310237	6.10194	79.7562	Genetics	0.221684	0.149685	83.1395	0.0955397
cg14575022	89.1667	0.640382	0.271344	0.981731	86.8882	Genetics	0.0926439	0.0591198	88.1179	0
cg12555062	89.148	0.481061	0.173857	0.260789	89.3785	Genetics	0.201711	0.0719869	89.0297	0
cg08166072	89.1452	0.179575	0.658857	4.81964	81.3755	Genetics	0.128415	0	84.3775	0
cg25610945	89.1187	1.74882	0.821715	1.28545	87.2094	Genetics	1.19084	0.607872	87.6772	0
cg08535604	89.1144	0.599216	1.00506	1.25304	85.3345	Genetics	0.33996	0.52546	88.0245	0.0139949
cg11671940	89.1114	1.25304	0.725469	4.46213	83.0142	Genetics	0.341898	0	84.7113	0.0639522
cg20018022	89.1081	0.602693	0.278022	1.83968	85.672	Genetics	0.0610969	0.0286427	86.8628	0
cg06612594	89.0972	0.550649	0.576969	0.311805	89.3586	Genetics	0.143346	0.0717757	88.8404	0
cg17496939	89.0942	4.6239	1.55819	15.4184	75.6773	Genetics	0.574315	0.673928	73.6025	0.0422262
cg23252815	89.0827	2.30983	0.265739	0.774899	86.0379	Genetics	0.752693	0.00323117	87.4868	0.222645
cg13421331	89.0778	0.71523	0.452398	0.476807	89.353	Genetics	0.100134	0.0865853	88.751	0
cg11568728	89.0756	0.651699	0.448104	0.555683	89.0025	Genetics	0.198604	0.254476	88.5516	0.144755
cg14614789	89.0701	0.43366	0.869215	0.29494	89.2234	Genetics	0.17407	0.225016	88.859	0
cg01903420	89.0683	1.97114	0.578426	0.514085	89.3309	Genetics	0.345307	0.32266	88.5258	0
cg00817464	89.0513	0.385698	0.285374	5.9033	83.8337	Genetics	0.0248638	0.0419943	83.1907	0.051369
cg10420854	89.0265	1.53606	0.817602	0.597995	88.5802	Genetics	0.685784	0.349522	88.2974	0
cg20485733	89.0258	0.395537	1.44129	0.636714	89.3697	Genetics	0.37506	0.529829	88.5459	0
cg21555271	89.0248	0.480237	0.298247	0.342315	88.891	Genetics	0.151421	0.0372553	88.8405	0
cg21950155	88.999	1.19475	0.278631	0.400391	88.8454	Genetics	0.824301	0.0806888	88.3235	0
cg02798631	88.9989	0.918849	0.625627	0.493494	86.395	Genetics	0.34453	0.443878	88.6059	0.135943
cg23247274	88.9963	0.227259	0.45543	0.439529	89.216	Genetics	0.0483221	0.0812667	88.5292	0
cg15204487	88.9894	1.06287	0.811249	0.306125	89.0391	Genetics	0.0591883	0.113671	88.7462	0
cg20583945	88.9729	0.83793	0.764645	1.70754	88.1641	Genetics	0	0.410322	87.3549	0
cg10223479	88.9603	1.06822	0.452908	1.68511	86.8588	Genetics	0.232874	0.0344109	87.437	0
cg18193195	88.9542	0.651122	0.320083	3.36701	84.5779	Genetics	0.10542	0.243423	85.6737	0
cg24647015	88.9459	1.25425	0.809102	0.351318	88.061	Genetics	0.0655674	0.10233	88.3366	0
cg16773067	88.9289	1.38757	0.378636	0.805293	87.536	Genetics	0.390254	0.318443	87.7741	0.0756251
cg12746557	88.9283	0.304527	0.558134	1.07048	86.4033	Genetics	0.12324	0.328692	87.8341	0.0287159
cg22082780	88.9283	0.941592	0.169148	0.46823	88.3909	Genetics	0.502336	0.265441	88.4645	0
cg07736327	88.9226	0.609151	0.437495	4.90548	82.051	Genetics	0.0276231	0.0955394	84.1121	0
cg03462158	88.9127	0.452175	0.865013	0.562564	88.3424	Genetics	0.028673	0.0348079	88.4282	0
cg00530438	88.9061	1.14496	0.611691	0.433552	85.9028	Genetics	0.0945783	0.0457242	88.4709	0
cg08217381	88.9034	0.414744	0.236576	1.52269	87.1739	Genetics	0.0215964	0.0203558	87.2393	0
cg16008148	88.9011	2.57273	0.27734	0.8975	84.3998	Genetics	0.637067	0.0115644	86.6024	0
cg02860608	88.8972	1.3863	0.47763	0.586334	88.4648	Genetics	0.0276499	0.0371367	88.3672	0
cg12879569	88.8745	2.65029	0.492783	1.09715	85.7348	Genetics	1.14722	0.00725559	87.4746	0
cg10037548	88.871	0.370654	1.97945	3.7299	85.89	Genetics	0.0664762	0.134332	85.1911	0
cg24658778	88.8648	0.49473	0.47012	4.46941	86.5648	Genetics	0.148085	0.0596111	84.4789	0.264337
cg14317533	88.8628	0.44724	0.870885	0.309646	88.8986	Genetics	0.150615	0.283787	88.6312	0
cg22502715	88.8463	0.280016	1.22005	0.617209	88.7325	Genetics	0.0859352	0.324925	88.2864	0
cg19113954	88.8426	0.588611	0.868368	0.737677	89.0743	Genetics	0.191215	0.354813	88.1355	0
cg09670971	88.8367	0.457212	0.586496	0.472466	88.0793	Genetics	0.0674662	0.08147	88.2474	0.160815
cg21006536	88.8275	0.684953	0.77253	6.44089	82.8306	Genetics	0.0505032	0.256256	81.8972	0
cg02754572	88.8156	0.448844	0.335081	1.81911	87.7378	Genetics	0.220339	0.0523181	86.8569	0
cg13968390	88.8106	0.499334	0.629815	1.14565	88.6863	Genetics	0.192331	0.063011	87.8513	0
cg17513925	88.8064	0.338906	0.378177	0.599235	88.8365	Genetics	0.0128163	0.100955	88.1077	0.150547
cg16483163	88.8063	1.34578	0.513265	9.34576	82.1001	Genetics	0.136577	0.187856	79.4867	0
cg20601028	88.8062	0.309852	0.237356	0.377602	88.7163	Genetics	0.0868275	0.128537	88.3718	0.0815886
cg07606806	88.7867	1.1523	0.422468	0.806388	87.812	Genetics	0.0300464	0.0510477	88.1379	0
cg01458105	88.7761	0.531543	0.73763	0.462382	88.0141	Genetics	0.296283	0.191602	88.222	0.0432548
cg18902046	88.7724	0.402765	0.591908	0.293318	89.1765	Genetics	0.0943739	0.162723	88.6616	0
cg26117104	88.7711	1.45617	0.639033	1.49121	87.8701	Genetics	0.222034	0.0818489	87.4094	0
cg15007983	88.7649	0.334735	0.372489	0.633042	88.8053	Genetics	0.0701417	0.153768	88.1661	0
cg16653991	88.7646	0.853905	0.263636	1.90175	88.6665	Genetics	0.0874434	0.0547401	86.6692	0.0802599
cg19145607	88.7588	1.30148	0.771818	1.90198	86.1444	Genetics	0.680966	0.601842	86.2634	0
cg07678448	88.7484	0.472665	0.753789	3.11793	84.6826	Genetics	0.156997	0.116221	85.8257	0
cg11323483	88.7362	0.589208	0.53249	0.85672	88.5277	Genetics	0.115159	0.135788	87.8778	0
cg25817165	88.7199	0.773688	0.704957	0.937578	87.5639	Genetics	0.116938	0.0867619	87.8527	0
cg03680873	88.7088	1.25128	0.461027	7.79693	79.9236	Genetics	0.0899849	0.0823943	80.8927	0.0700641
cg07284347	88.6841	0.914103	0.496793	1.73068	87.7379	Genetics	0.0351815	0.0118629	86.9889	0.0404277
cg22372668	88.6755	2.61152	0.359181	1.51446	86.0826	Genetics	0.756422	0.0973482	86.5979	0
cg00086247	88.6649	0.834204	0.442423	0.253432	88.6917	Genetics	0.306923	0.11859	88.3916	0
cg24441899	88.6345	0.685637	0.198004	0.355434	88.9584	Genetics	0.103968	0.118262	88.3027	0
cg26267481	88.6188	0.524217	0.834099	0.810996	87.0809	Genetics	0.267322	0.144496	87.8307	0.00333021
cg00169354	88.6166	0.864566	0.405864	0.579093	87.8023	Genetics	0.139245	0.182527	87.6585	0
cg16805553	88.6115	0.611954	0.348897	1.6561	85.0223	Genetics	0.102111	0.0335795	86.6605	0
cg12890133	88.5863	0.657034	0.941276	0.512288	88.4738	Genetics	0.124047	0.0420081	88.2303	0.0917205
cg25036312	88.5508	0.533038	1.33343	5.8191	81.9722	Genetics	0.0180213	0.0750974	82.6267	0
cg13714644	88.5387	0.356206	1.15353	6.28244	81.5796	Genetics	0.0307791	0.517401	82.1863	0
cg20093123	88.5383	0.950546	0.748905	1.06139	86.8474	Genetics	0.266137	0.144975	87.4338	0
cg15949925	88.5245	0.320624	0.361951	1.2905	87.1164	Genetics	0.031883	0.0336914	87.2871	0.0955045
cg21028142	88.5144	0.556418	2.14554	5.65214	83.4304	Genetics	0.362152	0.0905617	82.7495	0
cg21924631	88.5091	1.3181	0.522283	2.26433	83.7233	Genetics	0.064959	0.018018	86.2551	0
cg16474696	88.4631	0.336311	0.270643	0.556132	88.8112	Genetics	0.0285983	0.0407872	87.9814	0.0502775
cg00271766	88.4618	0.713823	0.817453	1.65939	85.789	Genetics	0.0302455	0.184762	85.4652	0.409169
cg06529528	88.4612	1.06159	0.716207	3.09464	84.6735	Genetics	0.0183937	0.295391	85.4479	0
cg09722212	88.4535	0.417923	0.729156	0.594424	87.7494	Genetics	0.0468386	0.361687	87.9616	0
cg15032243	88.4487	0.524327	0.334011	0.307799	88.5243	Genetics	0.170615	0.0835432	88.2796	0
cg18200150	88.448	0.350313	0.501623	0.38598	88.3891	Genetics	0.170041	0.117685	88.1144	0
cg19548912	88.4346	0.957932	0.26373	0.604605	87.1138	Genetics	0.150683	0.155077	87.9748	0.106635
cg03920003	88.4334	0.945816	0.520342	0.448006	87.6991	Genetics	0.478921	0.217092	87.9721	0
cg14181112	88.4297	0.4555	0.538954	0.377181	87.7497	Genetics	0.0986523	0.128432	88.0728	0.0876198
cg17792843	88.4238	0.342169	0.361271	5.09357	81.9117	Genetics	0.0946135	0.226815	83.3724	0
cg21632224	88.4218	0.35606	0.591375	0.619458	87.7961	Genetics	0.111865	0.0244488	87.8749	0.0775189
cg09314196	88.408	0.405869	0.370584	0.573052	88.8297	Genetics	0.0941355	0.0634499	88.0338	0
cg19862839	88.3939	0.484573	0.544209	0.641709	87.8383	Genetics	0.0936792	0.260442	87.889	0
cg27003165	88.3837	1.49567	0.595728	2.12708	84.5721	Genetics	0.267618	0.513875	85.9588	0.212474
cg25356393	88.3667	0.723972	0.320775	0.661777	88.3561	Genetics	0.236439	0.0251943	87.8083	0
cg04248312	88.3642	1.10696	0.200684	0.711578	87.794	Genetics	0.42564	0.0293802	87.5474	0
cg01971667	88.3271	0.538856	0.2971	0.202242	88.4799	Genetics	0.145118	0.107238	88.0668	0
cg27390206	88.3241	0.435946	0.799005	3.30189	84.6099	Genetics	0.0681952	0.710053	85.1094	0
cg04674762	88.3087	0.790402	1.36406	3.06748	86.2405	Genetics	0.0914583	0.303387	85.0068	0.348479
cg13679714	88.3042	1.2628	0.388941	2.47413	86.2386	Genetics	0.0208517	0.250676	85.8763	0.215569
cg14061069	88.2848	0.307848	0.443501	0.800348	88.0828	Genetics	0.0843691	0.109444	87.7196	0
cg02436349	88.2831	2.19401	0.295051	6.40054	79.2088	Genetics	0.428785	0.050696	81.8254	0.0619131
cg24647286	88.2825	0.501489	0.660095	0.566883	87.7435	Genetics	0.168666	0.105735	87.7695	0
cg07602734	88.2809	0.849545	0.753439	2.06115	85.923	Genetics	0.0401921	0.0212028	86.1115	0.000624948
cg16600909	88.2777	0.430018	0.362836	1.04533	86.7099	Genetics	0.182716	0.101415	87.3308	0
cg01232552	88.2658	12.8965	1.49559	5.97312	75.449	Genetics	7.07351	0.481485	76.2571	0
cg16662370	88.2542	0.340571	0.244164	1.59291	87.0706	Genetics	0.192762	0.134747	86.7457	0.000659395
cg04062040	88.2533	0.492571	0.928419	1.79282	85.893	Genetics	0.126736	0.00709576	86.3494	0
cg11169344	88.2489	0.899041	0.597912	0.514723	88.7387	Genetics	0.422127	0.438065	87.8286	0.0202851
cg20293942	88.2016	1.22027	2.38879	2.1707	85.2665	Genetics	0.199171	0.689661	85.6615	0.213852
cg13023205	88.1892	0.959611	0.87321	0.76501	88.4378	Genetics	0.0840644	0.223264	87.5671	0
cg24989447	88.1599	0.458714	0.392794	4.29404	81.6715	Genetics	0.00592518	0.0485617	83.8434	0.531771
cg21807306	88.1592	0.568962	0.811865	0.398403	88.3285	Genetics	0.201984	0.158532	87.9151	0.0760806
cg17566946	88.1432	0.751327	0.906647	0.266801	88.3869	Genetics	0.162043	0.30625	88.0748	0
cg22905690	88.142	0.633214	0.42009	0.769319	87.7652	Genetics	0.134964	0.0511002	87.204	0.0636411
cg01927686	88.1408	1.33404	0.302953	1.12425	85.3973	Genetics	0.257563	0.0933203	86.869	0
cg08489410	88.1221	1.60333	0.209321	0.995319	86.7442	Genetics	0.280346	0.0197593	87.0411	0.361027
cg02738594	88.1196	1.08017	1.09459	5.22651	81.6142	Genetics	0.716265	0.00645086	82.6132	0
cg03367356	88.1168	0.798909	0.244616	0.670536	88.4151	Genetics	0.408336	0.0443484	87.5182	0
cg01093476	88.1149	2.33887	1.26545	0.672253	86.8824	Genetics	0.734386	0.250182	86.533	0.239344
cg09496634	88.1121	0.850157	0.863267	0.420364	88.4631	Genetics	0.319373	0.197734	87.849	0
cg06083423	88.0908	0.346693	2.31774	1.58559	84.7209	Genetics	0.0753964	0.899647	86.3495	0
cg09937190	88.0811	0.327915	1.47555	0.820271	87.0338	Genetics	0.0501116	0.0393485	87.1847	0
cg21284822	88.076	0.688353	0.826678	6.43715	83.3462	Genetics	0.448542	0.000288875	81.7542	0
cg06618935	88.0741	0.657268	0.193886	0.666897	88.4818	Genetics	0.210923	0.0703556	87.5717	0
cg07030646	88.0708	0.518146	0.912365	0.698491	88.3953	Genetics	0.178004	0.194182	87.4795	0
cg02888441	88.0445	0.921404	0.384888	4.3564	82.0243	Genetics	0.00293124	0.0312096	83.8266	0.140869
cg04798314	88.031	0.442008	0.849914	0.514744	88.3948	Genetics	0.346433	0.600053	87.5421	0
cg04633141	88.0248	1.11296	1.14339	1.3921	87.4955	Genetics	0.396495	0.394616	86.3595	0
cg00028022	88.0189	0.412638	0.376029	0.689758	88.2314	Genetics	0.179056	0.146434	87.4074	0
cg12709329	87.9976	0.697343	0.585928	4.14199	82.5674	Genetics	0.545115	0.166185	83.7714	0
cg04811706	87.9835	1.08878	0.495722	0.580318	86.0711	Genetics	0.14447	0.407933	87.1186	0.490766
cg06926377	87.9816	1.14769	0.669208	3.21169	83.3239	Genetics	0.370044	0.148968	84.8844	0.544595
cg14159672	87.9784	0.516271	0.453144	0.404726	88.3969	Genetics	0.0761867	0.207224	87.7132	0.00389675
cg07167872	87.9783	0.524749	0.41681	0.415219	88.3142	Genetics	0.10437	0.171946	87.7238	0
cg00481382	87.9694	0.345748	0.833318	4.83255	84.7229	Genetics	0.14382	0.400263	83.2788	0.00227177
cg14755254	87.9458	0.675897	0.332552	0.559854	88.3186	Genetics	0.173089	0.163256	87.4227	0
cg00956451	87.9421	0.485437	0.427263	0.937367	87.6182	Genetics	0.535024	0.133887	86.9499	0
cg14097152	87.9348	0.919921	0.355826	0.390198	88.1402	Genetics	0.171441	0.240348	87.5664	0
cg14759944	87.9339	2.48823	1.12116	0.489265	84.9166	Genetics	0.776022	0.249549	86.1301	0.0556445
cg00011943	87.9083	0.429568	0.799066	3.31133	85.8809	Genetics	0.0920042	0.135488	84.5918	0.0985977
cg10833066	87.9047	0.977764	0.33245	0.656929	86.6774	Genetics	0.0849438	0.0740242	86.9516	0
cg18815120	87.8987	0.425042	0.346962	8.37058	78.6109	Genetics	0.43041	0.122348	79.4054	0.070076
cg16106427	87.8979	0.411917	0.675011	1.95772	85.5927	Genetics	0.508603	0.20863	85.9873	0
cg00106564	87.8947	0.631864	1.70468	0.554067	88.4116	Genetics	0.162848	0.335883	87.4874	0
cg09144828	87.8912	0.34508	0.694572	0.661447	88.1787	Genetics	0.212297	0.0680663	87.3664	0
cg21902846	87.8845	0.615473	0.28028	0.342826	88.4747	Genetics	0.103702	0.0683699	87.7144	0
cg00036352	87.8818	0.389627	0.691592	1.45868	87.3782	Genetics	0.000284583	0.37516	86.4784	0
cg11560654	87.8768	0.646272	0.324655	0.786081	87.7949	Genetics	0.26477	0.209687	86.9379	0.0205012
cg09183220	87.8459	0.465081	0.542364	0.467694	88.0836	Genetics	0.0460549	0.16985	87.5087	0
cg02321845	87.843	0.759247	0.512919	6.30367	83.7393	Genetics	0.0716553	0.0786318	81.6356	0
cg20315590	87.8346	0.544939	0.380517	0.440157	87.9911	Genetics	0.163439	0.168085	87.4017	0
cg22325292	87.822	0.613861	1.30415	0.416994	87.6384	Genetics	0.167647	0.354737	87.3134	0
cg01584094	87.8205	0.591363	0.282288	5.51785	81.2069	Genetics	0.210245	0.130258	82.2819	0
cg25696857	87.8188	0.506837	0.810685	0.511175	86.2367	Genetics	0.19908	0.252001	86.8729	0
cg16593333	87.8101	0.380482	0.539267	4.82158	81.4759	Genetics	0	0.200375	83.0905	0
cg24693760	87.8052	0.379821	0.293925	0.982912	87.9604	Genetics	0.0500418	0.0222009	86.9145	0
cg18254016	87.8037	4.30132	0.327808	2.57037	84.2069	Genetics	1.36319	0.0282367	84.2745	0
cg09386264	87.7994	0.341487	0.850212	1.24929	86.1833	Genetics	0.0796316	0.134893	86.5096	0
cg26175789	87.7896	0.599457	0.486112	0.792069	86.0027	Genetics	0.183588	0.146642	87.1937	0
cg19650936	87.7717	0.749171	0.511102	2.21034	86.8362	Genetics	0.0858078	0.0779578	85.6359	0
cg07980830	87.7618	1.82796	0.55527	0.637684	84.7252	Genetics	0.388948	0.0609516	85.5437	0
cg22311344	87.7513	0.393129	0.599123	0.636572	87.3445	Genetics	0.137057	0.0588069	87.0763	0
cg02130845	87.75	0.392817	0.41351	1.17823	86.8547	Genetics	0.00742199	0.237129	86.7002	0
cg24033633	87.7343	2.66904	1.58486	3.05342	84.1906	Genetics	1.38255	1.1261	83.992	0.207792
cg16843694	87.7322	0.420282	0.599703	0.525774	87.2348	Genetics	0.086892	0.227375	87.3499	0
cg13185413	87.7092	2.63506	1.03136	1.86553	84.0338	Genetics	1.48922	0.0190442	84.9572	0
cg07873154	87.6843	0.315741	0.678962	0.289719	87.1366	Genetics	0.172874	0.1681	87.5079	0
cg00613827	87.6793	0.448585	0.445023	0.818946	88.1334	Genetics	0.327825	0.0838882	87.018	0
cg07356745	87.6735	0.202952	0.181078	4.59672	81.9597	Genetics	0.247551	0.22189	83.0421	0
cg24503407	87.6365	0.473238	0.468626	0.441513	88.1194	Genetics	0.0835923	0.205646	87.3607	0
cg22444562	87.6362	0.944596	0.477744	0.324036	88.0157	Genetics	0.256723	0.172928	87.3741	0
cg05699681	87.6351	0.511863	1.0118	0.749542	87.4578	Genetics	0.113828	0.343038	86.7983	0
cg03012280	87.6258	2.10305	0.408916	6.80187	82.6688	Genetics	0.741034	0.0799005	80.8537	0
cg21055985	87.6233	1.24409	1.05012	0.39147	86.033	Genetics	0.321906	0.103752	86.8868	0.087624
cg07971453	87.5814	0.35774	0.626022	1.32414	85.9932	Genetics	0	0.190709	86.3937	0.0173769
cg23065788	87.5762	1.34839	0.370308	2.49661	85.251	Genetics	0.872919	0.193757	84.1885	0.131601
cg24354335	87.5758	0.832019	0.809312	2.19318	85.2699	Genetics	0.167159	0.328541	85.3013	0
cg05370662	87.536	1.69309	0.898784	0.865892	86.9498	Genetics	0.688916	0.0743602	86.4583	0
cg10138430	87.5313	0.774623	0.3844	2.09397	84.2485	Genetics	0.105362	0.0867306	85.5765	0.0761364
cg14893161	87.5239	0.37809	0.498437	0.420073	88.016	Genetics	0.0432049	0.214016	87.3026	0
cg20432732	87.5188	0.351323	0.600604	0.28591	85.9625	Genetics	0.0422051	0.217477	87.3733	0.370104
cg06625872	87.5186	0.474736	0.436688	1.07386	85.3701	Genetics	0.0480015	0.0320904	86.3945	0
cg11107966	87.5056	1.7513	0.677252	3.64398	83.6737	Genetics	0.0858606	0.014177	83.8904	0
cg15540727	87.4842	0.745817	0.240472	0.58913	87.88	Genetics	0.270523	0.0919373	87.044	0
cg25420767	87.4831	0.28011	0.480882	0.187109	87.7006	Genetics	0.0424271	0.144317	87.4188	0
cg02078724	87.4702	0.524398	0.402244	0.519153	87.9543	Genetics	0.139264	0.157274	87.0782	0
cg19754622	87.4696	0.420267	0.580334	1.50241	85.5226	Genetics	0.381296	0.0938925	86.1031	0
cg15740346	87.4555	2.87203	0.809217	2.13809	82.6554	Genetics	0.745335	0.0899319	84.6319	0
cg01788910	87.4553	0.318887	0.828668	1.46916	84.9717	Genetics	0.483203	0.0731442	85.9421	0
cg13812702	87.4325	0.453765	0.91029	0.588816	86.1501	Genetics	0.38498	0.0296504	86.4284	0.569592
cg22427009	87.4321	0.592237	0.89839	1.50036	84.3423	Genetics	0.0327894	0.00773629	85.6829	0
cg19681037	87.4062	0.539942	0.679068	14.7475	72.2038	Genetics	0.312567	0.170664	72.735	0
cg13070676	87.3974	1.66507	0.386234	0.427153	86.1208	Genetics	0.443973	0.0450454	86.3964	0.101309
cg00479501	87.3927	1.78437	0.470411	1.09461	86.9451	Genetics	0.599781	0.0127162	86.2925	0
cg06124005	87.3845	0.723599	0.262498	0.280436	87.1954	Genetics	0.103112	0.0887852	87.1222	0
cg03887787	87.3668	0.877974	0.338012	4.94533	80.0042	Genetics	0.135707	0.0161586	82.3486	0
cg20585841	87.3631	1.42302	0.566602	0.403526	85.7352	Genetics	0.536363	0.062999	86.3999	0
cg21280069	87.363	0.335638	0.50848	1.33875	85.2221	Genetics	0.00280124	0.365192	86.136	0
cg05122437	87.361	1.1521	0.916599	0.397234	87.6409	Genetics	0.203779	0.374883	87.1709	0
cg16373817	87.347	0.461078	0.42206	0.638945	87.4664	Genetics	0.210448	0.114328	86.6267	0
cg24325189	87.3412	0.693036	0.356867	0.546263	87.763	Genetics	0.196183	0.157177	86.95	0
cg22883919	87.3396	0.440463	0.911242	0.458047	87.1918	Genetics	0.0878245	0.233893	87.0687	0
cg14762436	87.3358	0.450093	0.498042	0.720018	86.0686	Genetics	0.0674435	0.0472539	86.2508	0
cg26188685	87.3281	0.700605	1.3289	2.89653	84.1348	Genetics	0.301096	0.305463	84.2536	0
cg18478854	87.3231	0.454161	0.384546	1.05648	86.2244	Genetics	0.0341312	0.107153	86.2291	0
cg02820566	87.3195	0.224625	0.462363	0.321526	87.4451	Genetics	0.0139513	0.0435983	87.14	0
cg08742290	87.3174	1.31676	0.677445	1.76177	83.5681	Genetics	0.747339	0.258745	84.9483	0
cg07181209	87.2854	1.06935	0.436452	7.61461	78.6957	Genetics	0.259462	0.185616	79.7369	0.0176792
cg05082466	87.2823	1.06853	0.311094	0.333331	86.7706	Genetics	0.42995	0.0372764	86.6925	0.171462
cg21158163	87.2807	0.375737	0.71731	0.578695	87.0973	Genetics	0.108206	0.248062	86.5059	0.0443913
cg14574489	87.2733	1.04404	0.386389	5.69722	81.953	Genetics	0.243756	0.123401	81.331	0
cg21641816	87.264	0.450392	0.4076	0.293932	87.3262	Genetics	0.0946055	0.0686747	87.1548	0
cg19272349	87.2558	0.70066	0.28207	0.363057	87.506	Genetics	0.104917	0.0504986	86.889	0.0542499
cg26764761	87.2544	0.657582	0.412068	0.405041	87.4421	Genetics	0.175058	0.134088	86.9369	0.0015558
cg26541517	87.246	2.22328	0.56826	2.49522	83.0509	Genetics	0.857332	0.203968	84.2	0
cg12691488	87.2366	87.1058	1.74707	10.6942	0.650038	Intrinsic	76.6432	1.4691	0.103613	0
cg11093459	87.2245	0.439599	0.338299	0.541155	86.3147	Genetics	0.106469	0.0500731	86.5529	0.284603
cg27454650	87.2215	0.69087	0.845033	3.67049	83.1858	Genetics	0.169548	0.46658	83.1382	0
cg16334093	87.2103	0.424574	0.446957	0.431207	87.4849	Genetics	0.0758549	0.151081	86.881	0
cg23683507	87.2092	1.0203	1.21738	0.853786	86.616	Genetics	0.310874	0.0591105	86.4875	0
cg15234627	87.2083	1.2418	0.487924	9.63433	72.9241	Genetics	0.211389	0.31781	77.4648	0
cg10788837	87.202	0.726323	0.455597	0.562064	86.3298	Genetics	0.117097	0.0626736	86.4581	0
cg19052272	87.1955	0.573215	0.669067	0.29267	87.4946	Genetics	0.150308	0.205029	87.0437	0
cg01429649	87.1901	0.584447	0.448058	0.334271	86.8783	Genetics	0.285952	0.0912881	86.9294	0
cg22761582	87.1754	1.25221	0.730054	0.930387	87.2497	Genetics	0.64082	0.181258	86.2787	0
cg25251562	87.1543	0.557282	0.560005	0.416089	87.4202	Genetics	0.160615	0.204251	86.9037	0
cg12099423	87.1515	0.821416	1.43734	0.426234	86.7785	Genetics	0.210204	0.379897	86.709	0.0399407
cg12515675	87.1433	1.46827	1.58099	7.32134	80.393	Genetics	0.108386	0.148701	79.8441	0
cg07983614	87.1383	0.870076	0.468274	0.560678	85.8156	Genetics	0.240463	0.270876	86.4404	0
cg02148024	87.1155	0.387424	0.214722	0.139996	87.4555	Genetics	0.103838	0.0403818	87.062	0
cg09169455	87.1137	6.91237	0.86994	2.06518	83.5292	Genetics	3.53091	0.285849	83.3151	0
cg15854679	87.113	0.807183	1.19239	0.496002	85.9313	Genetics	0.167329	0.163582	86.3269	0.0407986
cg24951402	87.1058	1.77019	1.10501	3.65292	79.628	Genetics	0.469275	0.0804839	82.931	0.0644045
cg15825916	87.0908	0.530185	0.97529	0.339023	87.6831	Genetics	0.0679305	0.0910253	86.9921	0
cg25250433	87.0891	3.42949	1.83332	6.57066	80.0419	Genetics	0.514122	0.0126759	80.1568	0
cg20171775	87.0777	0.883637	0.830394	3.19589	82.1987	Genetics	0.135214	0.053239	83.8677	0
cg00076543	87.077	0.355666	0.405104	1.38432	85.4329	Genetics	0.00530694	0.131292	85.5119	0.0674771
cg11808531	87.0745	0.530886	0.492994	3.00506	83.1444	Genetics	0.0285804	0.00337694	84.2344	0
cg11037025	87.0648	0.47234	0.709674	6.40503	79.3246	Genetics	0.00539245	0.209332	80.7468	0
cg26679884	87.0246	0.363572	0.675312	0.251237	87.2449	Genetics	0.235983	0.106436	86.7795	0
cg01283685	87.0155	0.693842	0.311267	0.891463	87.3905	Genetics	0.132993	0.204844	86.1834	0
cg07115081	86.9865	0.497574	0.54036	1.98914	83.1828	Genetics	0.0312692	0.0157481	85.134	0
cg02275226	86.986	0.426156	0.511441	0.486342	87.3882	Genetics	0.028054	0.174417	86.5014	0
cg05868443	86.9775	0.411126	0.390007	2.99428	82.3209	Genetics	0.166885	0.00583058	83.9776	0
cg02776658	86.9712	0.403941	0.958943	0.400183	87.3378	Genetics	0.215623	0.197242	86.6073	0
cg13801271	86.969	0.659198	0.447872	0.377383	87.4195	Genetics	0.0798837	0.0472372	86.7424	0
cg09812376	86.9601	0.668832	0.588459	0.303298	86.992	Genetics	0.0577082	0.130113	86.6794	0
cg18621232	86.9527	0.905214	0.6397	10.9708	77.7343	Genetics	0.189806	0.178505	75.9319	0
cg11247712	86.9023	1.12178	0.428347	6.87525	76.8165	Genetics	0.131088	0.160261	80.007	0.0030746
cg12076931	86.8939	0.713991	0.199709	0.980997	85.4127	Genetics	0.0563671	0.0253992	86.0626	0
cg02563156	86.8881	0.566797	0.452525	0.609192	84.2713	Genetics	0.215984	0.260033	86.0852	0
cg04865290	86.8859	0.310419	0.5676	2.89341	84.9854	Genetics	0.0670931	0.173546	84.009	0
cg00242965	86.8839	0.266841	0.375927	0.87229	85.6357	Genetics	0.0951945	0.0877925	85.9963	0
cg09116975	86.878	0.557154	0.474678	12.6621	76.4482	Genetics	0.0255132	0.344594	74.3175	0
cg27105123	86.8773	0.266408	0.540659	0.424533	86.5299	Genetics	0.0928719	0.191748	86.5442	0
cg06060754	86.8585	0.378185	0.688677	0.444948	86.7354	Genetics	0.299627	0.029978	86.5822	0
cg26442630	86.847	2.38884	0.652601	2.59677	82.5885	Genetics	0.410218	0.254965	83.4857	0.156319
cg16867657	86.8444	86.3338	9.84604	39.8108	1.00326	Intrinsic	46.6712	2.54515	0.445008	0
cg15139473	86.841	2.96949	0.316999	3.94917	83.167	Genetics	0.776736	0.0418474	82.4107	0.275792
cg26905254	86.8395	1.00032	0.219696	0.574788	87.1046	Genetics	0.441169	0.0788822	86.3323	0
cg00614959	86.839	3.20143	1.45621	1.03946	83.7881	Genetics	1.5057	0.848609	85.211	0
cg06496041	86.7965	0.488519	0.750005	2.70143	83.3779	Genetics	0.00948296	0.257267	84.2234	0
cg06448683	86.7818	1.05978	0.529685	1.89692	84.5487	Genetics	0.330662	0.345942	84.9892	0
cg12782249	86.7758	0.676386	0.300872	1.36479	85.9598	Genetics	0.186784	0.122015	85.3268	0
cg14035789	86.7649	2.7637	1.40257	2.45801	84.1753	Genetics	0.573604	0.801348	84.2896	0
cg10930308	86.7589	1.49249	0.399238	0.301771	85.4622	Genetics	0.791037	0.0491216	86.0097	0
cg01348922	86.7503	1.04677	0.488576	2.39248	84.666	Genetics	0.00781037	0.289451	84.4245	0.0428898
cg13862557	86.7446	1.03315	1.60596	2.78478	82.3332	Genetics	0.403261	0.0362568	84.1657	0
cg08382737	86.743	1.44846	0.565014	1.19678	85.2726	Genetics	0.342907	0.0221534	85.2511	0.0326051
cg24819596	86.7419	1.01571	1.44479	3.27212	83.0849	Genetics	0.0121419	0.520763	83.3451	0
cg20744163	86.7406	0.440552	0.335563	2.27535	83.2013	Genetics	0	0.115667	84.1397	0
cg15648058	86.7346	0.493478	0.550196	0.582921	86.7217	Genetics	0.484576	0.224836	86.3629	0
cg15570656	86.7199	0.612708	0.963821	0.954007	87.0402	Genetics	0.0862407	0.0140717	85.9112	0
cg10701640	86.7197	1.62226	0.337036	0.586618	85.751	Genetics	1.30336	0.0617102	85.7634	0.0197962
cg23053444	86.7092	0.465156	0.570125	3.1259	84.0068	Genetics	0.0394488	0	83.647	0.0381888
cg08065408	86.697	5.00418	1.23116	1.52563	82.5783	Genetics	4.02867	0.621072	82.551	0
cg11969952	86.6903	0.627946	0.291902	0.373773	86.7862	Genetics	0.111664	0.138218	86.3876	0
cg03847641	86.687	1.16603	0.414465	2.53373	84.5185	Genetics	1.1744	0.00397091	83.7833	0
cg19544767	86.6776	1.32179	1.00434	3.4828	84.2783	Genetics	0.33259	0.430077	83.3299	0.00160795
cg12064373	86.6748	0.465382	0.379962	0.186212	86.9022	Genetics	0.115215	0.142744	86.5128	0
cg22334681	86.6699	0.900781	0.58295	1.39769	86.6915	Genetics	0.0180977	0.705845	85.0638	0
cg03303895	86.6639	1.09931	0.846094	2.64675	81.1984	Genetics	0.691943	0.38881	82.2927	0.0330912
cg23151649	86.6584	0.443855	0.435874	0.421982	85.857	Genetics	0.104222	0.112905	86.2488	0
cg23097878	86.6514	0.361097	0.672889	8.06751	76.9007	Genetics	0.0458355	0.409842	78.421	0
cg24863559	86.6474	0.491588	0.909863	0.947787	85.7738	Genetics	0.189523	0.225253	85.7434	0
cg09359103	86.6184	0.482017	0.668067	0.495817	86.5436	Genetics	0.381243	0.294457	85.9961	0
cg00045227	86.6175	0.27988	0.452863	1.35048	85.8147	Genetics	0.141854	0.203619	85.1646	0
cg16747922	86.6174	0.979605	0.757114	1.30886	86.8974	Genetics	0.0506945	0.0927877	85.491	0
cg26658756	86.6106	0.878313	0.307678	0.274923	86.7846	Genetics	0.175989	0.110658	86.3881	0
cg01612182	86.6063	0.798913	0.220464	0.413041	86.3133	Genetics	0.0664361	0.035145	85.7156	0
cg12859507	86.606	0.585314	0.896215	0.433375	86.4848	Genetics	0.136928	0.365825	86.3309	0
cg12150299	86.599	0.613272	0.402094	3.28022	83.338	Genetics	0.176659	0.248486	83.2664	0
cg10186336	86.5859	0.582042	0.337784	2.11674	83.9352	Genetics	0.0182355	0.0777968	84.4883	0
cg17474649	86.5732	0.486586	1.40099	5.36765	79.2679	Genetics	0.0164181	0.0110308	81.2676	0
cg22635523	86.5627	0.305441	0.40239	1.52018	86.8646	Genetics	0.647985	0.458398	85.1587	0
cg19375096	86.5483	1.27473	0.471389	1.2996	84.8575	Genetics	0.165689	0.0174626	85.1715	0
cg21508673	86.5288	0.779737	0.412625	0.678009	86.4168	Genetics	0.083147	0.0988054	85.8539	0.0809245
cg20489425	86.5111	1.67788	0.285782	1.49479	83.0286	Genetics	0.543874	0.244544	85.0351	0.196043
cg21341645	86.4973	1.21218	1.24338	0.266786	85.7692	Genetics	0.423934	0.335437	86.3056	0
cg06159004	86.4955	1.34197	1.01153	4.47155	85.1501	Genetics	0.0174224	0.489154	82.0801	0
cg24078577	86.4902	1.82688	0.448762	3.89024	83.4881	Genetics	0.603599	0.00339407	82.0111	0
cg08325928	86.4888	0.586853	0.265477	0.322414	85.3105	Genetics	0.220574	0.106332	85.9894	0
cg16145915	86.4859	0.766568	1.24856	0.590948	85.9045	Genetics	0.261672	0.316306	85.7199	0
cg07464716	86.4846	0.576801	0.707083	1.14278	85.2765	Genetics	0.155918	0.133375	85.2272	0
cg19719312	86.4574	0.481741	0.517665	0.67619	84.3434	Genetics	0.302769	0.328312	85.1395	0.307455
cg01243097	86.4505	0.432503	0.895083	1.6986	84.4399	Genetics	0.0631333	0.0809034	84.9641	0
cg07158505	86.4287	0.516976	0.298103	0.771339	86.2893	Genetics	0.117815	0.0739564	85.7277	0
cg03086067	86.428	0.803733	1.00144	0.649171	86.7436	Genetics	0.131687	0.254077	85.9379	0
cg02810829	86.3967	2.62974	0.731786	2.51393	84.0905	Genetics	1.10478	0.249973	83.5237	0
cg04255591	86.3791	0.483011	0.305396	0.520286	86.6934	Genetics	0.0606531	0.0436669	86.0197	0
cg24847621	86.3769	0.373094	0.463796	0.326981	86.5853	Genetics	0.101397	0.157388	86.2462	0
cg15764445	86.3632	0.634438	0.784055	2.99549	85.2922	Genetics	0.106687	0.000804911	83.2695	0.169367
cg13671730	86.3593	0.56309	0.63811	0.783616	86.2383	Genetics	0.182026	0.305684	85.6426	0
cg03703074	86.3544	0.345917	0.400868	0.564848	86.3773	Genetics	0.0589574	0.00581979	85.8632	0
cg18693985	86.3526	0.584784	0.380998	0.335943	85.4912	Genetics	0.268687	0.136837	86.0213	0
cg20923605	86.3388	0.479653	0.372418	0.483002	86.5339	Genetics	0.151805	0.230967	85.8993	0
cg08164151	86.3319	1.02682	0.961494	1.34463	86.362	Genetics	0.125235	0.0347962	85.0062	0
cg25423573	86.3252	2.733	0.635885	2.09333	83.1568	Genetics	0.351696	0.167513	83.5759	0
cg03623401	86.3115	0.657976	0.401206	1.79755	85.4568	Genetics	0.0950715	0.0574072	84.1627	0
cg11596404	86.297	1.11143	1.41958	1.00654	85.3473	Genetics	0.29758	1.12136	85.0729	0
cg13368983	86.2945	0.717176	0.432612	4.94006	81.56	Genetics	0.0219062	0.0709713	81.4193	0
cg13759594	86.2892	0.767542	0.521379	0.148584	82.6561	Genetics	0.0655884	0.0498386	86.2366	0.0505437
cg10109470	86.2637	0.31476	1.06548	2.23	86.1195	Genetics	0.0263107	0.126304	84.2102	0
cg09553982	86.2634	2.31636	1.18197	2.02118	84.3984	Genetics	0.220538	0.0677104	83.1629	0.0125898
cg20891558	86.2622	1.84727	1.13407	1.20145	85.7971	Genetics	0.593692	0.321504	84.5958	0.192996
cg26376280	86.2612	0.498352	0.639567	4.13535	84.658	Genetics	0.0108663	0.0121913	82.242	0.00703498
cg15618908	86.2406	0.478748	0.822186	2.7013	84.449	Genetics	0.16358	0.269735	83.4932	0.0192908
cg13862711	86.2206	0.334248	0.627488	0.653457	86.6242	Genetics	0.0810213	0.0978785	85.6403	0
cg24152638	86.214	0.393466	0.437195	0.246131	86.5127	Genetics	0.134125	0.137887	86.0896	0
cg10193107	86.2088	0.473028	1.1315	0.834693	85.5288	Genetics	0.0737377	0.55125	85.3952	0
cg26815336	86.2009	0.763089	0.635144	2.105	84.871	Genetics	0.0100444	0.0742638	84.0784	0.0839632
cg25873514	86.1959	2.05644	1.67872	0.576888	86.729	Genetics	0.145895	0.532115	85.7196	0.0877766
cg22018621	86.1943	1.78602	0.924873	1.4776	83.3886	Genetics	0.616552	0.255618	84.635	0
cg21893210	86.1866	0.704835	0.804272	1.04541	85.1332	Genetics	0.0787602	0.208772	84.8552	0
cg26286043	86.185	3.02518	0.650195	7.58446	79.9842	Genetics	0.390614	0.026007	78.5373	0
cg06043840	86.1681	1.79964	0.514557	7.31088	74.8288	Genetics	0.0263576	0.0426132	78.8331	0
cg17265515	86.1448	0.273086	0.627687	0.546354	86.9069	Genetics	0.0671273	0.0664422	85.7703	0.130915
cg05919744	86.1444	3.1083	0.453876	3.53179	83.8647	Genetics	0.795586	0.0247608	82.0054	0
cg23758309	86.1335	0.240903	0.528634	0.914244	85.1373	Genetics	0.0186791	0.078785	85.151	0.111605
cg17918288	86.1104	2.70304	0.710566	0.306649	83.1562	Genetics	1.60829	0.177664	84.3141	0.405598
cg02452435	86.1058	1.14624	0.500614	0.343927	85.7263	Genetics	0.208298	0.0561179	85.2853	0.196572
cg12242038	86.1016	0.571627	0.409731	0.367878	86.6317	Genetics	0.126105	0.125891	85.8348	0
cg14751023	86.1003	2.39552	0.327274	4.18286	82.8467	Genetics	0.0185273	0.0277716	81.7795	0
cg24450063	86.0908	1.24633	0.770079	0.622559	86.3941	Genetics	0.317529	0.433385	85.5859	0
cg03868770	86.0901	1.27838	0.430199	0.587585	85.7852	Genetics	0.297117	0.344658	85.4277	0
cg18434912	86.084	1.75801	2.1092	1.91754	84.6793	Genetics	0.302494	0.497223	83.9228	0.0919922
cg18145070	86.0828	0.679335	0.515548	1.15682	84.8855	Genetics	0.0366905	0.069504	85.0131	0
cg11136049	86.0811	1.04894	0.368072	2.25045	80.8804	Genetics	0.430132	0.0785017	83.8214	0
cg15263617	86.0675	0.389549	0.363315	5.1562	83.0745	Genetics	0.340709	0.291343	80.8315	0.0424212
cg01609658	86.0593	0.352723	1.27953	1.23909	86.4953	Genetics	0.179789	0.505569	85.0246	0
cg16458226	86.0551	0.525416	0.804315	2.60327	79.991	Genetics	0.382863	0.0491773	83.3984	0
cg24599943	86.0497	0.198084	0.444087	1.26879	83.8262	Genetics	0.0912107	0.306799	84.6772	0
cg16854643	86.0343	1.10334	0.851501	0.533383	85.4955	Genetics	0.512195	0.172269	85.5807	0
cg15966006	86.0157	0.557289	0.508717	1.23006	84.1257	Genetics	0.442827	0.145746	84.8695	0
cg10667338	86.0027	0.593471	0.513336	0.992274	85.913	Genetics	0.118626	0.0511673	85.1158	0
cg08604223	86.0014	0.270253	0.317901	1.34405	84.7894	Genetics	0.00519942	0.049404	84.7517	0.246644
cg06115838	85.9988	0.270453	0.83797	0.632745	86.3877	Genetics	0.0477845	0.502724	85.5087	0
cg14175802	85.9866	0.436115	0.396363	4.39084	80.9236	Genetics	0.0219233	0.0256398	81.6226	0.187291
cg15935723	85.9843	4.46704	1.14146	12.9157	75.7941	Genetics	0.583337	0.0604809	72.6445	0
cg05868365	85.9802	0.420894	0.462503	2.85972	84.4536	Genetics	0.0366564	0.103239	83.3362	0.0745248
cg11389158	85.9791	0.826032	0.262571	1.51905	84.8775	Genetics	0.104547	0.0219888	84.4695	0.0790239
cg12655260	85.9773	0.510816	0.882884	1.78103	84.0577	Genetics	0.452293	0.17097	84.1944	0
cg21787089	85.9736	0.271167	0.300822	0.397242	86.4472	Genetics	0.164015	0.0499082	85.7551	0
cg26354017	85.9649	0.579015	0.454916	0.417256	86.4102	Genetics	0.064944	0.198831	85.6883	0
cg01065977	85.9501	0.5989	0.426805	0.63544	85.0829	Genetics	0.407974	0.0581088	85.1756	0
cg14011933	85.9386	0.512035	1.42083	0.557209	84.7584	Genetics	0.128131	0.0414298	85.555	0.0661153
cg07489891	85.9327	0.481781	0.414664	0.541006	85.701	Genetics	0.0544481	0.142151	85.5564	0.00875037
cg06658697	85.9286	6.79793	0.830461	5.29778	80.3164	Genetics	1.87537	0.0602487	78.9058	0.293218
cg06938122	85.9179	0.334386	0.405915	0.568584	86.472	Genetics	0.0752084	0.197712	85.5478	0
cg24991845	85.9145	0.445495	0.611671	0.7281	86.2155	Genetics	0.286904	0.128609	85.3534	0
cg02675973	85.9011	0.710268	0.871414	0.667213	86.5428	Genetics	0.127928	0.117759	85.3701	0
cg21427119	85.9006	0.554429	0.902745	1.76774	86.2837	Genetics	0.070206	0.306597	84.3197	0
cg09976142	85.8968	0.410187	0.29919	1.34978	85.9316	Genetics	0.00823764	0.0885123	84.6816	0
cg26099072	85.8733	0.78216	0.708187	0.978859	83.8389	Genetics	0.0185837	0.0700472	84.9698	0
cg11885415	85.8729	1.56172	1.09019	11.2299	72.8425	Genetics	0.387535	0.14573	74.5646	0
cg06206357	85.8701	0.853553	0.380746	4.02559	82.0508	Genetics	0.252292	0.0804485	81.7987	0
cg15247468	85.8575	1.03004	0.595946	4.43461	81.6286	Genetics	0.0799719	0.029997	81.516	0
cg06552810	85.8536	5.07625	1.11894	2.20168	81.558	Genetics	2.18297	0.261554	81.9039	0.241682
cg03115019	85.8272	1.49637	1.85183	0.809782	85.3932	Genetics	0.241949	0.609153	84.5848	0
cg20927656	85.822	0.57014	0.229327	0.737539	85.3997	Genetics	0.010424	0.0360408	85.2362	0.120275
cg20157874	85.8203	1.82125	0.284845	1.10173	83.9087	Genetics	0.860565	0.0331671	84.4135	0.024762
cg11821532	85.8037	0.388882	0.859644	4.11814	81.1123	Genetics	0.163464	0.732171	81.7979	0
cg03515999	85.8013	0.357026	0.449946	0.176974	84.6775	Genetics	0.0383706	0.0833573	85.6416	0
cg03517284	85.7979	0.963078	0.323379	0.497419	86.3172	Genetics	0.149754	0.0533343	85.4463	0.00829005
cg02289754	85.786	2.51258	1.06592	0.549998	83.3892	Genetics	0.688572	0.63409	84.5658	0
cg12880874	85.7848	0.729008	0.454429	0.443312	85.6923	Genetics	0.251444	0.169817	85.3212	0
cg03417454	85.7773	1.24605	0.706968	0.348997	84.0299	Genetics	0.5791	0.0977467	85.1212	0
cg14262357	85.7721	0.36545	0.499378	0.414637	85.8328	Genetics	0.112726	0.0970429	85.4491	0.00326704
cg11856021	85.7699	0.404417	0.410555	2.55002	81.5265	Genetics	0.132621	0.0640853	83.1697	0
cg13072017	85.7661	0.320745	0.616047	0.387003	85.3015	Genetics	0.179598	0.0898894	85.3954	0
cg24126361	85.749	0.344237	1.56788	1.63428	83.5424	Genetics	0.107055	0.0149291	83.8998	0
cg15945527	85.736	0.819478	0.33335	2.32831	83.5301	Genetics	0.556071	0.00333306	83.217	0
cg25303761	85.7356	1.40807	0.674991	0.692455	85.8181	Genetics	0.53708	0.277777	85.2139	0
cg27266060	85.7266	0.218168	0.509499	0.684346	85.931	Genetics	0.130851	0.0340968	85.0655	0
cg12682382	85.7024	0.893153	0.446555	15.9881	71.5603	Genetics	1.0223	0.132059	69.7953	0
cg23118561	85.6934	3.66294	0.844072	1.52045	84.9899	Genetics	2.29051	0.346782	83.5205	0.0530791
cg20870689	85.6926	0.635888	0.442102	1.02056	83.918	Genetics	0.0788355	0.0514516	84.8319	0
cg15755490	85.677	0.97826	0.90733	0.794925	84.4109	Genetics	0.074441	0.0352556	84.9592	0
cg20451208	85.6635	0.710472	0.507272	0.419193	83.3315	Genetics	0.513919	0.0446067	85.0706	0
cg16809858	85.6563	1.0369	0.488501	3.72035	82.3677	Genetics	0.00904519	0.119255	81.9152	0.301435
cg06713675	85.6247	1.16018	0.496999	0.830974	83.5479	Genetics	0.555784	0.0766762	83.5898	0
cg24334037	85.6234	1.37604	0.163233	7.05901	76.8176	Genetics	0.14611	0	78.2724	0
cg10645314	85.6227	0.588205	0.570599	0.333594	85.9117	Genetics	0.163983	0.223259	85.4349	0
cg15138245	85.6078	0.681569	0.428298	1.41334	81.8277	Genetics	0.186628	0.04502	84.3421	0.0988014
cg03377939	85.6005	0.586333	0.544355	0.474002	85.8045	Genetics	0.301725	0.250223	85.2086	0
cg04068313	85.5927	1.65451	0.219881	0.619079	84.465	Genetics	0.638081	0.0327689	84.3767	0
cg23348014	85.5837	0.798238	1.15605	0.372535	83.8939	Genetics	0.128346	0.13668	84.4195	0.0349342
cg04384112	85.5621	1.65609	0.604557	1.64533	81.1858	Genetics	0.447147	0.612951	83.0938	0.110241
cg03449857	85.5611	0.380724	0.545109	0.844821	85.9926	Genetics	0.0576897	0.0663977	84.8991	0
cg05067963	85.532	2.42399	0.450909	1.02165	83.3264	Genetics	1.11609	0.195915	83.766	0.0657285
cg13600340	85.5306	0.403074	0.205748	0.425809	84.4893	Genetics	0.0455645	0.0423761	85.1523	0.0925641
cg09632011	85.5233	1.55765	0.756493	2.04516	84.0572	Genetics	0.260712	0.000958738	83.7165	0
cg15134106	85.5061	0.536478	0.606509	1.38922	86.0459	Genetics	0.117944	0.000150077	84.3214	0
cg11012412	85.5054	3.56237	0.947555	1.00925	81.5757	Genetics	1.63261	0.0796314	80.8271	0.0524329
cg13607226	85.4983	1.84515	0.587776	2.11226	82.4002	Genetics	0.807455	0.0424153	82.9543	0
cg08186447	85.4803	4.13898	0.423229	10.8508	75.5613	Genetics	1.53403	0.061907	74.1058	0
cg23104954	85.4757	0.593757	1.60015	2.52505	82.6814	Genetics	0.143244	0.587284	83.0349	0
cg15983585	85.4708	0.807443	0.500397	0.726308	85.6937	Genetics	0.0822225	0.138538	84.817	0
cg14812524	85.4705	0.688287	0.924894	2.22122	81.5151	Genetics	0.577726	0.333155	82.6301	0.0327157
cg04753771	85.4699	0.190422	0.190367	3.64977	80.8023	Genetics	0.114054	0.0348986	81.7408	0
cg08895590	85.4691	2.95506	0.41533	0.526358	84.9444	Genetics	1.41779	0.0704014	84.1475	0
cg09155776	85.4668	1.45401	1.10063	8.71851	78.0232	Genetics	0.448573	0.126458	75.9613	0.0028305
cg08960285	85.4542	0.323436	0.440558	1.4242	84.8945	Genetics	0.0110387	0.191673	84.2977	0
cg07103270	85.4536	0.20885	1.3741	7.638	78.4326	Genetics	0.0675962	0.620408	77.8045	0
cg13223677	85.4422	1.29334	0.524738	2.27014	82.9725	Genetics	0.0488643	0.0025017	82.9473	0.127788
cg27342941	85.4178	0.466601	0.573812	3.93286	81.2838	Genetics	0.290814	0.282766	81.4745	0
cg16940601	85.4081	1.34944	0.337064	5.51587	80.4908	Genetics	0.159976	0.0939473	79.7808	0
cg16949688	85.3965	0.804739	0.157272	0.669973	83.6224	Genetics	0.166705	0.0416691	84.7258	0.0785816
cg11489125	85.3699	0.342611	0.733489	1.08893	85.7763	Genetics	0.0278892	0.137036	84.403	0
cg19458741	85.3521	1.75117	1.05343	0.296956	84.9283	Genetics	0.760159	0.36833	84.8862	0
cg19767548	85.3479	0.369921	0.525165	1.15981	85.5422	Genetics	0.171384	0.0742065	84.216	0
cg12359832	85.3358	0.735745	0.311038	0.604361	84.2089	Genetics	0.226449	0.0952833	84.8822	0.208677
cg11343894	85.335	1.16594	1.50852	0.519061	84.8908	Genetics	0.202649	1.00591	84.613	0
cg10022447	85.3194	1.59473	0.718423	4.3596	81.5529	Genetics	0.213949	0.253629	80.7482	0
cg22515913	85.3189	0.329296	0.507556	2.2393	83.0531	Genetics	0.00606139	0.123783	83.1532	0
cg09839552	85.316	0.394394	0.622323	2.58381	84.2225	Genetics	0.194446	0.0410978	82.918	0
cg14153681	85.3159	1.62584	0.681912	0.194199	85.3204	Genetics	0.382282	0.071964	85.1016	0
cg01043153	85.3047	0.561863	0.776487	0.41342	84.905	Genetics	0.198287	0.0994273	84.4539	0
cg16293892	85.3042	3.91899	0.538878	1.34206	80.6971	Genetics	2.16288	0.0211544	79.9995	0.156088
cg24521141	85.3031	0.639294	1.47898	1.24749	83.8872	Genetics	0.0168115	0.6808	84.1291	0
cg08081727	85.3024	0.392459	0.795043	0.381669	85.6908	Genetics	0.139384	0.1683	85.0656	0
cg13693652	85.3009	0.25235	0.258975	1.09889	84.4064	Genetics	0.16368	0.0353238	84.2974	0.015942
cg02515900	85.3004	0.381264	0.277589	0.75195	85.1482	Genetics	0.0756553	0.0488688	84.6029	0.0193946
cg26702039	85.2777	3.20231	1.00446	5.80082	78.3987	Genetics	0.294655	0.0104915	78.7778	0
cg21147238	85.2771	1.69247	0.353111	4.78206	80.0129	Genetics	0.124099	0.276581	80.143	0
cg16409883	85.2675	3.96729	1.20045	1.58661	79.8177	Genetics	2.51159	0.494522	81.7115	0
cg02147364	85.2671	0.787481	0.468214	0.986974	85.6295	Genetics	0.0666921	0.0694302	84.3325	0
cg07923656	85.251	1.54603	0.310803	1.65427	83.8778	Genetics	0.348197	0.00328839	82.7903	0.362735
cg23612423	85.2477	0.523002	0.767187	0.729891	83.558	Genetics	0.185374	0.234216	84.6326	0.0636633
cg24245216	85.2467	0.249309	0.408564	0.176929	85.493	Genetics	0.11206	0.154615	85.06	0
cg02873163	85.231	0.963951	1.31674	1.61217	83.5854	Genetics	0.244262	1.16122	83.471	0
cg10248100	85.2284	3.0516	0.274315	6.87117	80.8324	Genetics	2.38458	0.191992	76.5544	0
cg03468132	85.2135	0.916503	0.482975	3.84716	80.371	Genetics	0.0117877	0.0496641	81.3982	0.0902723
cg02068164	85.2015	1.07677	0.363434	0.837504	85.2739	Genetics	0.460831	0.0794981	84.5302	0
cg11540482	85.1793	2.36032	0.749536	5.51044	76.7499	Genetics	0.799535	0.406859	79.6394	0.381108
cg27079262	85.1674	0.790414	0.320363	1.24242	84.7039	Genetics	0.1212	0.0238083	84.1644	0
cg19216698	85.144	1.57145	1.48549	2.1232	82.1853	Genetics	0.0245989	0.125018	82.6817	0
cg01419035	85.1343	0.407141	0.669246	10.9086	72.8542	Genetics	0.00356367	0.158056	74.3512	0
cg07178994	85.134	0.902025	0.956977	1.54484	82.4702	Genetics	0.351379	0.113516	83.3997	0.10404
cg06726154	85.1261	0.687904	1.70646	1.86103	82.8456	Genetics	0.209653	0.0653196	83.4928	0.0246218
cg15549821	85.12	0.555528	1.15465	0.392077	85.6914	Genetics	0.218549	0.241666	84.9319	0
cg21556271	85.1191	0.455129	0.762641	0.332541	85.4558	Genetics	0.0828855	0.193127	84.9473	0
cg06562291	85.1175	1.96356	1.59797	1.79296	83.4969	Genetics	0.533894	1.14815	82.9718	0.0260491
cg12995384	85.1155	0.50245	0.616643	1.39231	82.5685	Genetics	0.0307041	0.191396	83.9098	0.0219486
cg05468156	85.0974	0.827403	0.773573	0.921843	84.3716	Genetics	0.151187	0.107845	84.4072	0.00360986
cg18468919	85.0849	0.48244	0.316365	1.07077	83.1015	Genetics	0.0216866	0.044082	83.7526	0
cg20509013	85.0772	4.64086	0.749737	4.15353	80.6509	Genetics	1.43728	0.062485	79.3058	0
cg18131185	85.0646	0.391138	0.36756	3.35587	80.3655	Genetics	0.0456019	0.0591396	81.6598	0
cg05513408	85.0636	0.772796	0.422307	0.211684	85.5032	Genetics	0.235948	0.125666	85.0614	0
cg00674440	85.0451	0.60958	0.580814	2.23018	80.8323	Genetics	0.0133369	0.0771767	82.8399	0.177059
cg01889056	85.0343	1.32472	0.437882	2.87573	78.5602	Genetics	0.465899	0.170777	82.1782	0
cg07157834	85.0296	0.603468	0.50104	0.589548	84.7725	Genetics	0.0933826	0.103396	84.4129	0
cg02331830	85.0197	0.552972	0.233804	1.14087	84.166	Genetics	0.0848641	0.0748399	84.016	0
cg10871120	85.0196	1.22504	0.91027	0.713952	84.8623	Genetics	0.325305	0.62577	84.3103	6.16847e-05
cg26840689	85.0167	0.571692	0.480393	1.16723	85.2345	Genetics	0.0573122	0.0041477	83.9777	0.0287583
cg25244869	85.0127	1.39993	0.850903	0.969421	84.9801	Genetics	0.0137217	0.104297	84.1663	0.0968159
cg19699106	85.0043	0.335663	0.689123	4.08907	78.8882	Genetics	0.0455925	0.153225	81.0063	0
cg14248883	84.9878	0.58282	0.658137	0.85678	82.6731	Genetics	0.884814	0.0694532	83.3564	0
cg01981960	84.9869	0.40756	0.339713	2.60816	83.5938	Genetics	0.130096	0.0384656	82.4606	0
cg21034416	84.972	2.6442	0.671623	2.62083	82.9415	Genetics	0.269083	0.151332	82.3796	0
cg17421060	84.9647	1.14729	1.03694	1.01344	83.5148	Genetics	0.0788335	0.0395565	84.0811	0.177249
cg22676075	84.9457	1.06517	0.761578	0.674109	85.2254	Genetics	0.468576	0.00775479	84.1945	0.070051
cg25772418	84.9407	0.48165	0.97895	2.95242	81.6166	Genetics	0.071779	0.786294	82.083	0.0672866
cg06242242	84.925	1.31838	0.762885	0.937943	85.1692	Genetics	0.606047	0.401473	84.0722	0
cg18737081	84.9242	0.362647	0.322778	3.8302	79.7495	Genetics	0.0044219	0.106287	80.8385	0
cg19787097	84.9156	0.52813	0.271085	8.98139	76.3963	Genetics	0.658997	0	75.8491	0
cg14227731	84.9127	0.766691	0.263953	0.314193	84.8488	Genetics	0.245513	0.116093	84.624	0
cg07629776	84.8855	0.282073	0.701614	0.56507	84.8817	Genetics	0.184029	0.372138	84.5056	0.120175
cg07158320	84.8765	3.50325	0.929408	2.34211	80.9748	Genetics	0.737557	0.202133	81.5791	0
cg07014416	84.8524	1.82393	0.582777	3.67064	80.156	Genetics	0.343154	0.174868	81.0973	0.0384504
cg03128060	84.842	1.65441	0.217071	4.08309	79.8924	Genetics	0.472018	0.0406578	80.4372	0.0508359
cg11853822	84.8354	0.833765	0.376926	0.596979	84.4821	Genetics	0.0286295	0.04609	84.184	0
cg10633779	84.8066	0.971524	1.05193	2.80014	81.3271	Genetics	0.0936355	0.0651411	81.9774	0
cg07752604	84.8023	0.230477	0.827732	0.317193	84.2283	Genetics	0.0834375	0.154073	84.5488	0
cg26227417	84.801	0.348511	0.678603	8.93776	77.1171	Genetics	0.226535	0.106507	75.8308	0
cg06795216	84.7992	0.973857	0.890264	0.648544	84.5942	Genetics	0.349125	0.135145	84.2674	0
cg25801113	84.7988	1.02363	0.53387	1.44791	83.566	Genetics	0.184567	0.343534	83.1039	0
cg02716779	84.7952	85.1807	1.75115	7.02444	0.262551	Intrinsic	77.9009	1.64889	0.0102106	0
cg00688402	84.7713	1.81437	0.809406	0.544384	81.1044	Genetics	0.771358	0.0929678	83.8152	0
cg07129803	84.7697	0.285503	0.382922	0.604133	84.628	Genetics	0.0377699	0.10006	84.4059	0
cg20867648	84.7671	3.74781	0.827304	9.13802	73.7099	Genetics	0.311671	0.293468	75.4762	0
cg25755428	84.7586	0.224475	0.280659	0.813793	85.0698	Genetics	0.0271746	0.0429528	83.9679	0
cg00265826	84.7541	1.85357	0.285215	2.26344	81.54	Genetics	0.356555	0.196421	81.7728	0
cg18993778	84.7437	0.519978	0.658204	0.365224	83.8111	Genetics	0.0473097	0.303122	84.5727	0
cg22266303	84.7322	0.292788	0.3689	2.31495	83.1949	Genetics	0.0499274	0.0746859	82.6452	0
cg06548673	84.7197	3.24743	0.833948	5.30911	75.8953	Genetics	0.954248	0.948621	77.4942	0
cg07679219	84.719	0.61671	0.654202	1.68476	83.7998	Genetics	0.404304	0.0375125	82.789	0.0326779
cg15049005	84.716	0.877185	0.678244	0.512943	84.7837	Genetics	0.249832	0.0406934	84.143	0
cg03240067	84.713	0.727585	0.281492	4.61438	81.6709	Genetics	0.429238	0.00506619	80.3014	0
cg11950939	84.7129	3.91962	1.64129	3.9148	79.2725	Genetics	1.21714	0.491327	78.8404	1.01087
cg18401753	84.6782	3.23108	0.477338	3.43415	80.0428	Genetics	1.01378	0.00553519	81.2394	0
cg12882968	84.6753	3.24355	0.601571	4.38727	81.4955	Genetics	0.377807	0.0813842	79.9545	0
cg26187205	84.6703	2.74983	0.283857	6.56408	77.5879	Genetics	0.103244	0.0191791	78.3488	0
cg09943237	84.6684	0.440499	0.661219	0.76286	83.1636	Genetics	0.483991	0.0133191	83.4649	0.760169
cg04933176	84.6556	2.08878	0.260709	0.354305	84.1585	Genetics	0.620495	0.119651	83.9537	0.0501808
cg14598846	84.6479	0.619513	0.44384	1.3486	83.8793	Genetics	0.12207	0.0888004	83.3774	0
cg02586212	84.6366	0.871561	0.933616	5.45808	79.2872	Genetics	0.0295257	0.152748	79.1536	0
cg06710071	84.6251	0.487723	0.4358	0.693094	84.4945	Genetics	0.0454792	0.140007	83.9302	0.0396979
cg21182457	84.6144	1.00069	0.199542	4.17387	79.5632	Genetics	0.339135	0.0538522	80.1752	0.00679134
cg19825371	84.6137	0.350613	0.484083	0.498183	84.3002	Genetics	0.155221	0.0910113	84.1462	0.0623885
cg12075498	84.6049	1.29423	1.00705	4.85233	80.9706	Genetics	0.0482273	0.455866	79.8343	0.0456686
cg02331910	84.6016	1.0146	1.55963	1.65051	83.2626	Genetics	0.175018	1.34528	82.8772	0
cg06174215	84.6003	2.20069	1.45163	0.424482	81.9455	Genetics	0.410862	0.632083	83.2635	0
cg23079866	84.5958	0.564909	0.576976	4.7891	78.5236	Genetics	0.538874	0.102609	79.9851	0
cg08675364	84.5883	3.2223	1.32346	3.68716	81.1448	Genetics	1.04329	0.749168	80.6834	0
cg24877975	84.5617	1.77497	0.564128	1.07415	83.7681	Genetics	0.553951	0.199279	83.2641	0.012075
cg11597418	84.5565	3.18196	0.616671	0.575648	82.3267	Genetics	1.79426	0.0408831	82.7647	0
cg18539785	84.5544	0.287415	1.04291	0.753512	82.6618	Genetics	0.0535318	0.0958198	83.9924	0
cg20503657	84.5427	0.403378	1.52126	1.3497	85.0257	Genetics	0.131467	0.126157	83.3258	0
cg10386082	84.5394	2.42767	0.78038	6.37524	78.1833	Genetics	1.09104	0.0931673	77.8295	0.0122206
cg00146027	84.5042	0.826223	1.05561	4.00094	79.3721	Genetics	0.0538454	0.123358	80.6186	0
cg03618918	84.5015	84.9904	1.92727	9.8776	0.446618	Intrinsic	74.7251	1.68975	0.111123	0
cg09851545	84.5007	0.5523	0.684593	4.42345	79.0937	Genetics	0.0688798	0.239339	79.9949	0
cg22259797	84.4946	0.404424	0.357507	4.10694	79.6867	Genetics	0.00176014	0.00226411	80.26	0.262166
cg20898952	84.4825	0.804617	0.457955	1.36858	83.5561	Genetics	0.00258303	0.0334244	83.2787	0.0281366
cg12339802	84.4642	1.85099	0.650705	2.29761	84.1341	Genetics	0.193601	0.224924	82.1731	0.330138
cg04255230	84.4466	1.90681	4.77514	10.8122	68.8053	Genetics	0.635743	0.514626	72.7872	0.0247515
cg08822897	84.4444	1.28763	0.755817	11.443	75.041	Genetics	0.0592396	0.113044	73.1044	0.0222574
cg12515659	84.44	0.90782	0.500863	0.357408	85.0477	Genetics	0.107152	0.0839333	84.3174	0
cg24309107	84.4342	1.21942	0.202236	9.44932	74.0804	Genetics	0.186423	0	74.9474	0
cg06533577	84.4311	1.01243	0.709112	2.89313	82.2009	Genetics	0.312471	0.0093542	81.4165	0
cg22138327	84.4281	1.27006	1.01262	1.18228	83.3221	Genetics	0.306805	0.420014	82.1648	1.00749
cg10016695	84.4248	1.11485	0.63399	5.78603	76.6454	Genetics	0.246882	0.0208489	78.7693	0
cg00845968	84.4219	0.278149	0.693651	0.364744	83.1052	Genetics	0.126597	0.229812	84.1104	0.290786
cg11198398	84.4087	1.0165	0.496076	0.677429	84.3752	Genetics	0.430038	0.120015	83.6805	0
cg04755604	84.4035	0.314437	0.454776	2.54983	81.8725	Genetics	0.157106	0.084169	81.9381	0
cg13537310	84.4019	0.25925	0.654393	0.455663	84.6613	Genetics	0.0657687	0.0969145	83.9795	0
cg01201512	84.3905	0.302506	0.955229	0.928144	84.8728	Genetics	0.207082	0.258266	83.6402	0.0370167
cg23721586	84.3812	1.27738	0.527833	2.66875	82.3715	Genetics	0	0.373079	81.838	0
cg18976291	84.3799	8.03656	0.282355	6.33486	73.7311	Genetics	3.85996	0.08283	73.7875	0
cg17361885	84.379	1.12742	0.421553	0.260313	83.9969	Genetics	0.413557	0.026468	83.7459	0
cg01079515	84.366	0.935732	0.387728	0.63688	84.9674	Genetics	0.187128	0.168254	84.0116	0
cg01389428	84.3515	1.67614	0.181609	3.9124	80.5352	Genetics	0.0453161	0.259747	80.6787	0
cg00864755	84.3493	0.94794	0.455988	1.20045	81.9779	Genetics	0.487331	0.0420564	83.3582	0
cg19506425	84.3384	1.3268	0.761003	0.256029	83.111	Genetics	0.327742	0.117889	84.0064	0.0915622
cg04687972	84.3361	0.321104	0.397463	0.422966	84.8662	Genetics	0.0510658	0.042886	84.1675	0
cg18504143	84.3352	3.26951	0.904824	4.84074	79.382	Genetics	1.19014	0.114607	79.4595	0
cg14844989	84.326	3.22134	0.781923	1.36802	81.7774	Genetics	1.18631	0.162267	82.1176	0.00431399
cg09222283	84.3244	0.688021	0.535683	0.368223	82.3914	Genetics	0.100968	0.151399	83.8007	0
cg16217445	84.3231	0.385005	0.36582	0.552173	84.3477	Genetics	0.0981809	0.0728208	83.7671	0
cg00541421	84.3217	0.836641	0.491236	6.30325	76.4328	Genetics	0.165237	0.262831	78.1605	0
cg15433914	84.3117	3.86213	0.642582	3.2	80.7193	Genetics	0.729045	0.0491886	80.1573	0.0193331
cg15124400	84.302	0.358742	0.621293	0.716534	84.7484	Genetics	0.0601235	0.0993548	83.6291	0
cg02004499	84.2991	0.464405	0.223773	0.487963	84.6814	Genetics	0.068638	0.143488	83.9849	0.107377
cg10864200	84.2984	3.32623	1.49176	2.22953	79.915	Genetics	1.53935	1.02305	81.5172	0.0276855
cg25413575	84.2854	0.624451	1.13846	0.925345	82.5449	Genetics	0.149384	0.549235	82.6753	0.0102915
cg17178900	84.2819	0.480784	0.474184	0.413382	84.7607	Genetics	0.0640743	0.194045	83.9276	0.0185382
cg04736673	84.2784	1.22237	0.574029	3.97804	79.0163	Genetics	0.188315	0.031576	80.4893	0.210876
cg13294447	84.2663	1.43277	0.563712	1.235	84.4408	Genetics	0.462791	0.267072	83.0909	0.118598
cg11281103	84.2643	4.33488	0.448342	16.1459	71.5431	Genetics	0.450497	0.136562	67.4919	0
cg00004786	84.2586	0.340072	0.416296	0.571501	83.797	Genetics	0.0393366	0.152702	83.7799	0
cg06918623	84.2498	1.4992	1.19502	2.03216	82.7661	Genetics	0.0131265	0.228887	82.338	0
cg13139335	84.2451	0.545423	0.602594	0.602805	84.4935	Genetics	0.0913739	0.269612	83.7115	0.234622
cg18213661	84.2443	0.323316	0.178292	0.487822	84.7754	Genetics	0.14645	0.119408	83.8642	0
cg27208536	84.2385	0.34981	1.17973	4.68319	79.2648	Genetics	0.0213454	0.00254121	79.5486	0
cg06777732	84.2241	0.452337	0.614265	0.861164	84.5548	Genetics	0.0929577	0.1388	83.5433	0
cg16585132	84.2028	0.90297	0.131961	3.27529	81.549	Genetics	0	0.0712543	80.8438	0
cg24311634	84.197	0.302702	1.10776	2.13446	81.7006	Genetics	0.132936	0.772109	82.0782	0
cg04244433	84.1924	1.45766	0.646737	2.67938	80.8792	Genetics	0.476106	0.503745	79.807	0
cg25593696	84.1829	0.412867	0.341674	1.52393	82.9288	Genetics	0.156931	0.28204	82.6808	0
cg15027294	84.1771	0.672655	0.624243	5.94891	77.1687	Genetics	0.22226	0.208458	78.2913	0
cg19335413	84.1539	1.64028	1.89785	4.15352	80.3981	Genetics	0.336009	1.67281	79.7818	0
cg20418394	84.1485	0.611003	0.647194	8.69192	75.7608	Genetics	0.201092	0.310345	75.2903	0
cg11070987	84.1464	1.71936	0.750243	0.552221	82.5422	Genetics	0.538321	0.145771	82.9758	0
cg22964132	84.1383	1.19827	0.358411	2.63887	80.8339	Genetics	0.560511	0.20383	81.6836	0
cg15689410	84.1357	2.81136	5.971	12.469	65.9253	Genetics	0.923234	0.563602	70.6816	0.00832688
cg25498107	84.1316	0.960143	0.71	0.392605	84.732	Genetics	0.189732	0.113585	84.0516	0.0812918
cg25597117	84.1291	0.352103	0.524549	0.693648	84.6763	Genetics	0.0677491	0.108433	83.567	0.106882
cg21517946	84.1215	0.808057	0.401146	1.78549	80.4911	Genetics	0.205912	0.0733826	82.2705	0.0552611
cg09122588	84.12	0.327562	0.72507	0.629952	84.4353	Genetics	0.0312269	0.184627	83.6747	0
cg10855864	84.1199	0.548174	0.603603	5.45063	76.3534	Genetics	0.06069	0.0134952	78.619	0
cg10033251	84.1054	1.22705	0.613843	0.839523	80.6945	Genetics	0.536985	0.111883	83.1333	0
cg26327119	84.1003	1.55392	0.42465	1.33519	82.4899	Genetics	0.270378	0.0593246	82.8133	0
cg10414466	84.0991	0.723509	1.6289	9.61986	75.365	Genetics	0.244677	0.325517	74.051	0
cg24833027	84.0921	0.760699	0.72872	8.10465	75.618	Genetics	0.0874922	0	76.077	0
cg03300729	84.066	0.465757	0.731361	5.72566	80.5886	Genetics	0.382985	0.132829	78.2456	0.0572248
cg24589936	84.0529	0.334685	0.50133	0.830338	83.0145	Genetics	0.0368997	0.237698	83.2093	0.0128368
cg19181528	84.0525	0.409813	0.763721	0.578001	83.8712	Genetics	0.176048	0.242236	83.2197	0.00171345
cg05090351	84.0502	2.4925	0.396832	0.287732	83.3203	Genetics	0.878906	0.0687057	83.1102	0
cg21862992	84.0468	0.326538	0.54884	0.776346	83.2333	Genetics	0.100373	0.103132	83.2624	0.0334264
cg13878066	84.043	1.53942	0.394404	2.0944	83.2387	Genetics	0.344679	0.115478	81.8656	0
cg00158530	84.0384	1.19323	0.553767	9.67559	70.9327	Genetics	0.00620936	0.09798	74.4846	0
cg13488542	84.0364	0.857397	0.332757	0.781387	83.1788	Genetics	0.26962	0.0219673	83.206	0.232275
cg20835665	84.0355	0.900555	0.764228	0.939529	81.9215	Genetics	0.605472	0.0098227	82.5814	1.15461
cg27469660	84.0269	1.30153	1.41068	0.640985	83.3549	Genetics	0.301916	0.832632	82.9631	0
cg11318251	84.0171	0.361514	0.807421	3.37024	79.2488	Genetics	0.0609802	0.208587	80.4653	0
cg18129178	83.9993	1.22599	0.510296	0.739996	82.2838	Genetics	0.587669	0.217913	81.6765	0
cg03792936	83.9742	0.242406	0.66397	1.57637	82.5611	Genetics	0.0872006	0.0535874	82.5028	0
cg05779406	83.9643	0.580167	1.08103	0.318434	84.3101	Genetics	0.226641	0.312708	83.6853	0
cg02266544	83.9501	0.42896	0.771989	7.2348	75.0449	Genetics	0.379949	0.35927	76.3085	0
cg01821018	83.9422	0.805845	0.662182	0.636958	83.4281	Genetics	0.0392237	0.108746	83.3155	0.10471
cg04899715	83.9412	0.274252	0.352581	1.03756	84.2186	Genetics	0.107519	0.128988	83.0979	0
cg16981703	83.9401	2.83005	0.332466	1.15727	82.2634	Genetics	0.471934	0.0533081	82.5147	0
cg08320524	83.9376	1.27419	0.375206	6.82471	75.6269	Genetics	0.279882	0.265331	77.0992	0.0161012
cg03264133	83.9371	0.986026	0.35334	0.488498	84.4969	Genetics	0.170705	0.0600724	83.598	0.132862
cg05890377	83.9369	1.31399	1.69141	1.97414	83.5676	Genetics	0.459127	0.490518	81.8155	0
cg15084585	83.932	0.486184	0.50834	0.864545	84.2568	Genetics	0.0315825	0.0562036	83.1738	0
cg24870415	83.9268	0.368211	0.398712	0.594274	84.1064	Genetics	0.0584023	0.194493	83.2948	0
cg23950756	83.8838	1.27154	1.14318	0.740896	83.6343	Genetics	0.138061	0.213135	83.0123	0
cg14865086	83.8765	0.625608	0.664796	7.45312	77.18	Genetics	0.127933	0.00486823	76.5513	0.0108209
cg18705808	83.8582	0.964119	1.11086	1.75539	82.9731	Genetics	0.346594	0.44436	81.9603	0
cg08187479	83.8581	1.22344	0.386867	1.98266	83.2077	Genetics	0.839566	0.0283505	81.9104	0
cg05283184	83.8482	0.566737	0.7079	0.681591	82.1634	Genetics	0.292119	0.122518	83.0992	0
cg07314988	83.8391	0.225663	0.46706	0.557611	83.9832	Genetics	0.017837	0.12433	83.3987	0
cg08094206	83.8385	0.261813	0.784454	0.357941	83.03	Genetics	0.0974236	0.141015	83.6742	0
cg18030306	83.8321	2.59895	0.39438	3.30254	78.2046	Genetics	1.10991	0.00860253	79.6251	0
cg21050282	83.8266	0.973156	0.543995	10.4033	73.2535	Genetics	0.225247	0.146312	73.4623	0
cg16043523	83.8263	3.95185	2.27161	9.46271	75.5896	Genetics	0.362125	0.186096	73.9542	0
cg22276896	83.8167	0.468342	0.799234	0.818998	84.0344	Genetics	0.0800134	0.0596796	83.1341	0
cg09408571	83.8163	1.19249	1.06904	0.51998	82.4229	Genetics	0.351213	0.555668	82.37	0.684011
cg22669717	83.8101	1.72441	0.433358	0.188125	82.0838	Genetics	0.868546	0.148597	83.0972	0
cg18346412	83.8058	0.424212	1.06465	0.556641	83.9642	Genetics	0.051113	0.225358	83.2761	0
cg11821245	83.8028	1.48284	0.274451	0.561961	82.9333	Genetics	0.518988	0.0614258	82.3106	0
cg12361951	83.799	1.09691	0.325279	2.3655	80.913	Genetics	0.155279	0.156601	81.7026	0
cg03185552	83.7967	0.419567	0.755214	0.516338	83.9322	Genetics	0.0881542	0.193073	83.2551	0
cg05924882	83.7952	1.10169	0.909911	0.522618	83.2918	Genetics	0.41521	0.369236	83.0756	0
cg15975750	83.7832	0.99288	0.640037	0.34903	84.1599	Genetics	0.165248	0.105093	83.4044	0.0585614
cg21160290	83.7813	3.57505	0.621383	2.73232	81.9712	Genetics	1.36767	0.196471	80.535	0.152898
cg24975947	83.7761	0.680587	0.25256	1.7858	82.6547	Genetics	0.170076	0.255828	82.0253	0
cg19211382	83.7754	0.88414	0.712627	1.04451	83.7829	Genetics	0.296369	0.15994	82.7562	0
cg23220897	83.7665	0.316323	0.460402	12.1394	72.6266	Genetics	0.323989	0	71.3341	0.0250823
cg09841842	83.7583	3.05384	0.541151	2.18154	82.1728	Genetics	1.12074	0.0412756	81.0535	0
cg05206802	83.7564	2.00423	0.7877	1.55127	81.1331	Genetics	0.561161	0.505721	81.7526	0
cg27078995	83.7439	1.33158	0.708953	2.68198	80.837	Genetics	0.488012	0.259701	80.7856	0.00281202
cg17847044	83.7336	0.483591	1.3763	3.73873	79.8579	Genetics	0.116906	0.015749	80.0243	0
cg01581037	83.7309	0.903791	0.345465	0.337771	84.2219	Genetics	0.301719	0.116743	83.4753	0
cg23468312	83.7308	0.74142	0.390589	0.247223	83.4205	Genetics	0.20121	0.159078	83.4291	0.05837
cg14140673	83.7266	0.488719	0.659213	1.16885	83.9959	Genetics	0.0607216	0.146334	82.6816	0.206708
cg09419670	83.7263	0.911039	0.447849	0.492643	83.146	Genetics	0.304577	0.103609	82.6191	0.101965
cg01464515	83.7191	0.91506	0.591572	5.5981	77.7983	Genetics	0.4669	0.263211	77.7343	0
cg10055637	83.7146	3.76401	0.740313	3.25627	80.0235	Genetics	0.944569	0.0202932	80.1534	0.328283
cg25969878	83.7083	0.678696	0.807824	3.36107	79.6073	Genetics	0.680328	0.0867461	80.3423	0
cg01824150	83.7058	1.01838	0.953765	1.57741	81.6215	Genetics	0.325756	0.560414	82.3248	0
cg27001894	83.7018	0.631383	1.29829	1.53373	82.0215	Genetics	0.225613	0.614132	82.1721	0
cg21507807	83.6891	1.2234	1.03257	1.91542	79.9278	Genetics	0.162465	0.615461	81.8034	0
cg07553182	83.6887	0.303297	0.43485	0.567073	82.7734	Genetics	0.0252417	0.186372	83.3538	0
cg03196364	83.6882	0.504023	0.37176	3.38515	78.2575	Genetics	0.0598043	0.213121	80.4283	0
cg05141017	83.6809	1.27712	0.507344	0.422343	81.7321	Genetics	0.199451	0.133365	82.336	0.384444
cg07891854	83.6795	1.20313	0.319571	0.48352	84.0561	Genetics	0.387197	0.181121	83.1828	0
cg21477591	83.6772	1.89662	1.13951	2.25636	82.7603	Genetics	0.515064	0.217678	81.6128	0.414572
cg14994914	83.6748	0.911594	1.26947	1.64316	80.2632	Genetics	0.0689596	0.380303	82.1805	0
cg01790920	83.6679	0.40513	0.749906	0.36136	84.2082	Genetics	0.175037	0.273258	83.5276	0
cg16949682	83.6579	1.21721	2.26393	3.62882	77.8423	Genetics	0.577013	0.442258	80.0192	0
cg04944931	83.6536	1.1375	0.607453	0.392169	84.2264	Genetics	0.162605	0.177465	83.5532	0
cg19500155	83.645	0.383099	0.206966	0.261503	83.6871	Genetics	0.0577148	0.0976893	83.5924	0
cg07389616	83.6418	1.07611	0.671281	1.60343	81.6909	Genetics	0.40037	0.128195	81.8273	0
cg03649429	83.6378	0.617571	0.547248	0.531042	83.2936	Genetics	0.250001	0.198342	83.185	0
cg10788750	83.625	1.02794	0.348301	0.276029	84.1314	Genetics	0.511607	0.013934	83.6186	0.183276
cg15928398	83.6208	1.2634	0.158135	5.33116	79.7585	Genetics	0.191163	0.103941	78.3938	0
cg01531605	83.617	2.82575	0.901561	0.952264	81.0175	Genetics	0.65321	0.0233053	81.2469	2.92946
cg07816247	83.601	0.843388	0.398846	0.716653	83.7699	Genetics	0.235761	0.0816285	83.0419	0
cg04089275	83.595	0.333229	0.477216	1.34433	84.111	Genetics	0.000218101	0.223931	82.5323	0
cg05136264	83.5932	0.34184	0.483809	0.642542	84.014	Genetics	0.0549942	0.124122	83.1103	0.03389
cg14837436	83.5911	2.38899	0.28469	1.04712	81.5116	Genetics	0.909331	0.0458207	81.7243	1.46744
cg09458398	83.5783	0.601585	0.419191	0.514645	84.1449	Genetics	0.112451	0.0547266	83.387	0
cg17200441	83.571	0.630214	0.607128	1.39005	83.4682	Genetics	0.0494547	0.138916	82.1884	0
cg19940438	83.5683	0.438406	0.927739	5.76906	77.2281	Genetics	0.345996	0.122498	77.9992	0
cg23817627	83.5659	0.422255	0.539889	2.60953	80.6268	Genetics	0.0206275	0.381046	80.7982	0.164757
cg25271479	83.5584	0.604105	0.416059	0.316578	83.8136	Genetics	0.0847707	0.170384	83.4896	0
cg04071440	83.5564	0.17888	0.561317	1.39902	83.7355	Genetics	0.0652696	0.060431	82.3253	0
cg11128862	83.54	1.04847	0.445402	4.38752	76.0768	Genetics	0.289419	0.0295679	78.7354	0
cg04875456	83.5378	0.354711	2.44948	16.3085	70.4949	Genetics	0.429354	0.27261	67.261	0
cg01336136	83.5255	0.98267	0.409625	0.427294	83.6848	Genetics	0.339299	0.09294	83.1989	0.100918
cg13596487	83.521	2.10374	0.372171	18.0257	65.8471	Genetics	0.137014	0.111011	65.5122	0.147668
cg03626220	83.5063	83.8696	1.94441	9.13811	0.318343	Intrinsic	74.5816	1.80811	0.0601256	0
cg25283920	83.5019	0.475956	0.74931	1.26545	83.5458	Genetics	0.143506	0.374244	82.4143	0
cg18844029	83.4945	0.846466	0.281668	0.392209	82.6295	Genetics	0.207028	0.0335859	83.186	0.0334389
cg17908734	83.4939	0.939976	0.540564	0.51652	83.7513	Genetics	0.275484	0.0743153	83.0188	0
cg12853426	83.4901	1.54938	1.1368	7.45288	73.6078	Genetics	0.696754	0.010322	75.9216	0
cg12493638	83.4802	0.341362	0.676852	1.134	82.8952	Genetics	0.108147	0.0173754	82.4742	0
cg08960815	83.4622	0.50191	0.329325	2.10659	81.6209	Genetics	0.180573	0.0206608	81.4419	0
cg08308806	83.448	2.36727	1.36675	3.68123	79.603	Genetics	0.35057	0.184731	79.786	0.0809345
cg09004254	83.4339	0.392372	0.334981	0.683097	83.6223	Genetics	0.129553	0.0751883	82.8032	0
cg17776284	83.4233	1.01933	1.26376	0.716235	82.7107	Genetics	0.242829	0.86311	82.3803	0.0259203
cg27144592	83.4169	1.4569	0.206498	0.547256	82.0718	Genetics	0.152501	0.029289	82.7268	0
cg03803940	83.4047	0.719912	0.708908	13.2771	70.139	Genetics	0.487534	0.0346081	70.1435	0.23668
cg15708526	83.4045	0.236071	0.377944	1.16917	83.4932	Genetics	0.0875769	0.038787	82.3188	0.0890698
cg05387464	83.4029	1.09836	0.371924	0.540785	83.218	Genetics	0.540109	0.250435	82.9092	0
cg26725559	83.397	1.96679	0.308461	3.68506	81.334	Genetics	0.788737	0.115727	79.757	0
cg25426273	83.3969	0.646707	0.5201	0.79444	81.8191	Genetics	0.078473	0.0831155	82.4119	0
cg11366837	83.3939	0.569584	0.856767	2.32347	79.3546	Genetics	0.358414	0.0147946	81.2009	0
cg26736888	83.3938	2.52148	0.524464	0.96442	82.2906	Genetics	0.46365	0.214523	81.9788	0.561824
cg19530168	83.3868	1.26345	0.924757	0.472912	83.6619	Genetics	0.194105	0.238795	82.9871	0.250757
cg20828424	83.3829	0.291808	1.23891	4.60791	79.5174	Genetics	0.0100146	0.0568515	78.7204	0
cg08033998	83.3817	1.0706	0.375995	0.806317	83.96	Genetics	0.0786348	0.101976	82.6509	0
cg21926612	83.3749	0.658645	0.60225	0.281692	83.386	Genetics	0.0548407	0.369272	83.1596	0.034363
cg14583973	83.3726	0.245192	0.314508	0.590214	82.7603	Genetics	0.109164	0.0958866	82.747	0
cg22538992	83.357	0.41442	0.475732	0.891562	83.3528	Genetics	0.190784	0.118011	82.7027	0
cg00907675	83.3539	2.36296	0.451776	4.42462	78.5012	Genetics	0.633681	0.453178	79.0443	0
cg01708150	83.35	0.730906	0.448835	0.506324	83.1246	Genetics	0.800123	0.0287337	82.7098	0
cg06714440	83.3464	1.6714	0.814806	2.09892	81.2815	Genetics	0.0525576	0.227498	81.3724	0
cg23477460	83.3292	0.484308	0.362378	0.932615	81.8653	Genetics	0.178189	0.0350524	82.1352	0.307315
cg05841700	83.3097	0.320541	0.572119	0.468043	83.9612	Genetics	0.0747047	0.193227	83.1465	0
cg26215915	83.3095	1.52447	1.07395	2.60676	79.3959	Genetics	0.547913	0.197644	80.8976	0
cg21302397	83.2888	0.237894	0.937604	4.17926	77.8222	Genetics	0.17785	0.14721	78.8438	0.105877
cg15448314	83.2781	0.837616	0.577227	0.720905	80.7182	Genetics	0.183129	0.0237282	82.4964	0
cg16080552	83.2766	1.96536	0.519899	0.868182	80.6115	Genetics	0.590095	0.0242177	81.3345	0
cg12828757	83.2699	1.31954	1.32945	0.501947	83.1571	Genetics	0.79598	0.101696	82.9134	0
cg09082134	83.2666	2.9297	0.413609	4.40781	76.3765	Genetics	0.667179	0.00980703	77.7976	0
cg06679232	83.2353	0.937735	0.744416	2.85604	79.2495	Genetics	0.414928	0.00148512	79.6749	0.133666
cg04548204	83.2312	0.369885	1.90068	1.91469	78.9131	Genetics	0.19406	0.904902	81.163	0
cg17646820	83.2288	0.38532	0.38955	0.975465	82.0571	Genetics	0.156745	0.0443131	82.2019	0.00545873
cg23958373	83.2213	0.254381	0.35123	0.456508	83.3742	Genetics	0.0652785	0.0464109	82.6849	0.56738
cg20762879	83.2201	0.411566	1.38663	1.00334	83.3601	Genetics	0.127499	0.427847	82.1761	0
cg17618285	83.2113	4.1867	0.566226	5.04497	73.8123	Genetics	2.50066	0.209753	75.1572	0
cg07192082	83.1924	2.3479	0.53537	6.18964	76.6144	Genetics	0.262423	0.203372	76.5103	0.165417
cg07234876	83.1871	0.317377	0.358194	0.493896	83.4624	Genetics	0.0583791	0.0500189	82.6448	0.48608
cg15697575	83.1615	1.29041	0.835371	2.05744	80.3728	Genetics	0.805705	0.224182	80.9696	0
cg17737388	83.1593	0.349035	0.249558	0.482735	81.7729	Genetics	0.0998238	0.0433604	82.9095	0
cg05729249	83.1515	1.25585	0.745838	1.2796	83.1022	Genetics	0.514654	0.379349	82.009	0
cg05037505	83.1413	0.413009	0.926904	0.350121	82.9897	Genetics	0.105107	0.0908302	82.7685	0
cg13071082	83.1351	2.92778	1.55914	4.20711	79.8292	Genetics	0.931055	0.283089	78.8958	0
cg17030046	83.1332	1.8596	0.569765	7.0217	76.118	Genetics	0	0.355987	76.3333	0
cg26184673	83.1314	0.50469	1.01285	4.26403	78.1758	Genetics	0.163821	0.815245	78.844	0.0362465
cg24984195	83.1297	1.4688	0.697993	2.49922	80.3499	Genetics	1.01118	0.551354	80.1987	0.164208
cg23492779	83.1269	2.40785	0.548619	1.44934	78.6973	Genetics	1.22135	0.0340486	79.5423	0
cg26402776	83.1201	0.693114	0.679945	0.505251	81.8089	Genetics	0.188862	0.0609111	82.2233	0
cg25234359	83.1147	1.58759	0.97912	1.22542	82.3408	Genetics	0.170955	0.0263828	81.5934	0
cg15342452	83.1	0.742477	0.892754	3.4798	79.4844	Genetics	0.191589	0.351713	79.5829	0.0686816
cg01812571	83.0809	1.30439	0.323	3.62845	81.5002	Genetics	0.761891	0.269186	79.2399	0
cg08487444	83.0779	2.01682	0.670471	1.45321	82.0034	Genetics	0.975358	0.390616	81.1747	0
cg12333160	83.0652	0.396498	0.25882	0.374472	83.3958	Genetics	0.126929	0.0741313	82.8483	0
cg06249604	83.0625	4.42919	1.19229	3.265	76.7284	Genetics	2.15459	0	78.2447	0
cg21748271	83.0495	1.01268	1.33433	15.8757	63.6144	Genetics	0.642849	0.228292	66.7783	0
cg06209906	83.0374	1.63167	0.904013	14.5831	69.3313	Genetics	0.114594	0.22827	68.4178	0.151309
cg04584675	83.0362	1.06177	0.356136	2.49328	80.9993	Genetics	0.204837	0.145894	80.6976	0
cg00809775	83.0261	1.82085	1.00614	12.4638	69.5645	Genetics	0.442375	0.386294	70.4893	0
cg24752563	83.0151	3.47974	0.354472	6.64556	76.0375	Genetics	2.14764	0.143784	75.8481	0
cg01797371	83.0004	8.3614	0.932239	5.15394	76.4767	Genetics	2.886	0.407757	74.6796	1.36249
cg19990189	82.9996	1.27663	1.09415	5.12416	75.5184	Genetics	0	0.289256	78.142	0
cg27354893	82.991	0.444654	0.383748	1.26005	83.1215	Genetics	0.173254	0.206259	81.8022	0
cg06339175	82.9875	1.36076	0.494811	1.48148	80.6811	Genetics	1.03777	0.0241927	81.5611	0
cg19912956	82.9806	0.889326	0.683311	0.798811	82.6185	Genetics	0.0482467	0.198494	82.0591	0
cg10233674	82.9413	1.50986	1.39587	11.8876	70.6382	Genetics	0.387918	0.0670191	71.2647	0
cg08702692	82.9311	3.67343	1.17129	3.92956	78.7007	Genetics	1.40566	0.0684822	78.3058	0.155252
cg13058321	82.9294	3.14778	0.407534	8.18415	75.4697	Genetics	0.699318	0.12563	74.3825	0
cg02271943	82.9165	0.823786	0.557468	0.410881	83.6434	Genetics	0.241096	0.190413	82.8828	0
cg13946767	82.9133	0.774453	1.25823	0.45713	82.5343	Genetics	0.151982	0.855861	82.301	0
cg02220105	82.908	0.375597	0.437213	2.24691	80.6404	Genetics	0.0194429	0.116611	80.8116	0.0786092
cg07647771	82.9029	1.21919	0.418024	1.34314	80.3176	Genetics	0.0665362	0.083602	81.6661	0
cg01904812	82.8957	1.11688	1.8153	2.30449	78.5741	Genetics	0.314973	0.905471	79.5678	0.00694481
cg03474430	82.8874	0.49411	0.536673	0.644615	83.0973	Genetics	0.104397	0.170658	82.3315	0.0369965
cg22535403	82.8803	3.35234	0.457035	2.72916	81.7376	Genetics	1.19628	0.144445	79.7418	0.102207
cg11237901	82.8772	1.26761	1.1389	3.18637	79.7509	Genetics	0.586924	0.128953	78.6756	0
cg00809820	82.8772	2.02214	1.85793	0.894449	81.6374	Genetics	0.487807	0.676883	80.9945	0
cg22713460	82.8736	0.731342	0.78775	0.497117	83.0469	Genetics	0.214511	0.193655	82.4514	0
cg27398640	82.865	0.374056	0.649045	0.623348	82.2522	Genetics	0.112725	0.269374	82.3931	0.0472318
cg06113708	82.8544	0.731377	0.680101	0.46412	83.4422	Genetics	0.167324	0.209677	82.6767	0
cg11265221	82.8526	0.782415	1.38778	0.670704	81.1103	Genetics	0.0364041	0.637934	82.3952	0
cg15808331	82.8475	1.00753	0.563893	2.64558	78.5797	Genetics	0.437815	0.0645588	79.6382	0
cg12094174	82.8466	0.708685	0.53042	0.423258	82.7928	Genetics	0.0787518	0.0569998	82.5529	0.235148
cg05555116	82.8367	0.704767	0.493148	0.191004	83.1849	Genetics	0.0402713	0.165842	82.7333	0
cg20037601	82.8357	5.60405	2.68246	2.66209	76.0198	Genetics	2.44309	0.521424	77.5492	0
cg06325300	82.8345	0.964055	0.731559	2.01662	82.394	Genetics	0.567367	0.143661	81.0081	0.0747569
cg26809488	82.8077	0.45364	0.999695	0.265142	83.2952	Genetics	0.152726	0.156517	82.8551	0
cg18336825	82.8072	0.218377	0.679327	0.469639	83.2316	Genetics	0.0521344	0.0518392	82.5909	0
cg03245326	82.8066	1.10986	1.06106	0.784897	81.9703	Genetics	0.359128	0.539429	82.2118	0.46971
cg14102530	82.7923	0.358134	1.31521	0.473644	82.3872	Genetics	0.0946815	0.268383	82.4228	0
cg04794593	82.7846	0.983938	0.464883	1.51532	79.2923	Genetics	0.452086	0.208887	80.3357	0.230728
cg26741686	82.7637	0.288795	0.845767	0.499394	82.7226	Genetics	0.113743	0.285355	82.3079	0
cg22190077	82.7631	0.360748	0.855164	0.481857	83.1068	Genetics	0.113369	0.0865278	82.4395	0
cg21297586	82.7619	0.193406	0.456979	0.613577	82.8626	Genetics	0.0308854	0.0377997	82.0969	0
cg18249108	82.753	0.495573	0.201174	0.446932	81.4961	Genetics	0.139758	0.18416	81.8223	0
cg13731355	82.751	0.395617	0.709171	6.49946	75.6647	Genetics	0.249691	0.0672495	75.6883	0
cg03425163	82.7506	6.86764	1.04117	3.57911	76.1007	Genetics	4.10175	0.0302286	75.5642	0
cg05095125	82.7465	0.261958	0.374162	0.35678	82.5225	Genetics	0.069729	0.049355	82.5489	0
cg21435367	82.7265	2.58025	0.447958	10.5242	69.0696	Genetics	0.399169	0.0172658	72.0782	0.0693488
cg07983767	82.7091	4.63917	1.12154	2.18278	77.99	Genetics	2.2925	0.72426	78.4095	0.503201
cg02891314	82.7042	0.876972	0.760888	0.486962	83.1867	Genetics	0.240749	0.330044	82.3077	0
cg08022281	82.7031	0.386614	0.572171	1.14683	82.9426	Genetics	0.0944273	0.0352456	81.7578	0
cg27631597	82.6999	0.947634	0.218673	1.07991	82.9813	Genetics	0.04311	0.0529928	81.8221	0
cg27020253	82.6914	3.32431	0.803451	2.39848	78.9009	Genetics	0.488935	0.209807	79.0928	0
cg10489650	82.6873	1.71688	0.227143	1.93759	80.7845	Genetics	0.451522	0.00202285	80.9135	0.0271922
cg11915664	82.6697	0.555506	1.42639	0.517494	82.1482	Genetics	0.133288	1.00327	82.0026	0
cg03680507	82.6659	1.17607	0.970095	2.32453	79.9412	Genetics	0.386088	0.310115	80.2983	0
cg08572757	82.6577	1.07005	0.345401	0.519606	82.9099	Genetics	0.319738	0.153177	81.9994	0
cg05256605	82.6499	1.66878	0.659651	0.627744	82.044	Genetics	0.0327632	0.196941	81.9525	0.112794
cg07461715	82.6428	1.16138	1.2445	0.912027	83.1051	Genetics	0.305896	0.00908561	81.7433	0
cg05776630	82.6308	0.813856	1.26573	2.76698	78.5215	Genetics	0.149646	0.228739	79.6486	0
cg22859267	82.6295	0.459986	0.685158	0.982267	82.9191	Genetics	0.0487646	0.111724	81.7498	0.0377474
cg18263335	82.6054	0.439818	0.593557	0.557768	83.0829	Genetics	0.0844258	0.179355	82.2068	0
cg07570687	82.5921	0.51803	1.48447	17.5534	64.3825	Genetics	0.115796	0.0845857	65.0217	0
cg16535752	82.5859	1.08097	0.474357	4.10194	77.8131	Genetics	0.159236	0.136093	78.6079	0
cg07102368	82.5726	0.829763	0.675265	9.93078	69.8209	Genetics	0.50763	0.528813	72.5021	0
cg20611115	82.5638	0.386208	0.494971	0.375814	83.1531	Genetics	0.0529048	0.102357	82.3637	0
cg15591803	82.5552	0.590123	0.357512	10.1152	71.7677	Genetics	0.108305	0.0407909	72.5439	0
cg04967039	82.552	0.392199	0.823931	1.91157	80.9767	Genetics	0.0657289	0.0011005	80.8048	0.0500287
cg23739048	82.5443	3.85077	1.34801	1.76717	80.1983	Genetics	1.77882	0.724378	79.2008	0.064144
cg13930727	82.5266	0.331477	0.24603	0.435061	83.1529	Genetics	0.144739	0.168648	82.2794	0
cg16152092	82.5188	0.243474	1.16657	10.5893	74.3077	Genetics	0.142216	0.612127	71.9822	1.63904
cg26651303	82.516	1.22258	0.624145	17.3969	64.3832	Genetics	0.473599	0.00645677	65.007	0.198708
cg04553112	82.5086	0.757617	0.348627	0.790113	82.9086	Genetics	0.0834713	0.0823161	81.6333	0.195107
cg09780996	82.5079	0.330639	0.77714	0.579462	83.1404	Genetics	0.0316588	0.263234	82.086	0
cg15405964	82.5061	1.2235	1.19244	6.14876	78.8051	Genetics	0.548807	0.441839	76.2256	0.184773
cg04097904	82.4927	0.438025	0.845058	0.379353	83.1474	Genetics	0.183576	0.200186	82.3986	0.140151
cg00667525	82.4887	0.986117	1.01545	0.94914	82.6627	Genetics	0.0575344	0.0710564	81.588	0
cg21213783	82.4743	0.43653	0.553283	0.902273	82.004	Genetics	0.0716867	0.151827	81.7519	0
cg10261205	82.4729	0.104091	0.598753	0.741111	82.3696	Genetics	0.0233176	0.0772427	81.8509	0
cg12183150	82.4671	2.13437	0.533212	9.26122	73.4156	Genetics	0.288891	0.214919	73.0564	0
cg23248424	82.4631	0.800466	0.860154	0.842392	82.9605	Genetics	0.0641371	0.219703	81.7448	0
cg04259259	82.4615	2.64748	0.59898	11.0754	71.7598	Genetics	0.132808	0.0988436	70.9273	0.316105
cg05876678	82.4562	0.593242	0.723904	6.45277	78.3242	Genetics	0.0631069	0.0853494	76.2238	0.0504419
cg18267004	82.4473	1.28562	0.588787	1.19133	81.6985	Genetics	0.354668	0.00603125	81.5313	0
cg22307444	82.4422	0.838685	1.45225	8.5941	70.5716	Genetics	0.180285	0.317175	73.8588	0
cg10648573	82.411	0.288195	0.448693	1.09139	82.6916	Genetics	0.0776123	0.0744336	81.6045	0
cg02580948	82.4048	1.1175	0.573644	0.370692	81.886	Genetics	0.256486	0.0968394	81.4294	0.00529119
cg14173969	82.3948	1.118	0.535866	6.91846	75.187	Genetics	0.13007	0.211401	75.4777	0.0668168
cg19034770	82.385	0.660399	1.33355	3.62813	76.7922	Genetics	0.0627932	0.232039	78.8034	0
cg14750167	82.3845	1.4543	2.71822	16.8602	66.8355	Genetics	0.561456	1.13226	65.5159	0
cg24455969	82.3632	1.54495	1.12698	6.91318	73.4522	Genetics	0.0637778	0.0779374	75.3451	0.0531925
cg10200451	82.3446	0.647361	0.426894	0.739177	82.642	Genetics	0.0510908	0.17527	81.4891	0
cg19964325	82.3068	0.36483	0.564814	0.913104	81.3498	Genetics	0.0811847	0.21429	81.5307	0
cg27346982	82.2955	0.530131	0.508692	0.330593	82.284	Genetics	0.0868112	0.0399045	82.0763	0
cg17688768	82.2928	0.880247	0.340522	1.8571	79.1846	Genetics	0.50855	0.0952913	80.1016	0.053109
cg27153316	82.2701	3.80958	0.486728	3.16582	77.3783	Genetics	1.08465	0.148991	78.2746	0.952003
cg06398397	82.2641	0.870611	0.459469	2.38186	80.7038	Genetics	0.343089	0.00136115	79.9969	0
cg02668949	82.2565	0.557826	0.538579	0.291811	82.1836	Genetics	0.0963768	0.111709	81.7963	0
cg23214426	82.2447	0.643901	1.31186	4.59649	78.8198	Genetics	0.194495	0.765534	77.8466	0.0696183
cg20130571	82.2393	0.911086	0.708562	7.68029	74.2323	Genetics	0.106643	0.107478	74.624	0
cg25258033	82.2333	0.564567	0.679428	3.99386	79.272	Genetics	0.0996837	0.161127	78.2926	0
cg17232883	82.2287	82.8444	2.4696	9.31255	0.924302	Intrinsic	73.1985	1.90798	0.0789405	0
cg04454831	82.2243	0.591479	1.0215	2.54846	78.8537	Genetics	0.169714	0.451927	79.691	0
cg27555617	82.2239	0.777709	0.366252	0.136196	82.7039	Genetics	0.0830397	0.0275856	82.2986	0
cg09801012	82.2227	1.35503	0.58432	4.3532	78.3676	Genetics	0.791068	0.343906	77.9725	0.151119
cg17079701	82.2117	0.395737	0.589879	0.413399	79.6136	Genetics	0.0291583	0.0789039	82.0449	0
cg02358647	82.2097	1.99903	0.857541	4.71464	76.8985	Genetics	0.178003	0.0526433	77.5934	0
cg05805236	82.1874	2.03276	1.15223	1.59107	80.8992	Genetics	0.650415	0.158098	79.7806	0.0152268
cg23174406	82.1777	0.364184	1.12292	5.32602	79.3724	Genetics	0.131366	0.424977	77.1139	0.283673
cg24921943	82.1705	5.68119	1.52193	26.9396	54.4206	Genetics	0.417399	0.475878	55.1264	0.0861947
cg11143987	82.1671	0.323725	0.466358	9.31147	72.6679	Genetics	0.00532463	0.0775177	73.1634	0
cg05349515	82.1666	0.459708	0.50622	0.497995	82.4214	Genetics	0.128108	0.112682	81.78	0
cg02846517	82.1459	0.838828	0.747353	1.82524	79.0679	Genetics	0.0238627	0.0499113	80.5139	0.407606
cg07075322	82.1425	0.597367	0.380126	0.399885	82.4246	Genetics	0.0622856	0.143155	81.8259	0
cg14403146	82.1351	0.350006	0.420633	1.5648	81.5826	Genetics	0.0412602	0.0529602	80.6007	0
cg04299914	82.1339	4.47576	0.852547	10.1961	72.7353	Genetics	1.2055	0.350337	71.2636	0
cg01392841	82.1227	0.328392	0.58484	0.502259	82.6109	Genetics	0.0434139	0.0695402	81.7548	0
cg11104311	82.114	0.387174	0.563333	0.708503	81.6017	Genetics	0.0283894	0.0742439	81.3806	0
cg17704414	82.1057	1.19545	0.407714	1.34642	81.2842	Genetics	0.884943	0.459367	80.5365	0
cg14255237	82.0998	0.241494	0.401833	1.16684	80.6257	Genetics	0.0475236	0.0627199	80.8472	0
cg27272098	82.0916	2.50432	0.541897	0.8608	81.0537	Genetics	0.547284	0.112749	81.2514	0.0822249
cg09787690	82.0787	8.50843	0.362299	5.27626	71.9108	Genetics	2.69356	0.0475533	72.597	2.03229
cg14760916	82.0731	1.21054	0.964639	8.39191	72.2846	Genetics	0.968498	0.042428	73.3622	0
cg18202440	82.0651	0.754438	0.620687	0.646431	82.1186	Genetics	0.0448771	0.0877254	81.6625	0
cg03834411	82.0549	0.874387	0.384032	0.53565	82.5448	Genetics	0.204197	0.10373	81.6405	0
cg13832333	82.0535	0.401548	0.918013	0.475267	81.2632	Genetics	0.144513	0.292655	81.7013	0
cg17291693	82.0499	0.687214	1.64879	8.17366	71.7211	Genetics	0.0306557	1.06001	73.9475	0
cg12718519	82.0451	0.465328	0.330754	0.411331	82.4419	Genetics	0.317469	0.0766284	81.5605	0
cg24064173	82.0434	0.531815	0.246568	0.518181	82.4857	Genetics	0.175245	0.0858914	81.6636	0
cg06362710	82.034	1.64304	0.325856	4.17036	77.734	Genetics	0.374569	0.256262	77.6817	0
cg00112952	82.0338	0.717996	0.612348	14.5852	71.3871	Genetics	0.105344	0.0837993	67.6519	0.0933838
cg18063883	82.0332	0.96129	0.660767	6.86622	73.988	Genetics	0.00289009	0.364674	75.3165	1.47268
cg22943180	82.0327	0.993793	0.247436	0.322953	81.8939	Genetics	0.459179	0.0684188	81.8435	0
cg26846943	82.0302	0.371542	0.489279	1.78298	80.8372	Genetics	0.0661937	0.188409	80.4519	0
cg26704293	82.022	0.534184	1.71793	5.16582	77.7765	Genetics	0.354692	0.524394	77.0764	0
cg06880335	82.021	0.40484	0.673956	1.29286	80.2021	Genetics	0.265288	0.0822503	80.7811	0
cg16559934	82.0151	2.61163	1.19345	6.6524	75.7157	Genetics	0.480102	0.112755	75.0648	0
cg12120033	82.0053	0.535518	0.357702	0.442962	82.5475	Genetics	0.0921973	0.110336	81.6961	0
cg14832378	82	1.45451	2.28483	21.9867	61.9212	Genetics	0.0418126	0.555698	60.1909	0
cg10786767	81.9982	1.43349	0.411164	5.07043	73.6238	Genetics	0.137019	0	76.5329	0
cg02018291	81.9964	1.24631	1.25503	3.03217	78.0448	Genetics	0.164197	0.152585	79.1217	0.025847
cg16781264	81.9933	1.10515	0.640699	0.610725	81.3006	Genetics	0.392723	0.376111	81.2841	0.0692344
cg21238284	81.9923	6.37227	0.936574	1.76902	80.6899	Genetics	2.22378	0.438245	79.699	0.0786702
cg13741927	81.9878	0.7541	0.286963	1.97827	81.0204	Genetics	0.0213125	0.0101816	80.1957	0
cg09536176	81.9837	3.27443	2.45678	17.0184	61.3588	Genetics	0.0728948	0.452017	64.7584	0
cg25878151	81.9795	0.413178	0.28887	5.19365	75.4793	Genetics	0.203112	0.336937	76.9166	0
cg03716161	81.9741	0.444665	0.400713	1.33918	80.272	Genetics	0.205345	0.049449	80.5533	0.0855777
cg19508671	81.9634	0.331987	0.346535	0.862718	81.4492	Genetics	0.0884603	0.118578	81.0141	0.276217
cg05266212	81.9463	0.511956	1.20596	12.6438	68.683	Genetics	0.369433	0.0269233	69.3931	0
cg09335044	81.9386	2.19932	0.705006	1.45621	78.6028	Genetics	0.594528	0.62375	79.1138	0
cg12062782	81.9366	0.970816	0.617963	11.9978	68.67	Genetics	0.0292099	0.156503	69.9328	0
cg18768136	81.9325	1.93592	1.00395	4.64569	77.3828	Genetics	2.53908	0.0307835	76.6377	0
cg23919556	81.9273	0.227346	0.522739	0.281246	82.0113	Genetics	0.120043	0.143724	81.6039	0.0386457
cg21537187	81.9223	0.396485	0.37602	0.592974	81.4115	Genetics	0.233054	0.220143	81.1964	0
cg07394041	81.9118	0.566024	0.359485	0.378185	81.2599	Genetics	0.0812369	0.115742	81.8212	0
cg00871273	81.9041	0.889074	0.309961	0.82749	80.5133	Genetics	0.133942	0.0832955	81.1824	0.0739627
cg20141578	81.9038	2.40308	0.95742	1.10196	81.9738	Genetics	1.4117	0.385153	80.9748	0
cg17997358	81.9007	0.338436	0.479918	0.277193	82.3615	Genetics	0.0706296	0.195851	81.8871	0
cg15910301	81.888	1.20829	1.03336	7.47663	75.1337	Genetics	0.109966	0.654373	74.4775	0
cg01107450	81.888	0.543169	1.83469	8.40698	72.8742	Genetics	0.147636	0.620924	73.3641	0.130928
cg08693745	81.8716	0.451965	0.545521	0.339967	82.5075	Genetics	0.223851	0.245802	81.7116	0
cg13050802	81.8635	2.8286	1.06488	3.92484	75.193	Genetics	0.646758	0.492221	77.2065	0
cg13385408	81.8634	0.723286	0.656548	0.600076	81.2841	Genetics	0.148208	0.164323	81.5558	0
cg00597623	81.8521	1.04276	0.832927	7.24112	71.256	Genetics	0.214569	0.248676	74.5435	0.0579052
cg25410233	81.8434	0.373014	0.549658	0.708229	81.4127	Genetics	0.0544148	0.116821	81.2179	0
cg19707454	81.8426	0.419653	0.351397	0.432522	82.3996	Genetics	0.154244	0.14961	81.6688	0
cg03518311	81.8415	3.48715	0.582966	2.06745	80.4843	Genetics	0.72125	0.215206	79.5297	0.0833766
cg11975813	81.8285	0.365235	0.321751	2.41415	79.9044	Genetics	0.0562251	0.00239904	79.5425	0
cg12058843	81.8258	1.00497	0.65471	1.41778	81.3457	Genetics	0.0321942	0.0215785	80.6016	0
cg24482177	81.8247	0.328595	0.629988	2.53308	78.8946	Genetics	0.184527	0.00178996	79.5038	0
cg18404041	81.8246	15.8472	2.95702	8.39664	62.0714	Genetics	9.44104	0.520644	64.9821	0
cg21534299	81.8106	2.11048	0.3032	11.6755	68.9122	Genetics	0.783958	0.00989652	69.8577	0.152526
cg05872130	81.7898	1.93544	2.72861	7.59664	73.1465	Genetics	0.458315	0.11444	74.0827	0
cg16173868	81.7874	0.733168	0.614673	5.44778	77.0509	Genetics	0.00764525	0.195206	76.142	0
cg05697527	81.7857	1.13342	0.290894	15.2859	65.2376	Genetics	0.658248	0.133608	66.4447	0.109351
cg21469772	81.7817	0.337602	0.48487	0.541147	82.2386	Genetics	0.0756653	0.107203	81.4576	0
cg05640423	81.7773	8.76875	0.568787	3.95014	73.9745	Genetics	4.48172	0.0310177	74.9116	0.0529543
cg19045468	81.7671	1.27346	0.525912	1.9224	78.6959	Genetics	0.402311	0.00837336	79.8731	0
cg17082037	81.7664	0.685633	0.596006	0.773598	79.7573	Genetics	0.0180712	0.026695	81.0643	0
cg08237401	81.7607	2.27377	1.47349	4.33825	76.3112	Genetics	0.195186	0.0498648	77.2837	0.025656
cg17256657	81.7314	0.508286	0.304035	0.458861	81.1707	Genetics	0.112603	0.122019	81.2914	0
cg10812836	81.7198	1.43996	0.35201	0.433888	80.5344	Genetics	0.68591	0.0999325	80.8564	0.769311
cg24476569	81.6981	2.8004	0.82873	0.670039	79.9274	Genetics	1.36277	0.0918576	80.6201	0
cg17916960	81.6919	0.929823	0.565435	0.787671	81.3879	Genetics	0.548009	0.0545015	80.3851	0.0148196
cg12863693	81.6902	0.348458	0.434135	1.83519	80.6858	Genetics	0.0937469	0.114857	79.5589	0
cg11524343	81.6705	4.63644	0.870086	3.26944	75.7287	Genetics	1.62884	0.291431	75.6345	0
cg24642844	81.6659	1.60631	0.293703	2.28889	79.7812	Genetics	0.262764	0.178734	79.6023	0
cg14386964	81.6622	1.71644	1.17546	2.09623	79.5876	Genetics	0.299103	0.229647	78.8357	0
cg09094514	81.6591	1.03214	0.361158	0.856391	81.1929	Genetics	0.303343	0.0822875	80.4707	0.854884
cg26236143	81.6489	0.782019	0.494929	16.2305	66.7521	Genetics	0.582614	0.00121837	65.3782	0
cg19584649	81.6472	1.56181	1.55976	4.65169	78.1214	Genetics	0.399036	0.707528	76.8408	0
cg09808012	81.6464	1.4845	0.63533	1.24404	80.4645	Genetics	0.679296	0.144149	79.6197	0
cg26913836	81.6313	0.701375	0.346826	0.525699	82.2769	Genetics	0.272415	0.0749159	81.3278	0
cg08805904	81.6306	0.761147	0.309672	0.519174	79.946	Genetics	0.169457	0.0592632	80.8557	0
cg03455424	81.6252	0.450441	1.11528	1.25074	81.6337	Genetics	0.0432996	0.692909	80.6568	0
cg10807101	81.6226	2.96675	0.384934	2.88512	73.9028	Genetics	0.728733	0.0209129	76.1625	0.885407
cg22875332	81.6149	0.369971	0.566481	1.07092	80.6257	Genetics	0.284248	0.00865598	80.548	0
cg21629986	81.6111	0.594619	0.538671	0.68384	80.8074	Genetics	0.217672	0.173049	80.8147	0
cg04282082	81.6032	0.24471	0.577478	0.584143	82.1267	Genetics	0.071051	0.142867	81.2382	0.0123483
cg15255408	81.6031	1.28847	0.656222	0.659356	78.7705	Genetics	0.0302108	0.178237	81.0475	0
cg04295700	81.6025	0.421161	0.599765	0.287802	81.9887	Genetics	0.193824	0.0934225	81.2153	0
cg08630212	81.6006	2.88886	0.376556	0.86432	79.5669	Genetics	2.26357	0.362037	79.0269	0
cg13246339	81.6001	1.37014	0.329165	0.88811	78.8802	Genetics	0.420009	0.0471237	79.9163	0
cg16699148	81.5976	2.14687	0.485026	0.499293	79.8794	Genetics	0.46076	0.0529662	79.852	0.0233294
cg02205957	81.5898	0.81309	2.15012	9.56432	75.2905	Genetics	0.0440896	0.221327	71.9852	0
cg21440166	81.5763	0.389571	0.591543	0.566495	81.1948	Genetics	0.128108	0.0199201	81.0659	0
cg17535405	81.576	2.71029	1.62311	1.0929	78.4435	Genetics	0.499285	0.906598	79.1385	0
cg01876490	81.5651	2.66175	1.70845	4.49302	78.4456	Genetics	0.883367	0.353405	76.1913	1.86765
cg17662445	81.5471	1.74459	0.4392	4.52322	75.4494	Genetics	0.636049	0.0376014	75.7791	0
cg02341645	81.5416	0.457281	1.39302	0.38047	81.431	Genetics	0.208891	0.0371338	81.076	0
cg17259065	81.5392	0.720411	2.13825	11.3949	71.5786	Genetics	0.178438	0.647321	69.9611	0
cg15135067	81.5375	1.42349	1.20096	9.26355	73.3032	Genetics	0.104819	0.768709	72.4438	0
cg24875593	81.5374	0.302699	0.295327	0.397289	81.7613	Genetics	0.0325544	0.120556	81.3755	0
cg21989425	81.5073	7.77763	0.912745	10.4647	69.2094	Genetics	1.96532	0.299492	68.5886	0
cg18846074	81.4883	3.35068	0.523236	1.77284	74.6753	Genetics	1.03375	0.145434	76.0208	0
cg03641585	81.4773	1.67093	0.567772	0.645179	80.7185	Genetics	0.549681	0.19404	79.9924	0.420623
cg17783317	81.4742	0.489607	1.05128	8.74133	72.3493	Genetics	0.397654	0.0718965	71.9706	0
cg07003881	81.472	1.39567	0.495207	5.09764	76.1193	Genetics	0.274918	0.230466	76.1549	0
cg20535450	81.4708	0.864623	0.292286	0.704223	81.9847	Genetics	0.0463472	0.0421213	80.9851	0
cg22180646	81.4655	8.01608	0.41103	4.37838	71.4662	Genetics	3.97662	0.493532	73.5347	0
cg27181169	81.4607	0.559201	0.664886	0.223354	81.9756	Genetics	0.210857	0.220186	81.4398	0
cg05886440	81.4544	1.46824	0.351374	1.26735	76.771	Genetics	0.042741	0.0375627	80.216	0
cg17155018	81.4512	2.33589	0.629377	1.85076	77.1166	Genetics	0.916923	0.0473344	78.0843	0
cg11701190	81.4457	7.91971	1.16946	9.67459	68.9731	Genetics	2.3902	0.368104	68.7139	0
cg27413643	81.417	0.440646	0.772204	0.39039	82.056	Genetics	0.131909	0.155119	81.2343	0
cg24579218	81.4161	0.832734	0.264881	0.326719	81.8423	Genetics	0.274323	0.133014	80.8721	0
cg24729364	81.4105	1.66724	0.456348	0.445396	80.8273	Genetics	0.313427	0.0760078	80.7908	0
cg20163478	81.4044	0.634779	0.564991	2.07299	79.3575	Genetics	0.0112493	0.115895	79.5117	0
cg05653164	81.3918	0.456716	0.451383	2.37333	79.9378	Genetics	0.336754	0.28639	78.585	0.0267552
cg19729930	81.3839	2.51809	1.0291	1.20449	80.7934	Genetics	0.794586	0.283606	79.4091	0.145336
cg07381973	81.3837	1.94775	0.712063	8.90941	72.8292	Genetics	1.12795	0.0381667	71.7635	0
cg25117092	81.3822	0.662661	0.728623	1.42542	81.0197	Genetics	0.0871615	0.135978	80.1734	0
cg24443494	81.3748	1.14548	1.34532	2.05091	78.9822	Genetics	0.363403	0.67061	79.192	0.105553
cg16795295	81.3703	2.24991	0.198385	3.94366	78.1879	Genetics	0.31201	0.0542644	77.5324	0
cg21449765	81.3648	0.358165	0.340905	9.84182	73.632	Genetics	0.00404835	0	71.8092	0
cg25473981	81.3644	0.330872	0.43707	0.755662	82.1738	Genetics	0.0297569	0.333636	80.9253	0
cg11626929	81.3294	0.725889	1.32883	1.06161	78.319	Genetics	0.00875505	0.831142	80.6172	0
cg27176264	81.326	0.304138	1.48479	0.858595	81.2457	Genetics	0.0378655	0.5202	80.5213	0
cg00094051	81.3117	0.384091	0.212167	1.46605	81.3673	Genetics	0.00452524	0.0220778	80.1257	0
cg20721960	81.3116	0.75998	0.388346	1.0481	81.0263	Genetics	0.172368	0.0676759	80.18	0
cg04669965	81.3073	0.605525	0.340259	2.07328	78.8945	Genetics	0.250231	0.0985343	79.3184	0
cg20013151	81.3023	0.560949	0.268748	1.08208	81.6113	Genetics	0.0160825	0.093017	80.4048	0
cg26654770	81.2928	0.287702	0.774643	0.924155	81.9173	Genetics	0.146821	0.267285	80.6696	0
cg23815491	81.2904	1.72436	2.00553	12.5826	67.5249	Genetics	0.37906	1.01284	68.6399	0
cg02662417	81.2901	0.525766	0.707502	2.44991	76.5679	Genetics	0.182855	0.0051046	78.9925	0
cg11322254	81.2877	0.505263	0.818857	2.57111	80.1265	Genetics	0.267693	0.159167	78.9502	0
cg08907120	81.281	3.27488	0.542675	1.21911	79.2805	Genetics	1.26391	0.0919432	78.5839	0
cg09614754	81.2766	1.30087	1.71607	1.65528	79.3311	Genetics	1.00051	1.54485	79.5638	0
cg11268178	81.2752	0.80294	0.493868	1.51641	79.7291	Genetics	0.148687	0.0395694	79.8407	0
cg19658247	81.2746	2.41983	1.64396	1.67911	79.8624	Genetics	0.454499	0.588026	79.217	0
cg11862180	81.2705	0.816139	0.623374	1.55092	79.2505	Genetics	0.271887	0.0120513	80.0166	0
cg12427317	81.2656	0.479178	0.865619	0.330119	81.176	Genetics	0.20849	0.0433231	80.9444	0
cg17988243	81.2534	2.54626	0.546666	4.04892	78.5986	Genetics	0.921011	0.0331576	77.0794	0
cg00012362	81.2424	1.3977	1.45253	0.898638	81.0485	Genetics	0.265287	0.924677	80.2532	0
cg10857441	81.2355	0.267418	0.387246	0.296086	81.0811	Genetics	0.118725	0.2263	81.0828	0
cg06501991	81.228	0.736099	0.7587	1.29819	79.5426	Genetics	0.169888	0.170588	79.7237	0
cg08817983	81.2261	0.334436	0.60509	0.301585	80.9836	Genetics	0.0864356	0.133494	80.7697	0
cg02799643	81.2223	1.14901	0.781023	0.439574	80.8055	Genetics	0.358986	0.201512	80.3424	0
cg18379824	81.2175	0.602542	0.354072	0.489938	81.7612	Genetics	0.191787	0.147397	80.9935	0
cg08652197	81.2096	2.52523	1.64316	5.06158	74.7512	Genetics	0.493092	0.7927	76.3217	0
cg04944784	81.2068	1.30036	2.23002	5.68789	77.9052	Genetics	0.085264	0.0316493	75.7237	0.448603
cg00922157	81.2066	0.817059	0.621544	0.347866	81.0927	Genetics	0.348844	0.109659	81.1561	0
cg20918537	81.2028	2.45709	0.675685	3.53251	75.9083	Genetics	1.03312	0.139124	77.2881	0.660954
cg07245057	81.1952	0.641215	0.894995	18.249	61.7367	Genetics	0.0972169	0.337125	63.1184	0
cg06114556	81.1923	4.81492	1.48077	3.98881	77.415	Genetics	2.99884	0.443619	76.934	0
cg18375974	81.1922	2.35749	0.39535	5.19977	76.1741	Genetics	0.767417	0.132728	75.9543	0
cg12342675	81.1887	3.25137	0.738328	0.739855	78.5095	Genetics	2.67165	0.0983752	78.7162	0.520703
cg21981096	81.1879	4.8551	0.413326	4.70379	76.149	Genetics	1.14426	0.172026	74.6044	0.610426
cg20867662	81.1822	0.915839	0.710862	4.88126	75.133	Genetics	0.252151	0.0814997	76.5249	0
cg24643057	81.1767	1.73211	0.175824	23.8418	60.6838	Genetics	0.201387	0.0157303	57.5406	0
cg01089474	81.1618	1.0332	2.23816	2.74871	78.3413	Genetics	1.09679	1.07422	78.3427	0
cg14927855	81.1448	0.574938	0.211265	0.379641	81.8559	Genetics	0.261417	0.0727591	80.9348	0.0862952
cg27632248	81.138	0.396623	0.242984	5.34284	75.5137	Genetics	0.0445494	0.190569	75.9234	0
cg26728851	81.1	0.467818	0.744873	1.10861	81.6852	Genetics	0.0126819	0.0817636	80.2821	0
cg15968721	81.0866	0.874704	2.24029	10.5309	70.0475	Genetics	0.308898	0.524241	70.2988	0
cg08824395	81.0845	0.766574	0.512628	0.457917	81.444	Genetics	0.187967	0.0706327	80.8435	0
cg17996830	81.0838	2.67747	0.490041	1.93111	77.7043	Genetics	0.720747	0.142386	79.1399	0.462478
cg02771117	81.0784	0.555373	0.93121	3.58206	77.4181	Genetics	0.550891	0.326791	77.2808	0
cg27012316	81.0745	0.621182	0.32601	1.88192	76.8621	Genetics	0.0752248	0.225122	79.4293	0.274781
cg10661893	81.0742	2.11142	1.08242	4.29422	76.7066	Genetics	0.134086	0.577423	76.3502	0
cg04282912	81.0726	0.448924	0.860737	1.97852	78.567	Genetics	0.0303739	0.316179	79.3162	0.29975
cg22431025	81.0569	3.31371	1.12741	4.00006	76.4691	Genetics	0.518117	0.0224309	75.7356	0.0779504
cg13595143	81.0527	0.797812	0.390477	2.45704	77.7967	Genetics	0.287089	0.226837	78.5552	0.149036
cg19376658	81.0496	0.509499	0.677151	5.72132	75.6492	Genetics	0.0818575	0.0802551	75.4491	0
cg03363289	81.0487	0.259283	0.775766	0.67995	81.4828	Genetics	0.0454202	0.119522	80.4019	0
cg26666292	81.0311	0.982855	0.447283	2.44312	77.9121	Genetics	0.169921	0.0416917	78.0639	0
cg18496131	81.0086	0.628329	0.758851	1.47413	80.1792	Genetics	0.0380732	0.449133	79.7573	0
cg07627692	81.0048	4.22902	1.44741	3.80822	74.8051	Genetics	1.51402	0.0493594	74.2394	0.0593285
cg13068698	80.9962	0.836588	0.51323	1.35671	79.3263	Genetics	0.0686537	0.00990147	79.5349	0.122752
cg14164839	80.9931	0.961474	0.659084	6.88319	72.1614	Genetics	0.223814	0.264993	73.5256	0
cg00594167	80.991	0.575029	0.552583	1.65056	79.5932	Genetics	0.180135	0.0305929	79.2491	0
cg01741372	80.9845	2.52236	0.457814	1.07577	79.8064	Genetics	0.955632	0.0730369	79.3658	0
cg01512644	80.9815	0.404333	0.608992	1.5179	78.7167	Genetics	0.0309799	0.0115914	79.4729	0
cg08046784	80.9803	0.497591	0.591535	1.24067	79.656	Genetics	0.155633	0.224017	79.6278	0.168578
cg01933473	80.9768	0.376428	0.408315	0.528825	81.3592	Genetics	0.116692	0.0709115	80.7475	0
cg11037576	80.9714	2.27848	1.21778	3.55417	76.2081	Genetics	0.819668	0.835459	76.7299	0
cg20561509	80.9693	0.620257	0.286326	0.991584	80.2282	Genetics	0.0349952	0.071455	80.1004	0.0510111
cg08240917	80.9433	0.589933	0.568026	1.29137	78.9956	Genetics	0.00395888	0.106274	79.75	0.422896
cg11975397	80.9392	0.97974	0.580026	0.703471	80.5867	Genetics	0.28532	0.0147153	79.6654	0
cg24996958	80.9381	0.95535	0.943741	2.02588	78.6811	Genetics	0.358804	1.24066	78.6781	0
cg23182263	80.9307	0.178298	0.251944	0.212311	81.5323	Genetics	0.0195315	0.035866	80.9204	0
cg06582575	80.9229	0.823156	0.369173	0.334059	80.7618	Genetics	0.0762579	0.310404	80.6359	0.167299
cg23067535	80.9205	1.44843	1.03807	1.03163	79.5365	Genetics	0.814877	0.439178	79.3958	0
cg03948287	80.9082	1.733	0.605726	1.72727	79.0645	Genetics	0.639896	0.674875	79.1362	0
cg05114606	80.9075	0.372074	0.304742	1.62525	77.4068	Genetics	0.258386	0.0814603	79.1023	0
cg10639368	80.9065	0.644179	0.493237	0.569405	81.1702	Genetics	0.115377	0.223507	80.3694	0
cg16060552	80.896	0.596473	0.66353	2.68588	78.1988	Genetics	0.0966592	0.17442	78.4378	0.258454
cg26805839	80.8884	0.612136	0.417047	1.26906	81.14	Genetics	0.355606	0.00242492	79.7439	0
cg18354264	80.8836	2.42709	0.397328	1.36613	78.1055	Genetics	0.730828	0.110658	78.293	0
cg15033819	80.883	2.26542	0.453274	0.307302	79.0079	Genetics	0.530781	0.133522	79.0681	0
cg17674726	80.8742	0.392612	0.515477	11.7978	70.3462	Genetics	0.0556134	0	68.9439	0
cg14458563	80.8722	0.966981	0.419199	0.558484	80.7984	Genetics	0.169779	0.0851408	80.2903	0
cg26371957	80.8648	0.273053	0.706551	0.882657	80.3518	Genetics	0.0822626	0.269946	80.3049	0.0313383
cg27042666	80.8517	3.69793	0.707422	9.29692	74.2707	Genetics	0.362417	0.0338012	71.6114	0
cg02830496	80.8425	1.91165	0.548805	2.99772	75.7571	Genetics	0.448762	0.00318477	77.1636	0
cg04064998	80.8333	2.87064	0.957464	3.54968	76.0158	Genetics	0.564116	0.481434	76.9014	0
cg00095626	80.8305	0.493897	0.796935	9.5959	71.6772	Genetics	0.548387	0.246298	70.877	0
cg19765154	80.8302	80.026	2.42786	10.5814	0.457122	Intrinsic	70.5639	1.08687	0.0654633	0
cg07283582	80.8251	1.58388	0.877413	4.08713	78.5512	Genetics	0.783244	0.178272	76.4054	0
cg17894854	80.822	4.74699	0.28483	2.30835	76.0617	Genetics	1.86588	0.100768	75.8211	0
cg12506013	80.8194	3.41239	0.439419	2.73925	77.6378	Genetics	0.884471	0.15879	76.9995	0
cg05555048	80.8189	1.01735	1.63379	3.83539	77.7246	Genetics	0.230219	0.579649	76.9517	0.0663673
cg14900962	80.7989	0.992409	1.96369	0.615688	77.604	Genetics	0.147638	0.760895	79.3868	0.701396
cg06910290	80.7965	0.67724	0.472883	3.74173	76.0295	Genetics	0.1884	0.369253	77.1349	0
cg13221624	80.7954	1.20986	0.671862	1.6037	79.7397	Genetics	0.927907	0.145054	78.7688	0
cg10585226	80.7908	7.3667	1.11725	20.4803	60.9223	Genetics	1.3118	0.441703	60.0401	0
cg06160153	80.781	0.691236	0.722219	0.801694	80.2196	Genetics	0.0999436	0.139815	80.2055	0
cg13939204	80.7807	7.34384	1.55566	19.7421	60.6542	Genetics	0.667225	0.600666	59.7531	0
cg14282114	80.7726	2.76372	0.389929	2.62275	78.1158	Genetics	1.46759	0.164667	77.4532	0
cg03509643	80.7704	2.60247	0.452325	5.30501	73.7825	Genetics	1.00778	0.085804	75.3534	0
cg01819759	80.77	1.06219	0.431089	1.3039	80.804	Genetics	0.393197	0.0564119	79.5286	0
cg06978477	80.7646	0.798239	0.70226	0.47729	80.4158	Genetics	0.241711	0.21483	80.1955	0
cg15513708	80.7535	1.41916	1.47865	6.54333	75.0757	Genetics	1.16378	0.549958	73.6929	0
cg17440869	80.7196	0.567423	2.03538	11.6984	66.4134	Genetics	0.0694235	0.340541	69.1407	0
cg16972032	80.7059	0.576412	0.195439	12.3901	68.7624	Genetics	0.141716	0.0418314	68.4006	0
cg23708337	80.7036	1.17387	0.678703	0.53461	81.1612	Genetics	0.298308	0.142986	80.1298	0
cg04381865	80.6997	0.831116	0.616426	0.383744	81.4096	Genetics	0.258579	0.157045	80.5309	0.105447
cg06931065	80.695	3.82018	0.976639	19.404	59.2271	Genetics	0.886881	0.196218	60.722	0
cg14866167	80.6811	0.189859	1.5463	3.78183	73.9511	Genetics	0.0023183	0.418306	76.5563	0
cg15871215	80.6655	0.186302	0.374872	0.486802	79.8935	Genetics	0.0315619	0.061635	80.3294	0
cg19308663	80.6602	2.79293	1.13175	2.01758	77.2878	Genetics	0.25502	0.276806	78.1775	0.377745
cg24399712	80.6598	0.450013	0.585587	0.485356	80.9656	Genetics	0.111284	0.178866	80.2722	0
cg23731272	80.6558	0.35559	0.644866	1.8185	79.8103	Genetics	0.0440148	0.00435272	78.5388	0
cg16340005	80.654	1.6411	1.55199	4.12443	78.7859	Genetics	0.326655	0.160356	76.5644	0
cg11883129	80.6535	2.027	0.315142	0.862756	79.9263	Genetics	0.30823	0.0873909	78.9318	0.739626
cg02576920	80.6487	0.336095	0.752846	1.90982	79.7517	Genetics	0	0.0160077	78.7736	0.00714388
cg25831233	80.6402	0.956882	0.623299	0.330354	81.1773	Genetics	0.290038	0.164743	80.2855	0
cg17111484	80.6339	1.90328	0.68725	13.4227	67.6361	Genetics	0.113135	0.094188	67.5723	0
cg23505644	80.6339	2.29884	0.655434	8.7598	72.455	Genetics	0.0071467	0.224067	71.1611	0
cg01579024	80.6326	7.19837	1.49656	3.66802	76.6069	Genetics	4.0326	0.425578	75.2001	0
cg13534536	80.6302	0.515928	0.233943	0.710092	78.404	Genetics	0.137435	0.037173	80.1002	0
cg19621538	80.6259	0.849282	0.916187	17.3563	63.3273	Genetics	0.0784552	0.0693504	63.4525	0
cg24364120	80.624	1.27742	2.55672	5.80974	73.0974	Genetics	0.0278362	0.586428	74.9519	0.448577
cg09665632	80.6164	0.486687	0.665047	0.305693	79.9175	Genetics	0.0323471	0.12969	80.1082	0
cg05901141	80.6098	0.390072	0.396829	0.989639	79.7293	Genetics	0.514905	0.115862	79.2841	0
cg01190459	80.6096	0.512788	0.513859	2.69811	77.1105	Genetics	0.00399257	0.216793	77.9221	0
cg14761541	80.6087	0.343135	0.998811	7.13859	73.0048	Genetics	0.35	0.386829	73.0277	0.0524767
cg11351709	80.6079	1.7982	0.785486	2.36501	78.1556	Genetics	0.756665	0.189055	77.3402	0.316516
cg15111469	80.5847	0.313542	0.693925	0.843017	79.0034	Genetics	0.00641752	0.237839	79.9017	0
cg16148897	80.5791	0.400348	0.741766	3.05019	80.1504	Genetics	0.0995466	0.110495	77.8288	0
cg21136789	80.5778	3.84369	0.444515	0.887155	77.3936	Genetics	1.82224	0.0827719	78.2453	0
cg24769830	80.5694	0.293627	0.74859	0.764107	79.304	Genetics	0.135164	0.533724	79.7437	0
cg25627364	80.5661	0.854951	0.696945	1.87244	80.9618	Genetics	0.0669213	0.203237	79.0161	0
cg22146523	80.5633	2.08214	0.717958	4.99718	75.1514	Genetics	0.259585	0.114619	75.7209	0.308863
cg06763914	80.5621	0.554489	0.631188	0.929799	79.5615	Genetics	0.0119344	0.275297	79.5805	0
cg22282433	80.5572	0.302428	0.329265	0.302534	79.7915	Genetics	0.12918	0.110259	79.9866	0
cg14506567	80.5563	2.46345	0.730884	4.42151	73.2213	Genetics	1.52985	0.920649	74.5083	0
cg13907053	80.5558	0.432414	0.812833	0.90412	78.3527	Genetics	0.0436859	0.0840747	79.7682	0
cg20045882	80.5544	0.541919	1.01201	0.572833	81.1374	Genetics	0.341993	0.149349	80.1141	0
cg16141412	80.5518	0.389912	1.4465	2.68052	76.3076	Genetics	0.0151218	0.193833	78.1035	0
cg17444390	80.5423	3.25266	1.37831	8.2171	71.2015	Genetics	1.55826	0.371626	72.0375	0
cg17849591	80.5317	0.558025	1.20496	6.40662	73.6088	Genetics	0.00365701	0.882463	74.2883	0.018475
cg06995810	80.5228	0.693899	0.659417	0.531695	80.5945	Genetics	0.236815	0.129549	79.9099	0.143952
cg12940618	80.5155	0.699424	0.360495	3.38476	76.0396	Genetics	0.10958	0.109989	76.9942	0
cg09415825	80.504	2.62438	0.331044	11.1153	69.702	Genetics	0.102268	0.168687	69.1972	0
cg06675877	80.4875	1.3401	3.53952	9.65986	68.6896	Genetics	0.747055	0.229163	69.9165	0.0110599
cg00274965	80.4802	1.18453	0.382653	0.84689	79.0764	Genetics	0.537946	0.0240508	78.4917	0
cg12412036	80.4789	0.414065	0.198955	0.302645	80.5199	Genetics	0.153537	0.0936811	80.1017	0
cg19236247	80.4715	1.32834	0.561202	10.4728	69.3254	Genetics	0.198574	0.398696	69.5926	0
cg16245467	80.4632	0.478437	0.35302	1.02399	80.9032	Genetics	0.00376872	0.0305101	79.7149	0.201023
cg10518850	80.4517	0.364871	1.00027	4.8282	73.9474	Genetics	0.121827	0.245945	75.8597	0
cg16166568	80.4474	0.520228	0.270758	0.595746	80.5441	Genetics	0.209418	0.091034	80.048	0.0152227
cg05246613	80.4369	2.35942	0.420112	1.92772	77.8897	Genetics	1.36198	0.0225747	77.4234	0
cg07527117	80.4145	0.695972	0.692048	1.17238	80.3349	Genetics	0.269044	0.124452	79.3348	0
cg06905679	80.4063	2.64743	0.840991	1.23384	78.7729	Genetics	0.910929	0.262197	78.0476	0.557476
cg17611880	80.4037	0.673478	1.35422	0.582175	79.8088	Genetics	0.113811	0.149054	79.978	0
cg09956618	80.4012	1.36672	1.83057	5.24759	76.0466	Genetics	0.00755982	0.0785102	75.4402	0
cg11265839	80.3987	6.35132	1.84232	5.84065	69.2084	Genetics	4.33441	0.700992	69.7595	0.12314
cg01566384	80.3892	0.574899	0.25417	5.2742	76.3593	Genetics	0.22482	0.0548905	75.2628	0
cg26577667	80.3869	0.474515	0.594793	6.05173	73.5579	Genetics	0.0351829	0.105527	74.6745	0
cg23527945	80.3782	1.84513	0.714959	0.982583	78.139	Genetics	0.47314	0.0255964	79.4308	0
cg19832721	80.3724	1.14085	1.54873	6.0608	73.105	Genetics	0.21377	0.235139	74.5731	0.057079
cg10428661	80.3696	2.36857	0.458682	7.40456	70.5347	Genetics	0.524906	0.0448606	72.5219	0
cg07113474	80.3629	0.463332	0.970124	0.474585	80.9837	Genetics	0.166442	0.305545	80.1477	0
cg19935450	80.3344	0.957433	1.94893	12.8799	65.8751	Genetics	0.112155	1.07474	67.3795	0
cg07082480	80.3332	0.468508	0.473744	2.26648	77.1882	Genetics	0.00423207	0.0569311	77.9802	0
cg19278519	80.3324	0.965265	1.17491	1.99225	77.5925	Genetics	0.390762	0.0689329	78.1319	0.306162
cg17889682	80.3224	2.57482	1.27571	0.449791	78.939	Genetics	1.11221	0.0514046	78.8991	0
cg13989290	80.3201	3.26205	0.989111	1.59346	76.4743	Genetics	2.54282	0.446996	76.6946	0
cg24870576	80.3153	0.857463	0.626584	0.81698	80.1766	Genetics	0.397245	0.0703354	79.1321	0.0494672
cg14116294	80.3115	0.753297	0.882223	6.96939	72.9994	Genetics	0.402081	0.059665	73.3131	0
cg02639931	80.3096	0.937451	0.405485	2.90172	78.7756	Genetics	0.459617	0.00705796	77.2101	0.0420643
cg18323220	80.3035	0.746257	1.74702	2.5639	76.4575	Genetics	0.116953	0.348882	77.6848	0.591841
cg19536664	80.2949	1.26239	0.53946	7.15055	72.6529	Genetics	0.67744	0.0383019	72.8595	0
cg03911202	80.2877	0.939008	0.48622	1.50173	78.6179	Genetics	0.0460095	0.0886674	78.8495	0
cg10955352	80.285	2.24376	1.13762	1.56725	78.2241	Genetics	1.00009	0.549501	77.9697	0.0147526
cg17803876	80.2834	0.860818	0.391245	0.676683	80.2997	Genetics	0.0978266	0.135448	79.5022	0
cg27565138	80.2834	0.448451	1.41533	7.64659	74.5712	Genetics	0.00821533	0.228986	72.7948	0
cg21040160	80.2698	0.381119	0.185784	0.675514	79.7563	Genetics	0.102466	0.0156674	79.8021	0
cg25535666	80.2681	2.16201	2.42723	20.5137	57.8007	Genetics	0.858364	1.17358	59.4376	0
cg27060340	80.2665	0.495581	1.61838	11.6885	66.5984	Genetics	0.0148594	0.0649558	68.845	0.0294967
cg17089917	80.2652	1.57532	0.602115	3.04946	76.0736	Genetics	0.737827	0.358632	77.0423	0
cg11023668	80.2537	2.21231	1.54728	7.92431	74.0017	Genetics	1.66708	0.736117	71.1573	0
cg07674804	80.2487	0.506283	0.955103	1.20592	80.5799	Genetics	0.0254986	0.5294	79.2269	0.00762054
cg01292810	80.2439	2.77904	0.31883	6.90489	74.0079	Genetics	0.14156	0.15823	73.4083	0
cg02196730	80.2389	0.384649	0.385403	1.53073	80.5804	Genetics	0.0547756	0.531663	78.9023	0
cg02091185	80.2331	6.3422	1.1917	3.90242	76.3639	Genetics	3.58999	0.165601	74.9759	0
cg07237217	80.2222	0.265274	0.58775	1.05322	80.632	Genetics	0.0454689	0.132119	79.2792	0
cg12257246	80.2085	0.660552	0.570851	0.426461	79.6222	Genetics	0.381362	0.377412	79.8782	0
cg27370471	80.2075	0.670357	0.34816	0.543416	80.7676	Genetics	0.284093	0.0571017	80.0165	0
cg18974450	80.205	0.651667	0.602018	0.915161	79.2449	Genetics	0.00766881	0.0456415	79.1541	0.0118502
cg15332217	80.2011	1.91864	0.359209	0.617294	79.7851	Genetics	1.59304	0.110446	78.9755	0
cg08586441	80.191	0.302699	0.387056	2.53959	75.5735	Genetics	0.460476	0.161986	77.722	0
cg06898499	80.1819	1.52555	0.648875	3.31255	76.5621	Genetics	0.162461	0.101291	76.8047	0
cg14100005	80.1772	0.564269	0.157161	0.290702	79.6351	Genetics	0.166779	0.0559716	80.008	0
cg02305391	80.1638	0.188004	0.476169	2.89406	76.9184	Genetics	0.0755731	0.0129498	77.3006	0
cg17360849	80.158	3.81515	0.562368	10.7371	68.7257	Genetics	0.393537	0.0489343	69.4355	0.232441
cg14735347	80.1564	0.607761	0.593096	0.51016	78.4676	Genetics	0.201486	0.0342334	79.8797	0
cg10827962	80.1546	1.18272	0.468626	1.42585	79.3524	Genetics	0.516252	0.108295	78.8221	0
cg21557108	80.1515	0.702761	0.435858	1.23769	77.5507	Genetics	0.0931888	0.135756	78.8926	0.225253
cg20310171	80.149	2.2973	1.07286	19.183	63.8733	Genetics	1.00214	0.276977	60.5032	0
cg03781663	80.1473	0.418163	0.36392	0.618963	80.3183	Genetics	0.0235926	0.0746234	79.5976	0
cg14593639	80.1426	5.28956	1.06563	6.02334	70.9277	Genetics	2.30768	0.388401	71.6439	0.131931
cg09712682	80.1336	1.23772	0.513624	0.445113	80.2235	Genetics	0.27932	0.135456	79.4651	0
cg20351137	80.1316	0.700089	0.603933	1.24575	79.9976	Genetics	0.319451	0.34828	78.5446	0
cg03549146	80.1206	0.657932	0.650309	17.5571	58.5819	Genetics	0.00964458	0.129447	62.7041	0.079476
cg12299931	80.1194	1.04845	1.43685	1.84091	77.2279	Genetics	0.532079	0.648845	77.8339	0
cg16648365	80.1139	1.77221	1.64273	6.31759	70.8284	Genetics	0.293059	0.0626574	73.9425	0
cg17639252	80.1088	0.701242	1.21929	0.337222	80.1986	Genetics	0.161324	0.132019	79.9261	0
cg04635280	80.1026	0.476891	0.481373	1.87826	76.7078	Genetics	0.0651789	0.0146948	78.3821	0
cg05284666	80.0994	1.18055	0.754154	0.898395	79.0112	Genetics	0.578444	0.0611802	78.5974	0.0329716
cg08005462	80.0724	1.63056	0.946282	4.89548	73.3828	Genetics	0.902917	0.269491	75.1211	0
cg25229172	80.0651	0.615534	0.279407	1.55621	75.7135	Genetics	0.054835	0.0242907	77.1494	0.748594
cg10405645	80.06	1.18013	0.637836	5.44064	74.4878	Genetics	1.64184	0.0574721	73.2182	0.102408
cg19070398	80.0566	0.408213	0.541129	0.541384	78.6704	Genetics	0.106307	0.142483	79.6065	0
cg12241552	80.0491	0.459002	0.458611	0.62902	79.1779	Genetics	0.0507662	0.0885129	79.3211	0
cg25211403	80.0431	0.311822	0.167912	3.07586	76.7143	Genetics	0.148886	0.0525365	76.8937	0.395796
cg08134671	80.0417	0.740137	0.277317	2.32913	77.9014	Genetics	0.513087	0.00152406	77.1423	0
cg07933378	80.0406	0.959996	1.65342	5.61712	73.5276	Genetics	0.119624	0.00565675	73.8372	0.573297
cg05306860	80.0391	0.266326	0.351035	1.11845	74.5194	Genetics	0.0628264	0.0744408	79.0621	0
cg07206293	80.0381	8.00189	0.594473	7.54985	69.5861	Genetics	2.99545	0.201947	69.1655	0
cg08270491	80.036	0.812418	0.351829	3.78709	74.9146	Genetics	0.284166	0.0261857	76.4531	0
cg14055312	80.0315	1.09009	0.730038	0.799847	79.2489	Genetics	0.228021	0.00872581	79.0289	0
cg17966227	80.0251	2.15626	1.10035	1.01311	77.8018	Genetics	0.811671	0.247771	77.7172	0.361134
cg07011110	80.0184	0.953803	1.11651	0.507569	77.4416	Genetics	0.0921075	0.0236812	79.8613	0
cg12623445	80.0149	2.58166	0.341101	1.97611	76.9793	Genetics	0.37103	0.00533635	77.6294	0
cg03372526	80.008	0.376559	5.11007	16.9537	61.8517	Genetics	0.191184	1.02786	63.2133	0
cg13559022	79.9989	0.476457	0.686867	0.506925	80.2168	Genetics	0.196646	0.313566	79.5622	0
cg01878268	79.9975	1.09359	0.36578	1.40976	77.8467	Genetics	0.123546	0.0399326	78.3364	0.378171
cg14602827	79.9903	0.545557	1.21632	0.315627	79.5591	Genetics	0.137699	0.0660379	79.7162	0
cg13816228	79.9863	2.73784	0.807236	26.0281	58.4564	Genetics	0.914232	0.166476	53.8228	0
cg12925745	79.9838	0.600003	0.485422	14.4874	63.7394	Genetics	0.263463	0.153484	65.5708	0.0641701
cg12839166	79.9817	2.83038	0.889541	8.72512	66.5577	Genetics	1.07284	0.688436	70.3149	0.0128576
cg14939821	79.9723	4.80068	0.775061	7.55357	71.219	Genetics	0.966143	0.049956	71.0376	0
cg04768048	79.9465	1.65838	0.314421	9.36685	67.1459	Genetics	0.0668042	0.225623	70.3907	0
cg05578102	79.9391	0.260649	0.65855	1.14908	80.6548	Genetics	0.188931	0.221121	79.0629	0
cg09023351	79.9258	11.4948	3.82547	10.4096	65.8655	Genetics	3.70657	0.401934	65.9704	0
cg04242245	79.918	0.82722	0.232637	3.74219	76.4853	Genetics	0.155382	0.277503	76.2204	0
cg07709590	79.9178	0.604846	2.44721	1.80899	79.4207	Genetics	0.164136	1.72293	78.1851	0.106169
cg05727432	79.9156	0.772967	0.659604	2.99925	78.454	Genetics	0.0393876	0.0146761	77.0842	0.379481
cg13892472	79.9127	0.331809	0.581101	10.5014	66.0485	Genetics	0.401368	0.0663327	69.1041	0
cg05872129	79.9061	0.435786	0.861703	0.582333	80.1266	Genetics	0.149725	0.264942	79.518	0
cg08168669	79.892	1.20175	1.58741	3.24035	76.6832	Genetics	1.20484	1.14943	76.4607	0
cg26667550	79.8914	0.958759	0.642827	0.513635	80.2114	Genetics	0.424628	0.105538	79.5712	0
cg13444270	79.883	0.802584	0.570833	0.154311	79.7325	Genetics	0.165651	0.123703	79.6564	0.164874
cg21447769	79.8811	0.335478	0.38903	7.41788	71.477	Genetics	0.174017	0.0507327	72.6366	0
cg13870198	79.881	0.768955	1.01487	2.51467	77.3795	Genetics	0.531964	0.563086	77.3562	0
cg20639618	79.8799	3.84728	0.410659	4.5677	73.5701	Genetics	1.7572	0.168845	74.1857	0.44361
cg13435792	79.8751	0.852081	0.743784	2.45958	78.2701	Genetics	0.138283	0.0834636	77.6447	0.295003
cg11155438	79.8644	0.197131	1.09416	0.580319	80.1763	Genetics	0.0738816	0.327116	79.4407	0
cg12262617	79.8643	0.675504	0.614098	0.61916	80.6083	Genetics	0.0649033	0.0566892	79.387	0.101122
cg18573345	79.8599	0.234229	0.701077	1.3795	76.9446	Genetics	0.0052715	0.213787	78.7265	0
cg06305962	79.8582	1.21178	0.6864	6.50398	72.2843	Genetics	0.00504759	0.219056	73.0967	0
cg16481612	79.8369	2.08262	0.443095	4.40621	74.8599	Genetics	0.399153	0.0930663	75.0719	0
cg13365314	79.8343	0.2936	0.242714	4.62165	74.2424	Genetics	0.00847932	0.0875747	75.2099	0
cg02486855	79.8332	1.10721	0.306058	2.18179	78.302	Genetics	0.233915	0.00309475	76.9426	0
cg04135377	79.8331	6.19606	0.788439	7.41808	71.5367	Genetics	1.99561	0.502435	69.4384	0.175634
cg03113739	79.833	0.519231	0.16826	0.625031	80.2647	Genetics	0.182801	0.0944662	79.4658	0
cg25594449	79.8294	2.13321	1.2619	7.54937	71.2506	Genetics	0.242445	0.988138	72.4006	0
cg02655711	79.8246	0.640138	0.365729	0.566	79.7324	Genetics	0.0564336	0.120915	79.4595	0
cg19463349	79.8222	0.980059	0.353689	0.221023	80.1122	Genetics	0.0890621	0.0942581	79.7168	0
cg02219949	79.8128	0.270611	0.535156	0.818199	79.6354	Genetics	0.035651	0.211323	79.0019	0
cg03534481	79.8099	0.836343	0.462663	1.47898	79.2998	Genetics	0.0662213	0.008469	78.4924	0
cg09822192	79.7998	6.16129	0.962392	2.04041	70.5875	Genetics	2.71788	0.47553	71.6594	0.079335
cg10925265	79.7976	0.318673	0.45792	20.81	59.0475	Genetics	0.0355922	0.00103935	59.1824	0
cg16053902	79.791	0.414429	0.352691	2.21465	77.1095	Genetics	0.0423819	0.0187492	77.6371	0
cg10989690	79.7815	0.921608	0.547842	7.63112	73.7109	Genetics	0.279816	0.0588376	71.7227	0.254711
cg09569166	79.7763	1.22773	0.904811	1.61095	77.9558	Genetics	0.147747	0.437426	78.2388	0
cg17610263	79.7732	1.08768	0.85081	1.95935	78.2908	Genetics	0.0774495	0.624114	77.9524	0
cg18016333	79.7601	4.45148	0.255039	11.6907	70.4784	Genetics	0.819574	0.0181971	67.9124	0
cg02104797	79.7554	0.331759	0.382016	0.345443	77.3775	Genetics	0.0548497	0.0302112	79.6082	0
cg06478143	79.7553	1.19636	0.481707	0.451651	79.3945	Genetics	0.392673	0.0904477	79.2985	0
cg13838055	79.7513	1.15979	0.887914	3.09649	76.9102	Genetics	0.816037	0.131466	76.6542	0
cg03573137	79.7508	3.60778	0.566345	0.679823	76.9682	Genetics	1.67003	0.0566718	77.2044	0.0367658
cg11297732	79.7417	0.877565	0.442671	2.13097	77.8446	Genetics	0.236052	0.165989	77.8409	0
cg22011212	79.7411	1.15982	0.874693	1.40407	78.7275	Genetics	0.0818715	0.0535679	78.6461	0
cg12078154	79.7339	1.81755	0.615056	3.55014	71.6834	Genetics	1.78952	0.228088	76.0373	0
cg05368731	79.73	1.01277	0.287517	0.973679	80.1616	Genetics	0.288214	0.00344422	78.8883	0
cg02681497	79.7291	0.823878	0.461239	0.551796	78.713	Genetics	0.10712	0.0155496	79.0067	0.0718892
cg13225565	79.7276	0.694503	0.311145	0.21589	80.214	Genetics	0.0625948	0.049788	79.7906	0.0884698
cg15167603	79.7253	0.233122	0.660648	0.433155	79.6972	Genetics	0.0399491	0.226292	79.0327	0.379651
cg14627669	79.7229	0.180727	0.575592	2.94826	78.2991	Genetics	0.0506225	0.136252	76.5892	0.0685745
cg10045861	79.7224	0.355389	0.706077	1.08402	75.6891	Genetics	0.0280881	0.191145	78.7439	0.0193537
cg19813884	79.7146	2.21001	0.281728	1.09661	77.1739	Genetics	0.578771	0.0377712	77.8219	0.0136987
cg26728830	79.701	0.708802	0.479652	0.576215	80.41	Genetics	0.125816	0.116342	79.4099	0
cg10958369	79.6986	2.06675	1.09069	3.42361	74.8188	Genetics	0.46465	0.5368	76.3954	0
cg17751646	79.6975	2.4631	0.219479	9.77547	69.8099	Genetics	0.16221	0.0559462	69.8057	0
cg10284065	79.6916	1.43017	0.410573	7.84826	69.6295	Genetics	0.415005	0	71.847	0.0814326
cg12580445	79.6864	1.08163	0.442443	0.727006	79.5205	Genetics	0.0140266	0.0760016	79.1771	0.00274536
cg12759523	79.6837	0.255303	1.38893	0.84093	78.7983	Genetics	0.113207	0.622308	78.808	0
cg27070162	79.6724	1.38338	0.32908	0.815451	79.7267	Genetics	0.867329	0.0604506	78.9399	0.236791
cg05946535	79.6717	0.869671	1.16142	0.493946	80.0342	Genetics	0.112767	0.253953	79.3228	0
cg04806653	79.6675	0.454149	0.617137	0.596105	80.2642	Genetics	0.0830022	0.0836478	79.3661	0
cg10608169	79.6658	1.91091	0.570465	11.844	68.1347	Genetics	0.154979	0.0825798	67.9837	0
cg01731049	79.6575	1.01731	0.410324	0.586289	79.5298	Genetics	0.44643	0.0126805	79.1255	0.202339
cg16667508	79.6563	2.81984	0.465407	0.326524	77.2095	Genetics	1.82822	0.113438	77.6184	0
cg05667620	79.6489	1.43656	0.338725	4.61665	77.5323	Genetics	1.15101	0.24755	74.1151	0
cg18016146	79.6452	2.4723	2.41586	8.59492	68.7323	Genetics	0.198123	0.00106502	70.5293	0
cg20080383	79.6423	2.70645	0.401825	4.19409	73.4894	Genetics	0.988313	0.190207	75.2857	0
cg10816993	79.637	0.506295	1.78355	7.89021	73.4202	Genetics	0.252868	1.59051	71.4781	0
cg11900923	79.6304	5.42882	0.363352	15.3232	64.7113	Genetics	0.310198	0.0398762	64.2651	0.0919628
cg14998184	79.6301	0.235022	0.341053	1.73734	77.8479	Genetics	0.405575	0.0156655	77.8791	0
cg11454334	79.6258	0.285016	0.683277	0.989543	80.122	Genetics	0.0635544	0.235794	78.8436	0
cg23214464	79.6131	3.94037	0.830742	3.83525	74.0856	Genetics	1.83111	0.265018	72.8465	0
cg02609733	79.6026	0.755746	0.40496	2.11921	77.0059	Genetics	0.0405255	0.304484	77.8111	0.0607273
cg01187798	79.5972	0.472742	0.294554	1.55695	79.2296	Genetics	0.124228	0.021915	78.3507	0
cg12008478	79.5924	0.539575	0.310523	4.37766	76.3488	Genetics	0.581052	0.139233	75.2998	0
cg15472659	79.5882	1.3135	0.845183	6.3429	72.2873	Genetics	0.797967	0.505557	72.3951	0
cg14415833	79.5805	1.94357	1.89532	2.88773	75.212	Genetics	0.645681	0.46094	76.0536	0.0596086
cg07136909	79.5648	0.507404	0.596316	1.38807	77.8971	Genetics	0.0471661	0.0355388	78.3687	0
cg09959687	79.5645	10.5198	0.484192	5.86883	67.7882	Genetics	5.2536	0.0721691	67.7403	1.52258
cg23159337	79.562	0.924084	1.74918	0.338486	80.1662	Genetics	0.174677	0.401669	79.3956	0.0184577
cg16553024	79.5455	0.438838	0.424192	0.449147	79.1688	Genetics	0.19341	0.0468248	79.1896	0
cg09518226	79.52	0.665881	0.257697	4.63381	75.8101	Genetics	0.065567	0.284971	75.2302	0
cg06522331	79.5162	6.57479	0.38953	6.48692	72.3943	Genetics	1.35111	0.0333835	70.5766	0.12581
cg24923430	79.5127	0.881261	0.118922	0.591855	79.8856	Genetics	0.0919794	0.0432235	79.1987	0
cg19120225	79.5064	1.52886	1.16779	4.02896	73.9748	Genetics	0.0243061	0.144081	75.4004	0
cg27398070	79.4996	0.466855	0.474506	0.38233	79.4266	Genetics	0.342381	0.0959462	79.2519	0
cg07096994	79.4905	0.711267	0.400967	0.647937	79.8712	Genetics	0.0358382	0.0753318	78.9984	0
cg05731801	79.4856	0.83807	0.416591	0.601202	79.581	Genetics	0.17687	0.171207	78.9361	0
cg12631586	79.4851	1.38561	0.852985	5.46129	76.0622	Genetics	0.00286446	0.349188	74.2761	0
cg09709036	79.4842	1.58483	0.703425	2.95406	74.3725	Genetics	0.301476	0.573207	76.385	0.00638759
cg08151264	79.4778	3.15737	1.19991	9.82321	68.9089	Genetics	0.96492	0.269656	69.0069	0
cg02535928	79.4757	5.2728	1.7892	3.92955	74.1972	Genetics	1.41168	0.686643	73.5973	0
cg09977703	79.4686	1.4068	0.306486	0.529577	77.1374	Genetics	0.399978	0.080049	78.1289	0
cg18352985	79.4668	0.808414	0.445483	0.764453	79.9129	Genetics	0.121157	0.0730718	78.9552	0
cg22850886	79.4644	14.2683	3.27658	10.4183	64.1301	Genetics	4.85171	0.0365715	63.5598	1.40156
cg13944838	79.4591	0.742947	0.741947	0.613281	80.0464	Genetics	0.16136	0.284014	79.0808	0
cg16288713	79.4536	0.733718	0.379989	1.92432	79.067	Genetics	0.422696	0.00172034	77.7176	0
cg07505478	79.4503	0.616878	0.438961	1.52925	79.0407	Genetics	0.562014	0.313512	77.7868	0
cg06775570	79.4501	2.9672	0.193339	0.884793	76.7973	Genetics	2.59746	0.0284889	77.5721	0.372138
cg06134980	79.4452	0.507886	1.46149	0.803506	77.9801	Genetics	0.0465293	0.169003	78.5287	0
cg12224203	79.4301	1.4259	0.618953	1.2517	78.1779	Genetics	0.357808	0.10473	77.6125	0
cg17724725	79.4286	2.27998	0.420064	0.476977	78.6226	Genetics	0.652608	0.138905	78.5594	0.0999072
cg11749817	79.4248	1.76819	1.57662	18.9186	60.4493	Genetics	0	0.617563	60.7913	0.155667
cg05050936	79.4076	0.655574	0.384984	1.30157	78.3427	Genetics	0.122799	0.200772	78.337	0
cg00549601	79.3985	2.16816	0.543985	3.00042	77.3396	Genetics	0.825695	0.0233828	76.1649	0
cg19051117	79.3932	0.477274	0.204041	2.45851	74.1451	Genetics	0.359862	0.262139	76.164	0.014727
cg07964753	79.3929	0.347499	0.682766	0.970888	80.1725	Genetics	0.0122856	0.0751013	78.6226	0
cg21019638	79.3853	2.34956	0.462822	2.52258	74.8359	Genetics	0.923494	0.0900018	76.7588	0
cg02082929	79.3798	2.79963	0.393725	8.78822	71.9436	Genetics	0.105849	0.891489	70.4466	0.474591
cg22229551	79.3773	0.250192	0.48516	13.1995	69.8854	Genetics	0.233552	0.211126	66.0618	0.00769957
cg20036207	79.3706	0.396437	1.14534	4.74324	76.3329	Genetics	6.48617e-05	0.360758	74.8779	0
cg11296722	79.3698	2.99554	1.71041	4.19453	75.4354	Genetics	0.846087	0.192688	74.9303	0
cg10915739	79.3692	1.26295	0.402209	0.846827	77.7508	Genetics	0.558555	0.0460864	77.3343	0
cg16775254	79.3672	0.37163	0.566926	1.04131	78.276	Genetics	0.102536	0.0957881	78.4408	0
cg25617164	79.3651	1.70877	0.866863	10.2379	70.044	Genetics	0.369705	0.0379775	69.2306	0
cg00811436	79.356	0.196544	0.677717	0.466491	78.8969	Genetics	0.0299436	0.165126	78.8957	0
cg23145996	79.3551	9.60406	1.27198	4.99413	72.5469	Genetics	3.5398	0.468183	72.0294	0.146759
cg10180092	79.3489	1.21803	3.2698	5.99738	72.7068	Genetics	0.0650902	0.789868	72.5666	0
cg05592035	79.339	0.36615	0.811568	6.01903	72.6552	Genetics	0.0333081	0.33908	73.1618	0.0967093
cg07856975	79.3289	2.09626	0.741785	2.66804	76.4032	Genetics	1.33342	0.420237	75.1206	0
cg14911689	79.3039	0.337114	0.712273	0.979203	80.0594	Genetics	0.174721	0.231867	78.6613	0
cg12609785	79.2983	0.454562	0.696673	1.37022	80.0809	Genetics	0.0769148	0.0741511	78.182	0
cg25010880	79.2972	0.291219	0.523093	0.722696	80.02	Genetics	0.0627947	0.0992584	78.8217	0
cg13586425	79.2965	0.422996	0.782589	1.97425	77.4713	Genetics	0.207739	0.457373	77.4057	0
cg24554151	79.2926	0.42625	0.4258	0.658776	79.023	Genetics	0.17966	0.149701	78.4789	0.0579198
cg12239580	79.289	2.41641	0.703838	12.3898	65.7055	Genetics	0.0602612	0.3511	67.0804	0
cg24033122	79.2487	3.10329	2.51646	11.0517	67.6685	Genetics	0.0906593	2.05868	66.851	0
cg11664969	79.2334	0.663429	0.556333	6.09463	75.0227	Genetics	0.0927147	0.0369397	73.2987	0
cg13571460	79.2299	0.299404	0.464171	0.593106	79.9862	Genetics	0.0927678	0.162795	78.9332	0
cg25273084	79.223	1.57142	0.341642	0.60503	78.8913	Genetics	0.186616	0.0684275	78.7711	0
cg23197837	79.2175	0.383937	0.440783	16.5266	63.9212	Genetics	0.0684397	0.0380027	62.757	0
cg19654323	79.2064	1.43076	0.825671	0.859628	77.8998	Genetics	0.319424	0.147434	77.8617	0.058017
cg16786284	79.1958	0.620698	0.118155	0.550451	79.5123	Genetics	0.0483235	0.0880343	78.8763	0
cg22368454	79.1903	0.975993	2.47212	17.8985	65.0213	Genetics	0.911069	0.396983	60.9705	0
cg05549638	79.1787	0.709511	3.57027	5.10944	73.0483	Genetics	0.0425244	0.371411	74.2637	0.506577
cg27271301	79.1714	0.701736	0.364216	9.74169	67.735	Genetics	0.0264131	0.0366386	69.5987	0
cg09547025	79.1712	4.00847	0.375981	2.38426	73.3855	Genetics	0.615713	0.0799448	74.9378	1.11407
cg24112000	79.1675	0.943832	0.300713	0.289713	79.4399	Genetics	0.209033	0.108744	78.9918	0
cg02294690	79.1629	0.666673	0.433325	0.760083	78.9641	Genetics	0.0911638	0.250977	78.6418	0
cg17875176	79.1567	1.87781	0.621286	2.68878	76.2584	Genetics	0.580607	0.121783	76.4432	0.0649305
cg02482240	79.1454	0.991999	0.746686	4.02794	73.7159	Genetics	0.0589393	0.0539673	74.8737	0
cg13386251	79.1369	0.805155	1.671	3.26788	74.2189	Genetics	0.132662	0.441486	75.896	0.0289329
cg06953865	79.1189	1.82701	0.423198	0.857007	76.4628	Genetics	1.21042	0.086937	77.5844	0.157291
cg03089686	79.1164	4.47811	1.49621	2.71268	74.2319	Genetics	0.988112	0.126198	74.7507	0
cg11839378	79.0973	0.300786	0.831733	1.62732	78.3114	Genetics	0.0357073	0.169834	77.7449	0
cg02023728	79.0862	0.701759	1.61326	6.2514	72.1915	Genetics	0.249551	0.651905	72.2956	0
cg16004875	79.0787	0.896938	0.488449	0.431535	79.7688	Genetics	0.210569	0.15407	78.8573	0
cg02173208	79.0762	0.975567	0.58928	2.60687	76.6841	Genetics	0.0135619	0.066552	76.7354	0.174857
cg14830002	79.0729	7.05812	0.651233	30.4253	50.6908	Genetics	1.05302	0.0944156	47.7532	0
cg07976263	79.0725	1.49249	0.489558	0.36382	77.7695	Genetics	0.704912	0.162521	78.2523	0
cg19002941	79.051	2.65667	0.303455	1.55112	78.4219	Genetics	0.781024	0.163528	77.3426	0.0558427
cg14319541	79.0486	0.369876	0.159906	0.377083	79.9877	Genetics	0.169323	0.100396	79.0163	0
cg05471009	79.0437	1.04809	0.622059	4.5261	75.2591	Genetics	0.114783	0.00110434	74.415	0.0975044
cg00871487	79.0411	8.81758	1.26052	4.77641	73.4339	Genetics	4.88124	0.219821	71.9457	0
cg16259171	79.0355	0.492171	1.02836	3.9948	75.1759	Genetics	0.037061	0.620019	74.8455	0
cg12636435	79.028	1.95927	1.30691	28.268	50.3275	Genetics	0.548921	0.133039	50.9173	0
cg18856296	79.0257	3.47652	0.421752	1.46763	76.4087	Genetics	1.35362	0.0643674	76.032	0
cg24249248	79.0163	1.62369	0.40769	0.825168	78.0043	Genetics	1.00694	0.0350361	77.3967	0.151642
cg16298867	79.0072	0.592071	0.612816	0.529258	78.6324	Genetics	0.0892803	0.13076	78.0221	0
cg22920501	79.0033	0.698973	1.02284	2.16399	78.5524	Genetics	0.443198	0.0807775	76.9212	0
cg06740227	78.9932	12.1568	1.61296	6.70184	65.9076	Genetics	5.46616	0.230408	66.3184	0.48728
cg23502204	78.9672	1.37822	0.357575	10.7349	66.8135	Genetics	0.0537385	0.0194714	68.2757	0
cg16034233	78.9557	3.59275	0.471984	17.3254	63.4171	Genetics	0.0394952	0.0663603	61.7191	0
cg05251000	78.9503	1.85311	1.2289	1.28212	76.6443	Genetics	0.331931	0.170179	77.7133	0
cg09827761	78.95	1.42981	0.458084	1.1042	79.0348	Genetics	0.432179	0.071191	77.6716	0
cg08686008	78.9464	1.11255	0.487019	8.16688	69.5088	Genetics	0.155232	0.189514	70.8708	0
cg07930400	78.94	1.22734	0.656714	8.88067	72.0414	Genetics	0.0898465	0.134617	70.0284	0
cg11182965	78.935	1.2809	0.612192	2.03483	76.702	Genetics	0.00503687	0.103194	77.1895	0
cg12885269	78.9339	0.547061	0.316024	0.492279	78.5334	Genetics	0.192984	0.0263047	78.7107	0
cg19280572	78.9285	0.831986	0.353743	3.12919	77.2177	Genetics	0.360667	0.126887	75.7397	0
cg26476893	78.9252	1.63533	2.97644	5.68494	72.7984	Genetics	0.188197	0.453794	73.3445	0
cg10643017	78.9238	1.66006	0.325477	15.9196	62.1105	Genetics	0.0650755	0.143094	63.1452	0
cg00999904	78.9236	0.863034	0.857646	0.434736	79.7056	Genetics	0.254936	0.310845	78.7947	0
cg05196454	78.9178	0.576974	0.573858	1.0706	79.114	Genetics	0.190197	0.295659	77.6334	0
cg21150839	78.9007	0.828391	0.571955	0.927824	78.738	Genetics	0.654548	0.101812	78.1834	0
cg25561430	78.892	0.556862	0.911341	5.1288	70.8992	Genetics	0.194776	0.361851	73.3948	0
cg21556178	78.8901	2.66588	2.5173	1.1145	77.4674	Genetics	0.83164	0.952347	76.4842	0
cg27353586	78.8873	3.70675	0.529792	16.0852	62.1145	Genetics	0.414407	0.195725	62.5533	0
cg04827223	78.8872	0.910926	0.522344	0.320115	78.4025	Genetics	0.276427	0.0765996	78.4166	0.0536964
cg01532172	78.8731	1.32399	0.771577	1.53912	76.5162	Genetics	0.283649	0.106632	77.1442	0.111331
cg19290821	78.873	0.968735	0.421082	16.4817	63.0562	Genetics	0.0819834	0.0104608	62.2369	0
cg20008800	78.8623	0.526555	0.466932	0.360276	79.1975	Genetics	0.0857728	0.122451	78.5633	0
cg04135110	78.8463	0.611945	0.997077	1.04342	77.0138	Genetics	0.408865	0.599034	77.1002	0.12032
cg06512774	78.8461	0.74971	0.887518	0.447096	78.8051	Genetics	0.0675908	0.308314	78.5003	0
cg25204955	78.8297	1.75419	0.683209	17.2922	62.0011	Genetics	0.722016	0.304584	60.9182	0
cg17252645	78.8227	0.759698	1.46997	7.93624	73.2536	Genetics	0.369178	0.167069	71.0039	0
cg15788550	78.7997	1.13359	0.488583	0.570993	79.3657	Genetics	0.150382	0.237944	78.2809	0
cg26020695	78.7982	1.04639	0.636933	0.737227	78.4099	Genetics	0.528766	0.101926	77.4082	0.0527597
cg21892295	78.7969	1.06205	1.16383	17.6103	62.882	Genetics	0.169114	0.328399	60.5938	0
cg25489460	78.77	5.18093	0.456257	18.1184	64.0934	Genetics	0.632536	0.043984	60.1711	0.501624
cg21243944	78.7603	1.51171	0.482941	23.6113	57.2442	Genetics	0.102532	0	55.2709	0
cg08769156	78.7579	0.689203	0.357	0.338692	79.1531	Genetics	0.171617	0.123773	78.5977	0
cg17284491	78.7499	0.989616	0.891316	0.39963	78.0634	Genetics	0.177687	0.218749	78.4999	0
cg17122151	78.7325	1.56563	0.801807	0.278007	77.1582	Genetics	0.739811	0.184065	77.5497	0
cg26689483	78.7225	0.719918	1.59609	7.83421	69.7998	Genetics	0.0534889	0.738327	70.7529	0
cg27287703	78.7162	1.53825	0.771777	4.59681	73.8097	Genetics	0	0.0568504	74.2488	0
cg15529130	78.7126	12.885	1.94243	4.30658	66.3435	Genetics	6.36721	0.533417	67.0524	2.36794
cg06569331	78.709	2.64803	1.14009	2.56218	76.225	Genetics	0.711892	0.787369	76.0892	0
cg27396824	78.7051	0.426418	0.546873	1.90265	77.4836	Genetics	0.117867	0.00903131	76.8629	0
cg17210938	78.7028	3.15013	0.389135	0.400312	76.0828	Genetics	0.998806	0.0128732	76.4085	0
cg06962647	78.7006	0.909698	1.30198	7.73254	69.6242	Genetics	0.081539	0.635416	70.7533	0
cg22049114	78.6977	0.873791	0.905964	1.34604	78.0918	Genetics	0.224362	0.0663222	77.3101	0
cg15964523	78.6886	4.48365	0.956215	7.57731	70.3893	Genetics	1.34396	0.583753	70.2206	0.324445
cg18041640	78.685	0.656706	0.624891	6.1167	71.0091	Genetics	0.405166	0.0483003	72.6583	0.0991759
cg17042326	78.6834	0.402511	0.324271	0.53694	78.4829	Genetics	0.114156	0.113003	78.2191	0
cg00061551	78.6765	0.572979	0.643733	1.40197	79.417	Genetics	0.000273958	0.000199717	77.4714	0.329975
cg27145048	78.6663	0.551908	0.367025	0.938854	77.0325	Genetics	0.290278	0.109428	77.9406	0
cg24363020	78.6658	0.924879	0.405804	1.87361	73.8656	Genetics	0.581409	0.0067191	74.8675	0
cg23198815	78.6608	2.43147	3.60401	3.28419	75.0391	Genetics	0.472132	0.846933	75.5739	0
cg12239530	78.6586	0.913922	1.18321	10.2187	66.7767	Genetics	0.0186539	0.0594535	68.5608	0
cg00395667	78.6511	0.932609	0.934234	6.89542	69.6893	Genetics	0.490764	0.219996	71.2089	0.0206358
cg07740790	78.6509	5.38775	0.909879	2.29928	75.2346	Genetics	2.10239	0.797523	75.2125	0.213111
cg12167548	78.6489	0.453752	0.75938	4.89541	74.0828	Genetics	0.0526216	0.00624036	73.9847	0
cg09396329	78.6484	0.435361	1.04117	4.1558	72.1243	Genetics	0.0103162	0.815574	74.6083	0
cg00918181	78.6394	0.881959	2.50564	15.1061	61.6285	Genetics	0.17416	0.213369	63.1416	0.222923
cg03900021	78.6333	2.37728	0.544276	5.59356	71.846	Genetics	0.484775	0.0631984	73.269	0
cg04545003	78.6319	1.12942	0.671417	0.69143	75.4738	Genetics	0.288377	0.0331892	76.7997	0.00720641
cg04946709	78.6221	78.4856	1.93726	8.10378	0.462641	Intrinsic	70.5096	1.1347	0.0141781	0
cg15667148	78.6008	0.421753	0.394673	1.57925	76.2018	Genetics	0.336707	0.0867772	77.0628	0.0489714
cg18657988	78.5925	0.866258	0.737407	7.95695	69.142	Genetics	0.406342	0.338774	70.9787	0
cg11045746	78.586	0.382033	1.43284	2.68908	77.0416	Genetics	0.101209	0.645068	76.1259	0
cg17050756	78.5704	1.76549	0.181067	0.641324	78.1236	Genetics	0.352136	0.122767	78.1079	0
cg19508726	78.5702	0.421695	0.345851	1.80861	76.3567	Genetics	0.113009	0	77.14	0
cg22969014	78.5695	1.44095	0.620375	3.06466	75.2557	Genetics	0.518117	0.404329	74.7755	0
cg05457480	78.5684	0.34276	2.05805	6.56373	73.0572	Genetics	0.208189	0.448493	72.1675	0
cg17095647	78.558	0.438405	0.475667	2.46882	75.1836	Genetics	0.138372	0.204652	75.9159	0
cg21873971	78.5573	0.393827	0.609084	1.31205	76.9285	Genetics	0.152453	0.294473	77.4465	0.032596
cg16831933	78.5559	1.28243	0.540511	4.79296	69.7119	Genetics	0.0551302	0	73.6722	0.0146167
cg18807144	78.5394	4.69468	0.950754	11.4486	65.8987	Genetics	1.83954	0.38011	66.3371	0
cg11806633	78.5302	1.83186	0.796113	17.1385	64.4537	Genetics	0.0606711	0.377354	61.6118	0
cg22866937	78.5253	3.49386	0.563238	0.722223	71.8622	Genetics	1.69146	0.123985	74.9563	0
cg03961338	78.5101	0.343411	0.776964	2.39612	77.2151	Genetics	0.545108	0.0274602	76.2261	0.0620452
cg17862288	78.5022	2.01176	2.11475	1.66663	75.4506	Genetics	1.81299	0.661699	75.8423	0.132037
cg00008075	78.4995	2.59968	0.525556	4.85975	74.7118	Genetics	0.442993	0.0339802	73.6293	0
cg17709148	78.4947	0.605429	0.364619	1.18153	77.9167	Genetics	0.17447	0.0183189	77.4725	0
cg03812309	78.4815	0.265653	0.609978	0.620898	75.4957	Genetics	0.192353	0.0413551	77.8064	0
cg15140557	78.4809	16.6931	3.43002	10.876	59.1149	Genetics	8.57337	1.4347	59.7184	0
cg24168516	78.4807	4.56891	0.68453	4.49879	70.5109	Genetics	1.43603	0.187415	72.5511	0
cg06363485	78.4604	0.372773	0.873043	0.403533	78.1565	Genetics	0.0694689	0.308253	78.2066	0.130588
cg12102398	78.455	0.61036	0.476695	11.4927	65.8338	Genetics	0.171594	0.192459	66.9945	0
cg02077695	78.4533	3.75937	0.963984	1.70396	74.9714	Genetics	1.5222	0.202826	74.9099	0
cg20664285	78.4425	1.14228	0.655097	0.86033	77.5641	Genetics	1.012	0.113348	76.9248	0.272059
cg13824270	78.4412	0.738429	0.272603	0.656433	79.2604	Genetics	0.117843	0.152307	78.1273	0
cg09184981	78.4325	0.67426	0.296529	0.48483	77.4401	Genetics	0.168677	0.103114	77.4616	1.32831
cg17747265	78.4316	0.706833	0.397164	0.325137	78.6938	Genetics	0.274043	0.0543937	77.9166	0
cg08920545	78.4301	0.569579	0.648092	0.757569	79.2192	Genetics	0.0997958	0.0784435	77.896	0
cg05541727	78.4182	0.718058	1.10914	0.432354	78.3937	Genetics	0.265741	0.131058	77.8197	0
cg10411146	78.417	0.171568	0.673545	0.734904	78.6524	Genetics	0.0331374	0.0539659	77.8878	0
cg00044796	78.4162	0.602988	0.413255	1.52249	77.4434	Genetics	0.0101845	0.0743887	77.1762	0.22549
cg27027427	78.401	3.0303	1.02296	4.06281	74.5612	Genetics	1.23695	0.0430118	73.3147	0
cg08330950	78.3986	1.16197	1.01275	0.55458	75.3686	Genetics	0.104469	0.572133	77.8332	0.00729116
cg05060607	78.3931	1.75889	1.10261	25.3333	54.7776	Genetics	0.00556839	0.300223	53.2522	0
cg15061656	78.3877	0.0924053	0.55504	1.48175	76.6022	Genetics	0.214405	0.518205	76.8322	0
cg15927357	78.3861	1.45375	1.53407	0.650672	74.8597	Genetics	1.50631	0.783744	75.1636	0.166037
cg15157241	78.384	0.898308	0.480127	0.442055	77.2711	Genetics	0.337458	0.121207	77.8819	0.115973
cg03611598	78.3826	0.791727	0.708782	0.920969	78.1676	Genetics	0.118859	0.542255	77.3242	0.0700015
cg15121445	78.3799	0.345538	0.391682	1.45108	74.6541	Genetics	0.186647	0.182525	76.7522	0.100526
cg00071950	78.3796	1.88517	0.522313	1.11378	75.7771	Genetics	0.684317	0.116418	76.0919	0.0592755
cg16604233	78.3744	21.1531	2.79908	10.0176	60.3848	Genetics	10.2823	0.743876	58.5609	0.0281259
cg17638213	78.3665	0.477553	1.11958	1.31976	77.1494	Genetics	0.398564	0.211081	77.2168	0
cg09249803	78.3545	1.94006	2.06552	11.2194	65.8647	Genetics	1.00452	0.00884755	66.9775	0
cg16508098	78.3541	4.69922	1.5051	2.25968	73.3495	Genetics	1.5043	0.769069	73.6581	0
cg16028117	78.3489	0.926542	0.287921	3.57002	75.55	Genetics	0.643438	0.0272766	74.8228	0
cg10371464	78.3404	1.56613	0.740964	13.2067	60.648	Genetics	0.13285	0.0532494	65.2369	0
cg08034986	78.3331	0.308459	0.735182	5.62014	73.2414	Genetics	0.068747	0.0682461	72.9252	0
cg02375832	78.3305	1.93022	0.503864	0.579441	77.3655	Genetics	0.640193	0.0922449	77.5127	0.00640966
cg12616055	78.3254	1.81534	2.51085	23.0122	53.4637	Genetics	0.228105	1.39078	55.3124	0
cg15545842	78.3237	1.66887	4.41131	14.9037	66.2922	Genetics	0.338539	0.725908	63.5908	0
cg21572722	78.3213	75.9573	11.2802	38.5423	1.18196	Intrinsic	39.1709	1.73363	0.513923	0
cg07499182	78.3203	0.267629	0.46332	4.76333	75.1247	Genetics	0.020955	0.0308613	73.5197	0
[truncated: 8,003 more rows]
